# Supplementary material for: Do the CONSORT and STRICTA Checklists Improve the Reporting Quality of Acupuncture and Moxibustion Randomized Controlled Trials Published in Chinese Journals? A Systematic Review and Analysis of Trends
Source: PLoS One. 2016 Jan 25;11(1):e0147244. doi: 10.1371/journal.pone.0147244 (PMC4726495; doi:10.1371/journal.pone.0147244)
Supplement: S4 File — (XLS) [file pone.0147244.s004.xls]

## Sheet: Sheet1
编码	标题	第一作者	作者单位	期刊	年	期，页码	作者个数	研究中心个数	病例数	作者角色	实验组干预措施	对照组干预措施	措施分类	疾病	疾病分类	知情同意	引用次数	伦理批准	论文致谢	1a 文题能识别是随机临床试验	1b 结构式摘要	2a 科学背景和对试验理由的解释	2b 具体目的或假设	3a 描述试验设计	3b 试验开始后对试验方法所作的重要改变(	4a 受试者合格标准	4b 资料收集的场所和地点	5 干预措施	6a 完整而确切地说明预先设定的主要和次要结局 指标	6b 试验开始后对结局指标是否有任何更	7a 如何确定样本量	7b 必要时, 解释中期分析和试验中止原则	8a 产生随机分配序列的方法	8b 随机方法的类	9 分配隐藏机制	10 实施	11a 如果实施了盲法, 分配干预措施之后对谁设盲 以及盲法是如何实施的	11b 如有必要, 描述干预措施的相似之处	12a 用于比较各组主要和次要结局指标的统计学 方法	12b 附加分析的方法, 诸如亚组分析和校正分析	13a 随机分配到各组的受试者例数, 接受已分配治 疗的例数, 以及纳入主要结局分析的例数	13b 随机分组后, 各组脱落和被剔除的例数, 并说明 原因	14a 招募期和随访时间的长短, 并说明具体日期	14b 为什么试验中断或停止	15 基线资料	16 纳入分析的例数	17a 各组每一项主要和次要结局指标的结果, 效应 估计值及其精确	17b 对于二分类结局, 建议同时提供相对效应值和 绝对效应值	18 辅助分析
96	左右交替针刺治疗周围性面瘫168例疗效观察	张福顺	广东省台山市中医院 520200	北京针灸骨伤学院学报	2000		1	1	268	未提及	左右交替针刺	单纯针刺患侧穴位	单纯针灸	周围性面瘫	神经系统疾病	否	2	否	否	否	否	是	否	是	否	否	否	是	否	否	否	否	否	否	否	否	否	是	否	否	是	否	否	否	否	是	是	否	否
97	电热针治疗脾胃虚寒型慢性萎缩性胃炎临床观察	熊云, 夏玉卿 and 王岱	北京针灸骨伤学院附属医院	北京针灸骨伤学院学报 1994.10.15;1(2) 4-8	1994		1	1	42	未提及	电热针	毫针/西药	多种对照措施	脾胃虚寒型慢性萎缩性胃炎	消化系统疾病	否	6	否	否	否	否	是	否	是	否	否	否	是	否	否	否	否	是	是	否	否	否	是	是	否	是	否	否	否	否	是	是	否	否
98	《内经》刺法治疗周围性面瘫临床观察	余伯亮 and 陈秋明	江门市五邑中医院,江门市五邑中医院 广东529000,广东529000	上海针灸杂志	2006		2	1	414	临床医生	电刺	西药	西医	周围性面瘫	神经系统疾病	否	2	否	否	否	否	否	否	是	否	是	否	是	否	否	否	否	否	否	否	否	否	否	是	否	是	否	否	否	否	是	是	否	否
99	B超动态观察针灸配合自主牵引治疗腰椎间盘突出症	朱 沁, 张丽萍, 李胜利, 李激祥, 陈 敏	湖北省中医药研究院附属医院	上海针灸杂志	2003	04,12-13	5	1	60	临床医生	针灸配合自主牵引	针灸	西医	腰椎间盘突出症	神经系统疾病	否	0	否	否	否	是	是	否	是	否	否	否	是	否	否	否	否	是	是	否	否	否	是	是	否	是	否	否	否	否	是	是	否	否
100	阿是穴齐刺治疗枕神经痛疗效观察	邵伟立	姜堰市中医院针灸科;	上海针灸杂志	2008		1	1	60	临床医生	阿是穴用齐针	阿是穴单针刺	单纯针灸	枕神经痛	神经系统疾病	否	0	否	否	否	是	是	否	是	否	是	是	是	否	否	否	否	是	是	是	否	否	是	是	否	是	否	否	否	是	是	是	否	否
101	艾灸督脉组穴治疗轻度认知功能障碍疗效观察	朱才丰, 杨骏, 费爱华 and 俞红五	安徽中医学院附属针灸医院;安徽中医学院第一附属医院;	上海针灸杂志	2010		4	2	60	临床医生	艾针	药物	西医	轻度认知功能障碍	精神和行为障碍	否	0	否	否	否	是	是	否	是	否	是	是	是	是	否	否	否	是	是	否	否	否	否	是	否	是	否	否	否	是	是	是	否	否
102	艾灸配合电针治疗感音神经性耳鸣疗效观察	李漾, 杨华, 张丽 and 郑德采	广东省中医院二沙传统疗法中心;重庆赵氏雷火灸传统医药研究所;广东省中医院康复科;	上海针灸杂志	2010		4	3	90	临床医生	雷火灸配合电针	单纯采用电针	单纯针灸	感音神经性耳鸣	耳和乳突疾病	否	0	否	否	否	是	是	否	是	否	是	是	是	否	否	否	否	是	是	否	否	否	是	是	否	是	否	否	否	否	是	是	否	否
104	巴曲酶高压氧及针灸治疗突发性耳聋疗效观察	揭桂莲	广东省茂名市人民医院，	上海针灸杂志	2009	06,688-690	1	1	120	未提及	在常规治疗的基础上加用巴曲酶、高压氧、针灸治疗	常规方法治疗	西医	突发性耳聋	耳和乳突疾病	否	1	否	否	否	否	是	否	是	否	否	是	是	否	否	否	否	否	否	否	否	否	是	否	否	是	否	否	否	否	是	是	否	否
105	傍针刺治疗梨状肌综合征50例	成汝梅	江苏省淮安市中医院 223200	上海针灸杂志	1996		1	1	90	未提及	取患侧环跳、环中、昆仑穴位/毫针	取患侧环跳、昆仑穴位/针刺	单纯针灸	梨状肌综合征	肌肉骨骼系统和结缔组织疾病	否	0	否	否	否	是	否	否	是	否	否	否	是	否	否	否	否	否	否	否	否	否	是	是	否	是	否	否	否	否	是	是	否	否
109	不同时辰针刺内关穴对收缩时间间期昼夜节律的影响	李磊, 陈汉平, 奚永江 and 顾杰	上海中医学院,上海中医学院,上海中医学院,上海中医学院 200032,200032,200032,200032	上海针灸杂志	1992		4	1	24	未提及		针刺	空白对照	收缩时间间期昼夜节律	肌肉骨骼系统和结缔组织疾病	否	4	否	否	否	是	是	是	是	否	是	否	是	否	否	否	否	否	否	否	否	否	否	是	否	是	否	否	否	否	否	是	否	否
110	刺络拔罐治疗中老年带状疱疹疗效观察	金孟梓, 谢作群, 陈先威, 陈德秀 and 陈德沛	浙江省苍南县第三人民医院,浙江省苍南县第三人民医院,浙江省苍南县第三人民医院,浙江省苍南县第三人民医院,浙江省苍南县第三人民医院 浙江325804,浙江325804,浙江325804,浙江325804,浙江325804	上海针灸杂志	2008		5	1	90	临床医生	刺络拔罐	西药	西医	中老年带状疱疹	皮肤和皮下组织疾病	否	2	否	否	否	否	是	是	是	否	否	是	是	否	否	否	否	是	是	否	否	否	否	否	否	是	否	否	否	是	是	是	否	否
111	刺络放血配合拔罐治疗颈性眩晕疗效观察	廖方容	佛山市第五人民医院康复科;	上海针灸杂志	2009		1	1	92	临床医生	梅花针在双侧内关、足三里、太冲穴上叩刺,然后沿着督脉、双侧足少阳经和足太阳膀胱经叩刺,均以局部鲜红渗血为度,叩刺后立即在颈项部加拔火罐治疗	口服甲磺酸倍他司汀片	西医	颈性眩晕	神经系统疾病	否	1	否	否	否	是	是	是	是	否	是	是	是	否	否	否	否	否	否	否	否	否	否	是	否	是	否	否	否	是	是	是	否	否
112	刺血疗法对脑梗死致偏身感觉障碍患者脑血流的影响	周黎 and 周智梁	天津中医药大学;天津中医药大学第二附属医院;	上海针灸杂志	2010		2	2	150	研究生	刺血疗法+针刺法	单纯针刺法	单纯针灸	脑梗死致偏身感觉障碍	精神和行为障碍	否	0	否	否	否	是	是	否	是	否	是	是	是	是	否	否	否	是	是	否	否	否	是	是	否	是	是	否	否	是	是	是	否	否
113	刺血疗法治疗急性脑梗塞近期疗效观察	黄劲柏, 曾红科, 甄享凡, 孙诚 and 李辉	武警深圳医院,广东省人民医院,广东省人民医院,广东省人民医院,广东省人民医院 518029 ,广州510000 ,广州510000 ,广州510000 ,广州510000	上海针灸杂志	2002		5	2	35	临床医生	在药物治疗的基础上加刺血疗法	川芎嗪、低分子右旋糖酐及相应的对症支持治疗	西医	急性脑梗塞	循环系统疾病	否	32	否	否	否	是	是	是	是	否	是	否	否	是	否	否	否	否	否	否	否	否	是	是	否	是	否	否	否	否	是	是	否	否
114	单穴注射治疗神经根型颈椎病疗效观察	郭艳明, 顾钧青, 周帅亮 and 许洁	上海市长宁区光华中西医结合医院康复科;	上海针灸杂志	2010		4	1	120	临床医生	采取曲垣穴穴位注射复方当归和维生素B12注射液	采取常规取华佗夹脊穴穴位注射	单纯针灸	神经根型颈椎病	神经系统疾病	否	0	否	否	否	是	是	是	是	否	是	是	是	是	否	否	否	是	是	否	否	否	是	是	否	是	否	否	否	是	是	是	否	否
117	电极板刺激穴位对催产的作用	李国安	上海中医药大学附属曙光医院 200021	上海针灸杂志	1996		1	1	100	未提及	电极板刺激产妇单侧穴位	传统分娩	西医	催产	妊娠、分娩和产褥期	否	1	否	否	否	是	否	否	是	否	是	是	是	否	否	否	否	否	否	否	否	否	否	否	否	是	否	否	否	否	是	是	否	否
122	电针加红外线治疗腰膝痛106例疗效观察	钱奕胜	中国人民解放军第109医院	上海针灸杂志	1987	12,27-28	1	1	106	未提及	电针加红外线	电针/红外线	多种对照措施	腰膝痛	肌肉骨骼系统和结缔组织疾病	否	0	否	否	否	否	是	否	是	否	是	否	是	否	否	否	否	否	否	否	否	否	否	否	否	是	否	否	否	否	否	是	否	否
124	电针配合穴位敷贴治疗面神经炎88例	李圣平	江西省永新县人民医院 343400	上海针灸杂志	1992	08,521-522	1	1	145	未提及	电针配合穴位敷贴	单纯电针	单纯针灸	面神经炎	神经系统疾病	否	1	否	否	否	是	否	否	是	否	否	是	是	否	否	否	否	否	否	否	否	否	否	否	否	是	否	否	否	否	是	是	否	否
126	电针配合注射玻璃酸钠治疗膝骨关节炎临床观察	刘滨, 刘雪峰 and 王红梅	哈尔滨医科大学附属第四医院针灸科;	上海针灸杂志	2010	03,153-155	3	1	120	临床医生	电针配合关节腔内注射玻璃酸钠	单纯膝关节内注射玻璃酸钠	西医	膝骨关节炎	肌肉骨骼系统和结缔组织疾病	否	14	否	否	否	是	是	否	是	否	否	是	是	否	否	否	否	是	是	否	否	否	否	是	否	是	否	否	否	否	是	是	否	否
127	电针治疗急性腰扭伤的临床疗效与红外热像研究	吴耀持, 张峻峰, 李石胜, 周景辉, 张圣宏 and 孙懿君	上海交通大学附属第六人民医院;	上海针灸杂志	2010	S1,147-148	6	1	295	研究者	后溪穴电针	药物（美洛昔康片）	西医	急性腰扭伤	损伤、中毒和外因的某些后果	否	13	否	否	否	否	是	否	是	否	否	是	是	否	否	否	否	是	是	否	否	否	否	否	否	是	否	否	否	是	是	是	否	否
128	电针治疗肾精亏虚型轻度认知功能障碍临床观察	刘洁 and 刘智艳	新疆医科大学中医学院;新疆医科大学附属中医医院;	上海针灸杂志	2009	10,9-10	2	2	17	研究生	取四神聪、风池、肾俞、神门、悬钟、太溪穴,得气后,主穴接电针仪,每天1 次,连续治疗10 次为1 个疗程,疗程间休息3 d,共治疗3 个疗程	盐酸多奈哌齐(安理申片剂)口服,每次2.5 mg,每天1 次,连续治疗30 d,剂量不变	西医	肾精亏虚型轻度认知功能障碍	精神和行为障碍	否	2	否	否	否	是	是	否	是	否	否	是	是	是	否	否	否	否	否	否	否	否	否	是	否	是	否	否	否	是	是	是	否	否
129	电针治疗下颈椎不稳的椎动脉型颈椎病疗效观察	李岩峰, 郑晓, 车涛 and 裘敏蕾	上海市中医医院骨伤科;	上海针灸杂志	2010	10,6-8	4	1	88	临床医生	电针	牵引	西医	下颈椎不稳的椎动脉型颈椎病	神经系统疾病	否	5	否	否	否	是	是	否	是	否	是	否	是	是	否	否	否	否	否	否	否	否	否	是	否	是	否	否	否	否	是	是	否	否
132	调督补肾法治疗老年失眠症疗效观察	陈尚杰, 朱芬, 董佳鸣, 梁明华, 李书银 and 许琼瑜	深圳市宝安人民医院康复科;	上海针灸杂志	2010	03,20-21	6	1	60	研究生	调督补肾法	常规针刺法	单纯针灸	老年失眠症	精神和行为障碍	是	7	否	否	否	是	是	否	是	否	是	是	是	是	否	否	否	是	是	否	否	否	否	是	否	是	否	否	否	否	是	是	否	否
133	调神法治疗周围性面瘫100例临床观察	刘月芝	北京宣武中医医院针灸科 北京100050	上海针灸杂志	2007	07,399-400	1	1	200	临床医生	取阳明经穴、调神学针刺	取阳明经穴位为主针刺	单纯针灸	周围性面瘫	神经系统疾病	否	2	否	否	否	是	是	否	是	否	是	是	是	否	否	否	否	是	是	否	否	否	是	是	否	是	否	否	否	否	是	是	否	否
134	督脉刮痧配刺血治疗急性乳腺炎的临床研究	王凤荣 and 李秋平	山东省聊城市中医医院,山东省聊城市中医医院 山东252000,山东252000	上海针灸杂志	2006	02,83-85	2	1	123	临床医生	沿督脉刮痧并配合灵台、至阳穴刺血拔罐	针刺膻中、乳根、期门、肩井穴	单纯针灸	急性乳腺炎	内分泌、营养和代谢疾病	否	3	否	否	否	是	是	否	是	否	是	是	是	否	否	否	否	否	否	否	否	否	否	是	否	是	否	否	否	是	是	是	否	否
135	短针浅刺法治疗面瘫60例	吴奇方	天津西青医院	上海针灸杂志	1999	04,7-8	1	1	90	未提及	短针浅刺	传统针刺	单纯针灸	面瘫	神经系统疾病	否	17	否	否	否	是	是	否	是	否	是	否	是	否	否	否	否	否	否	否	否	否	否	是	否	是	否	否	否	否	是	是	否	否
137	多向透穴法治疗面瘫22例	冯玉俊 and 吴奇方	天津市东丽区中医院,天津市西青医院 300300	上海针灸杂志	1996	07,24-25	2	1	32	未提及	多向透穴法	多穴针刺法	单纯针灸	面瘫	神经系统疾病	否	0	否	否	否	是	是	否	是	否	是	否	是	否	否	否	否	否	否	否	否	否	否	否	否	是	否	否	否	否	是	是	否	否
138	耳穴贴压加中药治疗糖调节受损的临床研究	王炜, 吴殷夏 and 唐唯岚	上海市黄浦区卫生局;上海市黄浦区外滩社区卫生服务中心;	上海针灸杂志	2010	05,24-25	3	2	88	临床医生	耳穴(胰胆、屏间、阿是穴等)贴压王不留行籽,配合服用中药十味玉泉胶囊	健康教育干预治疗	西医	糖调节受损	内分泌、营养和代谢疾病	是	1	否	否	否	否	否	否	是	否	否	是	是	是	否	否	否	是	是	否	否	否	否	是	否	是	是	否	否	是	是	是	否	否
139	耳穴压丸配合药流的临床观察	熊大武, 王黎, 刘承华 and 陈涛	贵阳中医学院,贵阳中医学院,贵阳中医学院,贵阳中医学院 550001,550001,550001,550001	上海针灸杂志	1996	04,16	4	1	60	未提及	耳穴压丸配合药流	药流	西医	药流	妊娠、分娩和产褥期	否	0	否	否	否	否	否	否	是	否	否	否	是	否	否	否	否	否	否	否	否	否	否	否	否	是	否	否	否	否	否	否	否	否
140	耳针治疗青少年地方性甲状腺肿的临床研究	刘智艳 and 姚小红	新疆自治区中医医院,新疆自治区中医医院 乌鲁木齐830000 ,乌鲁木齐830000	上海针灸杂志	2005	11,678-681	2	1	75	研究者	耳针配合加碘盐	单纯使用加碘盐	西医	青少年地方性甲状腺肿	内分泌、营养和代谢疾病	否	0	否	否	否	否	是	否	是	否	否	是	是	否	否	否	否	否	否	否	否	否	否	否	否	是	否	否	否	否	是	是	否	否
141	燔针劫刺治疗肩峰下滑囊炎临床观察	周立武	北京市昌平区中医医院针灸按摩科;	上海针灸杂志	2009	03,	1	1	110	临床医生	燔针劫刺	药物	西医	肩峰下滑囊炎	肌肉骨骼系统和结缔组织疾病	是	13	否	否	否	是	是	否	是	否	是	是	是	否	否	否	否	是	是	否	否	否	否	是	否	是	否	否	否	是	是	是	否	否
142	放血疗法加中药对脑梗塞患者脑血流的影响	陆菁 and 陈百先	上海铁道大学医学院甘泉医院!上海200061,上海铁道大学医学院甘泉医院!上海200061	上海针灸杂志	2000	01,13-14	2	1	60	临床医生	常规药物治疗基础上, 接受放血疗法加活血方	常规药物	西医	脑梗塞	循环系统疾病	否	10	否	否	否	是	否	否	是	否	否	是	否	否	否	否	否	否	否	否	否	否	否	是	否	是	否	否	否	否	是	是	否	否
144	伏天铺灸治疗慢性盆腔炎的临床研究	沈克艰 and 吴梅珍	上海交通大学附属第一人民医院,上海交通大学附属第一人民医院 上海200080 ,上海200080	上海针灸杂志	2005	03,25	2	1	95	临床医生	腰骶部穴用中药外敷治疗/腰骶部针刺	口服灭滴灵或千金片,	多种对照措施	慢性盆腔炎	肌肉骨骼系统和结缔组织疾病	否	13	否	否	否	是	否	否	是	否	是	是	否	否	否	否	否	否	否	否	否	否	否	否	否	是	否	否	否	否	是	是	否	否
146	浮针配合腹针治疗腰椎间盘突出症疗效观察	李静	南京中医药大学第二临床医学院;	上海针灸杂志	2010	01,6	1	1	96	临床医生	浮针配合腹针	只使用浮针治疗	单纯针灸	腰椎间盘突出症	肌肉骨骼系统和结缔组织疾病	否	32	否	否	否	是	是	否	是	否	是	是	是	否	否	否	否	否	否	否	否	否	是	否	否	是	否	否	否	否	是	是	否	否
147	浮针配合针刺阳陵泉治疗肱二头肌长头肌肌腱炎疗效观察	方震宇 and 郎伯旭	台州市立医院;	上海针灸杂志	2010	05,296-297	2	1	90	临床医生	浮针配合针刺阳陵泉治疗	普通针刺治疗	单纯针灸	肱二头肌长头肌肌腱炎	肌肉骨骼系统和结缔组织疾病	否	5	否	否	否	是	是	是	是	否	否	是	是	否	否	否	否	否	否	否	否	否	否	是	否	是	否	否	否	否	是	是	否	否
150	刮痧法治疗肩周炎30例	李璟 and 李洪珠	浙江医科大学附属第一医院,浙江医科大学附属第一医院 310003,310003	上海针灸杂志	1996	06,319-321	2	1	60	未提及	刮痧	针刺	单纯针灸	肩周炎	肌肉骨骼系统和结缔组织疾病	否	0	否	否	否	是	是	否	是	否	是	否	是	否	否	否	否	否	否	否	否	否	否	否	否	是	否	否	否	否	是	是	否	否
152	毫针的不同针灸疗法治疗肩关节周围炎疗效比较	丛文杰, 方剑乔, 王晨瑶, 李邦伟 and 石慧	温州医学院附属第一医院;浙江中医药大学附属第三医院;	上海针灸杂志	2010	27,3,36-38	5	2	86	临床医生	毫针/电针	常规温针	多种对照措施	肩关节周围炎	肌肉骨骼系统和结缔组织疾病	是	11	否	否	否	是	是	否	是	否	是	是	是	是	否	否	否	否	否	否	否	否	否	是	否	是	否	否	否	是	是	是	否	否
153	合谷刺法配合局部注射治疗斑秃疗效观察	金泽, 杨菲 and 王玉琳	黑龙江中医药大学附属第二医院;黑龙江中医药大学;	上海针灸杂志	2010	04,8-10	3	2	70	临床医生	合谷刺法配合甲钴胺局部注射	梅花针叩刺加鲜姜片反复擦患处	单纯针灸	斑秃	皮肤和皮下组织疾病	否	8	否	否	否	否	否	否	是	否	否	是	是	否	否	否	否	否	否	否	否	否	否	是	否	是	否	否	否	是	是	是	否	否
155	经皮穴位电刺激治疗周围性面神经麻痹	盛明山	无锡市郊区人民医院金城门诊所 214023	上海针灸杂志	1996	07,16-17	1	1	112	未提及	电刺激	针刺	单纯针灸	周围性面神经麻痹	神经系统疾病	否	0	否	否	否	是	是	是	是	否	是	否	是	否	否	否	否	是	否	否	否	否	否	否	否	是	否	否	否	否	否	是	否	否
156	颈夹脊穴位注射配合卧位牵顿治疗神经根型颈椎病疗效观察	郑晓斌, 朱其广, 林远方 and 刘特熹	广东省深圳市中医院;	上海针灸杂志	2010	08,22-23	4	1	72	临床医生	采用卧位牵顿法配合颈夹脊穴位注射治疗	采用机械牵引配合口服非甾体类抗炎药治疗	西医	神经根型颈椎病	肌肉骨骼系统和结缔组织疾病	否	14	否	否	否	是	是	是	是	否	是	是	是	否	否	否	否	否	否	否	否	否	否	是	否	是	否	否	否	否	是	是	否	否
157	列缺穴对椎动脉血流动力学影响的研究	张晓华 and 艾群	大连医科大学附属一院三部,大连医科大学附属二院 辽宁116600,辽宁116600	上海针灸杂志	2006	03,	2	2	60	临床医生	列缺穴针刺	合谷穴针刺/悬钟穴针刺	多种对照措施	椎动脉血流	血液及造血器官疾病和某些免疫机制的疾患	否	8	否	否	否	是	否	否	是	否	是	否	是	否	否	否	否	否	否	否	否	否	否	是	否	是	否	否	否	否	是	是	否	否
159	埋线与中药综合治疗癫痫40例临床观察	徐志凤	天津市北辰区中医医院针灸科 天津300400	上海针灸杂志	2006	S1,115	1	1	80	临床医生	穴位埋线结合中药	单纯中药	中医出针灸外的其它方法	癫痫	精神和行为障碍	否	2	否	否	否	是	是	否	是	否	是	否	是	否	否	否	否	否	否	否	否	否	否	否	否	是	否	否	否	是	是	是	否	否
164	全息穴电针不同留针时间对脑梗死患者血液流变学的影响	黄亮 and 何俊	常州市德安医院老年康复科;	上海针灸杂志	2010	04,10-11	2	1	126	临床医生	留针20分钟	留针40/60分钟	多种对照措施	脑梗死	循环系统疾病	否	13	否	否	否	是	否	否	是	否	否	是	是	是	否	否	否	否	是	否	否	否	否	是	否	是	否	否	否	否	是	是	否	否
165	水针联合甲氨蝶呤治疗类风湿关节炎临床观察	杨晓凌 and 倪立青	上海市长宁区光华中西医结合医院风湿科,上海市长宁区光华中西医结合医院风湿科 200052 ,200052	上海针灸杂志	2003	06,357-359	2	1	50	临床医生	水针注射八邪穴配合甲氨蝶呤;	只服药物甲氨蝶呤	西医	类风湿关节炎	肌肉骨骼系统和结缔组织疾病	否	10	否	否	否	是	是	是	是	否	是	否	是	否	否	否	否	否	否	否	否	否	否	是	否	是	否	否	否	是	是	是	否	否
166	斯奇康穴位注射配合中药治疗变应性鼻炎疗效观察	徐书华	河南省商丘市中心医院耳鼻喉科 河南476000	上海针灸杂志	2008	05,19-20	1	1	86	临床医生	采用斯奇康注射液行迎香、合谷、足三里穴位注射, 同时口服辛芩颗粒, 疗程1个月	服用盐酸西替利嗪, 用药1个月	西医	变应性鼻炎	呼吸系统疾病	否	3	否	否	否	否	是	是	是	否	否	是	是	否	否	否	否	否	否	否	否	否	否	否	否	是	否	是	否	是	是	是	否	否
167	陶道透身柱治疗睑腺炎120例临床观察	李赟	巩义市人民医院针灸科 河南451200	上海针灸杂志	2006	04,21-22	1	1	120	临床医生	采用沿皮透刺法	口服无味红霉素片, 同时热敷局部, 连续治疗3日后进行观察比较	西医	睑腺炎	眼和附器疾病	否	0	否	否	否	是	是	是	是	否	是	是	是	否	否	否	否	是	是	是	否	否	否	否	否	是	否	否	否	是	是	是	否	否
169	头针顶颞前斜线治疗中枢性三叉神经痛疗效观察	梁建情	广西柳州市中医院;	上海针灸杂志	2010	12,787-788	1	1	90	临床医生	电针	普通针刺	单纯针灸	中枢性三叉神经痛	神经系统疾病	否	19	否	否	否	是	否	否	是	否	是	否	是	否	否	否	否	否	否	否	否	否	否	是	否	是	否	否	否	否	是	是	否	否
170	头针结合CT影像定位治疗缺血性中风80例临床观察	夏阳, 朱天忠, 宋亚光, 杨林, 冯祯钰, 吉亚军, 陈伟卫, 袁慧, 高俊雄 and 高蔚	南通医学院第四附属医院,南通医学院第四附属医院,南通医学院第四附属医院,南通医学院第四附属医院,盐城市中医院,南通医学院第四附属医院,南通医学院第四附属医院,南通医学院第四附属医院,北京中医药大学,北京中医药大学 224001 ,224001 ,224001 ,224001 ,224001 ,224001 ,224001 ,224001 ,100015指导 ,100015	上海针灸杂志	2004	04,12-13	8	3	158	临床医生	头针结合CT 影像定位	头针	单纯针灸	缺血性中风	神经系统疾病	否	4	否	否	否	是	是	否	是	否	是	否	是	否	否	否	否	是	是	否	否	否	否	否	否	是	否	否	否	是	是	是	否	否
173	温针灸器在妇产科手术后的应用	赵玉侠	陕西省合阳县中医医院	上海针灸杂志	1999	03,16	1	1	120	未提及	术后使用温针灸	空白	空白对照		妊娠、分娩和产褥期	否	0	否	否	否	是	否	否	是	否	否	否	是	否	否	否	否	否	否	否	否	否	否	否	否	是	否	否	否	否	是	否	否	否
175	悬灸三阴交治疗胎位不正临床观察	李赟	巩义市人民医院针灸科 河南451200	上海针灸杂志	2006	11,728-729	1	1	120	临床医生	悬灸三阴交穴,每日1次, 4次为1疗程	悬灸至阴穴,每日1次, 4次为1疗程	单纯针灸	胎位不正	妊娠、分娩和产褥期	否	1	否	否	否	否	否	否	是	否	否	是	是	否	否	否	否	是	是	是	否	否	否	否	否	是	否	否	否	是	是	是	否	否
176	穴位磁疗法治疗中风偏瘫的临床观察	练汉健, 孔令深 and 黄柳和	广东省肇庆市华佗医院针灸科!广东肇庆526060,广东省肇庆市华佗医院针灸科!广东肇庆526060,广东省肇庆市华佗医院针灸科!广东肇庆526060	上海针灸杂志	2000	04,20-21	3	1	62	临床医生	磁场电脉冲配合经络穴位	电针	单纯针灸	中风偏瘫	神经系统疾病	否	3	否	否	否	否	否	否	是	否	否	否	是	否	否	否	否	否	否	否	否	否	否	否	否	是	否	否	否	是	是	是	否	否
182	穴位注射干扰素治疗带状疱疹疗效观察	闫怀士	安徽省立医院针灸科;	上海针灸杂志	2010	03,36-38	1	1	76	临床医生	穴位注射干扰素治疗	干扰素肌肉注射治疗	西医	带状疱疹	皮肤和皮下组织疾病	否	15	否	否	否	是	是	否	是	否	是	是	是	是	否	否	否	否	否	否	否	否	是	是	否	是	否	否	否	是	是	是	否	否
183	穴位注射减轻人流术后综合征的临床观察	马民玉, 李红, 马民瑞 and 马君志	河南医科大学第一附属医院!郑州450052,河南医科大学第一附属医院!郑州450052,郑州第三人民医院!450050,河南医科大学第一附属医院!郑州450052	上海针灸杂志	2001	06,341-342	4	2	80	临床医生	穴位注射	空白白白白对照	空白对照	人流术后综合征	妊娠、分娩和产褥期	否	7	否	否	否	是	是	是	是	否	否	否	是	是	否	否	否	否	否	否	否	否	否	是	否	是	否	否	否	否	否	是	否	否
184	穴位注射结合抗抑郁药物治疗抑郁症的临床观察	何颖妉 and 何方红	广州市第一人民医院中医科,广州市第一人民医院神经科 广东510180,广东510180	上海针灸杂志	2008	11,719-721	2	1	100	临床医生	服用52羟色胺重摄取抑制剂( SSR Is)类抗抑郁药帕罗西汀20 mg,每日1次,连续治疗3个月	应用穴位注射治疗,续治疗3个月	单纯针灸	抑郁症	精神和行为障碍	否	0	否	否	否	是	是	否	是	否	否	否	是	否	否	否	否	否	否	否	否	否	是	否	否	是	否	否	否	否	是	是	否	否
185	穴位注射配合推拿治疗颈源性头痛疗效观察	陶玉东, 王东雁, 贺天喜 and 于春梅	酒泉市中医院;酒泉市人民医院;	上海针灸杂志	2009	01,8-9	4	2	75	临床医生	穴位注射配合推拿治疗	葛根素注射液静脉点滴与氟桂利嗪治疗	西医	颈源性头痛	神经系统疾病	否	2	否	否	否	是	是	否	是	否	是	是	是	否	否	否	否	否	否	否	否	否	否	是	否	是	否	否	否	是	是	是	否	否
186	穴位注射配温灸治疗变应性鼻炎临床观察	王少贞 and 朱首豪	汕头市第二人民医院针灸科,汕头市第二人民医院针灸科 广东515011,广东515011	上海针灸杂志	2008	12,762-764	2	1	84	临床医生	应用卡介菌多糖核酸注射液穴位注射配温灸治疗	应用口服鼻炎康	西医	变应性鼻炎	呼吸系统疾病	否	4	否	否	否	是	是	否	是	否	否	否	是	否	否	否	否	否	否	否	否	否	否	否	否	是	否	否	否	否	是	是	否	否
189	穴位注射治疗腱鞘炎102例	来心平	安徽省阜阳纺织印染总厂职工医院	上海针灸杂志	1990	11,18-19	1	1	204	未提及	穴位注射	针刺	单纯针灸	腱鞘炎	肌肉骨骼系统和结缔组织疾病	否	0	否	否	否	是	是	否	是	否	是	否	是	否	否	否	否	否	否	否	否	否	否	否	否	是	否	否	否	否	是	是	否	否
190	穴位注射治疗咳嗽变异性哮喘32例	王学诗	江苏省江都郭村医院	上海针灸杂志	1998	03,14-15	1	1	64	未提及	穴位注射,	口服解痉剂和激素	西医	咳嗽变异性哮喘	呼吸系统疾病	否	28	否	否	否	是	是	否	是	否	是	否	是	否	否	否	否	否	否	否	否	否	否	否	否	是	否	否	否	否	是	是	否	否
191	穴位注射治疗慢性肾小球肾炎的疗效观察	程世平, 周厚荣 and 吴玉坤	贵州省人民医院!550002,贵州省人民医院!550002,贵州省人民医院!550002	上海针灸杂志	1999	8528	3	1	40	未提及	穴位注射	常规药物	西医	慢性肾小球肾炎	泌尿生殖系统疾病	否	0	否	否	否	是	是	否	是	否	是	否	否	否	否	否	否	否	否	否	否	否	否	否	否	是	否	否	否	是	是	是	否	否
192	穴位注射治疗月经过少临床观察	刘媛媛 and 庄素卿	广东省中医院珠海医院针灸科;澳门科技大学;	上海针灸杂志	2010	10,10-12	2	2	72	未提及	穴位注射	针刺	单纯针灸	月经过少	泌尿生殖系统疾病	否	18	否	否	否	否	否	否	是	否	否	是	是	否	否	否	否	是	是	否	否	否	否	否	否	是	是	否	否	是	是	是	否	否
195	眼针对急性脑梗死患者神经功能缺损及血浆纤维蛋白原水平的影响	王鹏琴, 王健 and 周鸿飞	辽宁中医药大学附属医院神经内科针灸科,辽宁中医药大学附属医院神经内科针灸科,辽宁中医药大学附属医院神经内科针灸科 沈阳110000,沈阳110000,沈阳110000	上海针灸杂志	2008	03,	3	2	120	临床医生	眼针加基础治疗	基础治疗	西医	急性脑梗死	循环系统疾病	否	6	否	否	否	是	否	否	是	否	是	是	是	否	否	否	否	否	否	否	否	否	否	是	否	是	否	否	否	是	是	是	否	否
198	养血补脑针刺方治疗气血不足型椎基底动脉供血不足的临床观察	陈晓军, 方针, 罗高权, 吴凌云, 张秀国 and 张月	浙江中医药大学附属第三医院;广州军区总医院;深圳市儿童医院;	上海针灸杂志	2009	01,18-19	2	1	60	临床医生	养血补脑针刺	尼莫地平片治疗	西医	气血不足型椎基底动脉供血不足	循环系统疾病	否	1	否	否	否	是	是	否	是	否	是	是	是	是	否	否	否	是	是	否	否	否	否	是	否	是	否	否	否	否	是	是	否	否
199	腰骶段穴位对不稳定膀胱调节的穴位特异性研究	陈跃来, 岑珏, 侯文光, 虞先敏 and 马雪梅	上海中医药大学附属岳阳中西医结合医院,上海中医药大学附属岳阳中西医结合医院,上海中医药大学附属岳阳中西医结合医院,上海中医药大学附属岳阳中西医结合医院,上海中医药大学附属岳阳中西医结合医院 上海200437,上海200437,上海200437,上海200437,上海200437	上海针灸杂志	2007	05,43-44	5	1	89	临床医生	针刺双侧肾俞、会阳	针刺双侧肾俞/针刺双侧会阳	单纯针灸		泌尿生殖系统疾病	否	4	否	否	否	是	是	否	是	否	是	是	是	是	否	否	否	否	否	否	否	否	否	是	否	是	否	否	否	是	是	是	否	否
200	阴阳气血配穴法针刺治疗慢性疲劳综合征临床观察	鲍春龄, 袁萍 and 李立秋	上海中医药大学附属岳阳中西医结合医院,同济大学附属同济医院,上海市颛桥社区卫生服务中心 上海200437	上海针灸杂志	2008	02,101-102	3	3	60	临床医生	阴阳气血配穴针刺	常规针刺	单纯针灸	慢性疲劳综合征	精神和行为障碍	是	6	否	否	否	否	是	是	是	否	否	是	是	否	否	否	否	是	是	否	否	否	否	是	否	是	否	否	否	是	是	是	否	否
201	阴阳透刺法对急性脑梗死患者t-PA及PAI-1的影响	欧阳泠星, 吴远华, 苏红梅, 吴邦启 and 朱广旗	广东省清远市中医院;贵阳中医学院第一附属医院;山东临沂市人民医院;天津中医药大学第一附属医院;	上海针灸杂志	2009	07,397-398	4	4	80	临床医生	阴阳透刺法	取病变对侧患肢穴位治疗	单纯针灸	急性脑梗死	循环系统疾病	否	24	否	否	否	是	是	否	是	否	是	是	是	是	否	否	否	是	否	否	否	否	否	是	否	是	否	否	否	是	是	是	否	否
204	俞募通经配穴法治疗慢性疲劳综合征疗效观察	孙远征 and 李虹霖	黑龙江中医药大学附属第二医院,黑龙江中医药大学附属第二医院 哈尔滨150001,哈尔滨150001	上海针灸杂志	2006	12,780-781	2	1	60	研究者	俞募通经配穴	普通针刺	单纯针灸	慢性疲劳综合征	精神和行为障碍	否	11	否	否	否	是	是	是	是	否	是	是	是	是	否	否	否	否	否	否	否	否	否	否	否	是	否	否	否	否	是	是	否	否
205	俞原配穴法针刺治疗血管性痴呆临床观察	李滋平 and 闫晓燕	广东省中医院;广州中医药大学针灸推拿学院;	上海针灸杂志	2010	02,16-17	2	2	62	临床医生	俞原配穴针刺	单纯口服药物	西医	血管性痴呆	精神和行为障碍	是	4	否	否	否	是	是	否	是	否	否	是	是	是	否	否	否	是	是	否	否	否	否	是	否	是	否	否	否	是	是	是	否	否
207	远近相伍取穴治疗椎动脉型颈椎病临床观察	杨自威	中国核工业404厂职工医院 甘肃兰州732850	上海针灸杂志	2004	06,332-333	1	1	140	临床医生	中医辨证取穴结合西医解剖特定点,	口服龙骨颈椎胶囊、西比灵胶囊,	西医	椎动脉型颈椎病	肌肉骨骼系统和结缔组织疾病	否	2	否	否	否	是	是	否	是	否	是	是	是	是	否	否	否	否	否	否	否	否	否	是	否	是	否	否	否	否	是	是	否	否
208	早期针刺对心脏骤停患者脑复苏的影响	赵宇, 刘新桥 and 李岩	天津中医药大学,天津中医药大学第一附属医院,天津市公安医院 天津300193,天津300193,天津300042	上海针灸杂志	2007	07,11-12	3	3	43	临床医生	在西医综合治疗基础上早期加用针刺治疗	西医综合治疗,	西医	心脏骤停患者脑复苏	循环系统疾病	否	1	否	否	否	是	是	否	是	否	是	是	是	是	否	否	否	否	否	否	否	否	否	是	否	是	否	否	否	否	是	是	否	否
209	针砭罐综合疗法治疗颈型颈椎病疗效观察	沙岩	中日友好医院针灸科 北京100029	上海针灸杂志	2007	08,10-11	1	1	70	临床医生	重用耿氏多功能砭板沿督脉风府至身柱; 胆经风池至肩井; 膀胱经天柱至膈俞实施推法和刮法、闪罐留罐法, 并用常规电针疗法及红外线照射治疗;	常规电针疗法及红外线照射治疗	单纯针灸	颈型颈椎病	肌肉骨骼系统和结缔组织疾病	否	2	否	否	否	是	是	否	是	否	是	是	是	是	否	否	否	是	是	否	否	否	否	是	否	是	否	否	否	是	是	是	否	否
210	针刺背俞穴对中风偏瘫患者运动功能的影响	王俊华, 周嘉澄 and 刘刚	广东省第二中医院针灸康复科;	上海针灸杂志	2010	01,11-12	3	1	90	临床医生	针刺背俞穴、躯干训练	常规治疗	多种对照措施	中风偏瘫患者运动功能	精神和行为障碍	否	0	否	否	否	是	是	否	是	否	否	是	否	是	否	否	否	是	是	否	否	否	是	是	否	是	否	否	否	是	是	是	否	否
211	针刺背俞穴为主治疗缺血性中风临床观察	黄凡, 刘悦, 姚国新, 周飞雄, 王小寅 and 杨栋	广东省第二中医院针灸康复科;	上海针灸杂志	2008	01,22-23	6	1	120	临床医生	针刺背俞穴	常规针刺/、非穴位针刺	多种对照措施	缺血性中风	循环系统疾病	否	3	否	否	否	是	是	否	是	否	是	是	是	否	否	否	否	否	否	否	否	是	是	否	否	是	否	否	否	是	是	是	否	否
212	针刺不同耳穴对胆囊收缩功能的影响	王茵萍 and 龚传美	江苏省南通市中医院,江苏省南通市中医院 226001,226001	上海针灸杂志	1995	01,	2	1	51	未提及	不确定	针灸	单纯针灸	胆囊收缩功能	消化系统疾病	否	1	否	否	否	是	是	否	是	否	是	否	是	否	否	否	否	否	否	否	否	否	否	否	否	是	否	否	否	否	是	是	否	否
213	针刺从脾胃论治神经根型颈椎病疗效观察	蔡玉梅, 黄文燕, 郑继范 and 吴毅	上海杨浦区控江医院针灸科;上海第一人民医院医院针灸科;复旦大学附属华山医院康复医学科;	上海针灸杂志	2010	05,8-9	4	3	69	临床医生	针灸取穴从脾胃论治	常规循经取穴治疗	单纯针灸	神经根型颈椎病	肌肉骨骼系统和结缔组织疾病	否	1	否	否	否	是	是	是	是	否	是	是	是	是	否	否	否	是	是	否	否	否	否	是	否	是	否	否	否	是	是	是	否	否
214	针刺单穴与多穴治疗痛经时止痛作用时效规律的比较	陈少宗, 侯文静 and 丛茜	山东省中医药研究院针灸研究所;	上海针灸杂志	2010	12,776-777	3	1	100	研究者	单穴法	双穴法	单纯针灸	痛经	泌尿生殖系统疾病	否	0	否	否	否	是	是	否	是	否	是	否	是	是	否	否	否	是	是	否	是	否	否	是	否	是	否	否	否	是	否	是	否	否
215	针刺对非胰岛素抵抗型多囊卵巢综合征作用机理的研究	胡智海 and 王毅	上海市中西医结合医院;	上海针灸杂志	2009	10,17-18	2	1	46	临床医生	取双侧胰俞穴针刺治疗;	取双侧三阴交穴针刺治疗	单纯针灸	非胰岛素抵抗型多囊卵巢综合征	泌尿生殖系统疾病	否	3	否	否	否	否	是	否	是	否	否	否	是	是	否	否	否	是	是	是	是	是	否	否	否	是	否	否	否	否	是	是	否	否
216	针刺对肛门疾病术后止痛的疗效观察	吕德, 杜兰民, 任庆霞, 李相利 and 张爱田	山东临沂地区中医医院,山东临沂地区中医医院,山东临沂地区中医医院,山东临沂地区中医医院,山东临沂地区中医医院 276002,276002,276002,276002,276002	上海针灸杂志	1993	04,36-38	5	1	92	未提及	第二掌骨侧脾穴针刺治疗肛门疾病术后刀口疼痛	西药	西医	肛门疾病术后止痛	损伤、中毒和外因的某些后果	否	7	否	否	否	是	是	否	是	否	是	是	是	否	否	否	否	否	否	否	否	否	否	是	否	是	否	否	否	是	是	是	否	否
217	针刺对扩张型心肌病心衰病人左心功能及体液内分泌的影响	周继人, 范德培, 杜玉珍 and 尤海清	无锡市第一人民医院,无锡市第一人民医院,无锡市第一人民医院,无锡市放射免疫检测中心 214002,214002,214002	上海针灸杂志	1992	03,5-7	4	1	17	未提及	取病人右耳甲腔心穴针刺	同侧耳背非穴位点针刺	单纯针灸	扩张型心肌病心衰	循环系统疾病	否	1	否	否	否	是	是	是	是	否	否	否	是	是	否	否	否	否	否	否	否	否	否	否	否	是	否	否	否	是	是	是	否	否
219	针刺分类治疗泌尿系结石疼痛疗效观察	史春娟	栖霞市人民医院理疗科;	上海针灸杂志	2008	05,	1	1	78	临床医生	根据结石部位不同分类治疗, 右肾结石取志室为主, 左肾结石取肓门为主, 输尿管结石取大横、腹结、府舍等, 用电针疏密波治疗30 m in	肌注阿托品1 m g , 黄体酮注射液40 mg	西医	泌尿系结石疼痛	泌尿生殖系统疾病	否	0	否	否	否	是	是	是	是	否	否	是	是	否	否	否	否	否	否	否	否	否	否	否	否	是	否	否	否	是	是	是	否	否
220	针刺和理疗联合应用在脑卒中早期康复中的疗效观察	刘明, 任燕 and 殷亚楠	郑州市第三人民医院;	上海针灸杂志	2009	04,210-212	3	1	300	临床医生	在脑超声中频电刺激的基础上加针刺	单纯采用针灸/单纯采用脑超声中频电刺激	多种对照措施	脑卒中	循环系统疾病	否	0	否	否	否	否	否	否	是	否	是	是	是	是	否	否	否	否	否	否	否	否	是	是	否	是	否	否	否	是	是	是	否	否
221	针刺加TDP为主治疗颞下颌关节综合征疗效观察	黄海明， 高强	上海嘉定中。医院	上海针灸杂志	2003	10,23-24	2	1	240	临床医生	针灸20mln后，在颡颌关节医涂擦扶他林乳胶剂，稍作按摩．再以TDP治疗仪予以照射	电脑脉冲按摩治疗仪进行治疗/仪用针灸治疗	多种对照措施	颞下颌关节综合征	肌肉骨骼系统和结缔组织疾病	否	1	否	否	否	否	是	是	是	否	否	是	是	否	否	否	否	否	否	否	否	是	否	否	否	是	否	否	否	否	否	是	否	否
222	针刺加叩刺拔罐治疗臀上皮神经炎疗效观察	芮兴国	常州市第七人民医院针伤科;	上海针灸杂志	2010	06,11-12	1	1	155	临床医生	用针刺加叩刺拔罐方法治疗	单用针刺治疗	单纯针灸	臀上皮神经炎	神经系统疾病	否	0	否	否	否	是	是	否	是	否	是	否	是	否	否	否	否	否	否	否	否	否	是	否	否	是	否	否	否	否	是	是	否	否
223	针刺加闪罐治疗周围性面神经麻痹58例	赵欢初, 曹媛, 乔光甫 and 李欣	湖南省岳阳市长岭炼油化工总厂职工医院,湖南省岳阳市长岭炼油化工总厂职工医院,湖南省岳阳市长岭炼油化工总厂职工医院,湖南省岳阳市长岭炼油化工总厂职工医院 414012,414012,414012,414012	上海针灸杂志	1997	09,504-506	4	1	58	未提及	针刺加拔罐	单纯针刺	单纯针灸	周围性面神经麻痹	神经系统疾病	否	0	否	否	否	是	是	否	是	否	是	否	是	否	否	否	否	否	否	否	否	否	是	否	否	是	否	否	否	否	否	是	否	否
224	针刺加咽后壁点刺治疗中风后假性球麻痹疗效观察	阎兴洲 and 冯玲媚	蚌埠医学院第一附属医院;贵阳中医学院第二附属医院;	上海针灸杂志	2009	12,14-15	1	2	40	临床医生	采用早期针刺加咽后壁点刺疗法进行治疗	西药对症处理及支持疗法	西医	中风后假性球麻痹	循环系统疾病	否	2	否	否	否	是	是	否	是	否	是	是	是	是	否	否	否	是	是	否	否	否	否	否	否	是	否	否	否	是	是	是	否	否
225	针刺结合刺络拔罐治疗脑卒中后肩手综合征疗效观察	付磊, 刘未艾, 吴清明, 李向荣, 李丹丹, 石学慧 and 杨智慧	湖南中医药大学第二附属医院中风专科;	上海针灸杂志	2009	06,388-389	7	1	80	临床医生	采用针刺结合刺络拔罐治疗	单用针刺治疗	单纯针灸	脑卒中后肩手综合征	循环系统疾病	否	1	否	否	否	是	否	否	是	否	是	是	是	是	否	否	否	是	是	否	否	否	是	是	否	是	否	否	否	是	是	是	否	否
226	针刺结合华佗药枕对颈椎病患者颈椎生理曲度的影响	张永臣	山东中医药大学针灸推拿学院;	上海针灸杂志	2009	11,3-4	1	1	46	研究者	针刺结合华佗药枕治疗	针刺治疗	单纯针灸	颈椎病	肌肉骨骼系统和结缔组织疾病	否	0	否	否	否	是	是	否	是	否	是	否	是	是	否	否	否	是	是	否	否	否	否	是	否	是	否	否	否	是	是	是	否	否
227	针刺结合康复训练治疗中风后吞咽障碍40例	贾红玲 and 张永臣	山东省枣庄市中医医院,山东中医药大学 枣庄277101,济南250014	上海针灸杂志	2006	04,227-228	2	2	72	临床医生	针刺风池、天柱、通里及廉泉结合康复训练的方法治疗	康复训练方法治疗	西医	中风后吞咽障碍	循环系统疾病	否	5	否	否	否	否	否	否	是	否	否	是	否	否	否	否	否	是	是	否	否	否	是	否	否	是	否	否	否	是	是	是	否	否
229	针刺结合龙氏手法对神经根型颈椎病的镇痛作用研究	周晓平 and 何锦添	广州医学院荔湾医院中医科,广州医学院荔湾医院中医科 广州510170,广州510170	上海针灸杂志	2007	09,19-21	2	1	69	临床医生	龙氏手法结合针刺	单纯针刺	单纯针灸	神经根型颈椎病	肌肉骨骼系统和结缔组织疾病	否	5	否	否	否	是	是	否	是	否	是	是	是	是	否	否	否	是	是	否	否	否	否	是	否	是	否	否	否	是	是	是	否	否
230	针刺结合水针治疗腰背肌筋膜炎临床观察	顾忠平	象山县中医院 浙江315700	上海针灸杂志	2007	04,7-9	1	1	98	临床医生	针刺/水针	针刺	单纯针灸	疗腰背肌筋膜炎	肌肉骨骼系统和结缔组织疾病	是	1	否	否	否	是	是	否	是	否	是	是	是	否	否	否	否	是	是	否	否	否	否	否	否	是	否	否	否	否	是	是	否	否
234	针刺联合康复治疗脑卒中后吞咽障碍的临床观察	李萍, 孙国锋, 姚桂棉, 阎如玉, 夏梅华 and 张文君	衡水市中医院,衡水市中医院,衡水市中医院,衡水市中医院,衡水市中医院,衡水市第三人民医院 河北053000,河北053000,河北053000,河北053000,河北053000,河北053000	上海针灸杂志	2008	5199	6	2	295	临床医生	针刺联合康复	单纯康复/单纯针刺	多种对照措施	脑卒中后吞咽障碍	循环系统疾病	是	3	否	否	否	是	是	否	是	否	是	是	是	是	否	否	否	否	是	否	否	否	是	是	否	是	否	否	否	是	是	是	否	否
235	针刺疗法对2型糖尿病患者高脂血症临床研究	张立峰 and 王晓臣	大庆医学高等专科学校康复系;	上海针灸杂志	2009	07,451-453	2	1	60	研究者	针刺	血脂康	西医	2型糖尿病患者高脂血症	内分泌、营养和代谢疾病	否	37	否	否	否	是	是	否	是	否	否	否	是	否	否	否	否	否	否	否	否	否	是	是	否	是	否	否	否	否	是	是	否	否
236	针刺内关-间使对健康人心脏自主神经的调节作用	罗丽平, 沈仲元, 陈汉平 and 余平	上海中医药大学;上海市针灸经络研究所;	上海针灸杂志	2009	10,623-625	4	2	89	研究生	电针与针刺、留针	快速浅刺不捻转、不留针	多种对照措施		神经系统疾病	否	1	否	否	否	是	是	否	是	否	是	否	是	是	否	否	否	是	是	否	否	否	否	是	否	是	否	否	否	否	否	是	否	否
238	针刺配合康复训练对中风后肩手综合征疗效观察	朱芬, 陈尚杰, 查思想 and 黄石钊	深圳市宝安区人民医院康复科;	上海针灸杂志	2009	02,72	4	1	60	临床医生	针刺的同时进行康复训练	常规针刺后康复训练	单纯针灸	中风后肩手综合征	循环系统疾病	是	1	否	否	否	是	是	否	是	否	是	是	是	是	否	否	否	否	否	否	否	否	否	是	否	是	否	否	否	是	是	是	否	否
239	针刺配合康复训练改善脑卒中后吞咽障碍临床观察	李红星, 岳国荣, 刘东坡 and 周红芳	河南省鹤壁市鹤煤集团总医院康复科;安徽中医学院;	上海针灸杂志	2009	03,3-4	4	2	60	临床医生	在常规康复训练基础上进行项针治疗	常规康复训练	西医	脑卒中后吞咽障碍	循环系统疾病	否	2	否	否	否	是	是	否	是	否	否	是	是	否	否	否	否	是	是	否	否	否	否	是	否	是	否	否	否	否	否	是	否	否
240	针刺配合康复训练治疗脑卒中后上肢痉挛临床观察	倪欢欢, 胡永善, 崔晓, 吴毅, 黄德权, 瞿佩育, 汪军, 吴佶 and 史骏超	上海长宁区天山中医医院康复科;复旦大学附属华山医院康复科;	上海针灸杂志	2010	01,24-26	9	2	30	临床医生	针刺井穴及自拟的上解痉穴,在上肢痉挛即刻缓解的基础上进行康复训练	单纯给予康复训练治疗	西医	脑卒中后上肢痉挛	循环系统疾病	是	1	否	否	否	是	是	否	是	否	否	是	是	是	否	否	否	是	是	否	否	否	是	是	否	是	否	否	否	是	是	是	否	否
241	针刺配合康复训练治疗脑卒中偏瘫疗效观察	裴君	浙江省常山县人民医院;	上海针灸杂志	2010	08,21-22	1	1	50	临床医生	针刺配合康复训练治疗	常规药物治疗	西医	脑卒中偏瘫	循环系统疾病	否	0	否	否	否	是	是	否	是	否	是	是	是	是	否	否	否	否	否	否	否	否	否	是	否	是	否	否	否	是	是	是	否	否
242	针刺配合康复治疗脑卒中失语的临床观察	李国臣 and 赵新	成都市第三人民医院现代康复医疗中心,成都市第三人民医院现代康复医疗中心 四川610031,四川610031	上海针灸杂志	2006	02,77-79	2	1	60	临床医生	针刺加语言康复训练	单纯采用语言康复训练	西医	脑卒中失语	循环系统疾病	否	9	否	否	否	是	是	否	是	否	是	是	是	否	否	否	否	否	否	否	否	否	否	是	否	是	否	否	否	是	是	是	否	否
243	针刺配合牵引治疗椎动脉型颈椎病的临床观察	刘淳	连云港市第二人民医院 江苏222023	上海针灸杂志	2007	10,23-24	1	1	120	临床医生	针刺颈牵引	药物	西医	椎动脉型颈椎病	肌肉骨骼系统和结缔组织疾病	否	0	否	否	否	是	是	否	是	否	是	是	是	是	否	否	否	是	是	否	否	否	是	否	否	是	否	否	否	是	是	是	否	否
244	针刺配合闪罐治疗儿童多动症的临床观察	郄玉兰	上海市长宁区天山中医医院 上海200051	上海针灸杂志	2005	08,515-516	1	1	102	临床医生	针刺配合闪罐疗	王不留行籽耳穴贴敷配合闪罐疗	单纯针灸	儿童多动症	精神和行为障碍	否	4	否	否	否	是	是	否	是	否	是	否	是	否	否	否	否	否	否	否	否	否	是	否	否	是	否	否	否	是	是	是	否	否
245	针刺配合手法治疗膝骨关节炎疗效观察	孙奎, 鲍学梅, 周忠良, 宋阳春 and 刘德春	安徽中医学院附属针灸医院;	上海针灸杂志	2010	S1,24-25	5	1	51	临床医生	针刺配合手法调整膝关节肌力平衡疗法治疗	口服双氯芬酸钠缓释片治疗	西医	膝骨关节炎	肌肉骨骼系统和结缔组织疾病	否	5	否	否	否	是	是	否	是	否	是	是	是	是	否	否	是	是	是	否	否	否	否	是	否	是	否	否	否	是	是	是	否	否
246	针刺配合推拿治疗膝骨关节炎的临床观察	孙奎, 杨永晖, 罗建明 and 刘德春	安徽中医学院附属针灸医院,安徽中医学院附属针灸医院,安徽中医学院附属针灸医院,安徽中医学院附属针灸医院 合肥230061,合肥230061,合肥230061,合肥230061	上海针灸杂志	2007	05,274-275	3	1	105	临床医生	针刺特定穴、手法调整膝关节肌力平衡疗法治	用单纯针刺特定穴治	单纯针灸	膝骨关节炎	肌肉骨骼系统和结缔组织疾病	否	2	否	否	否	是	是	否	否	否	是	否	是	是	否	否	否	否	否	否	否	否	是	否	否	是	否	否	否	是	是	是	否	否
247	针刺配合推拿治疗周围性面瘫53例	俞冬生, 方周林, 王冬梅, 李玲 and 张锐	安微省淮南矿务局职业病防治院,安微省淮南矿务局职业病防治院,安微省淮南矿务局职业病防治院,安微省淮南矿务局职业病防治院,淮南矿务局铁路处医院 232033,232033,232033,232033	上海针灸杂志	1996	03,132-134	5	1	89	未提及	推拿治疗	针刺治疗	单纯针灸	周围性面瘫	神经系统疾病	否	0	否	否	否	是	是	否	是	否	是	否	是	否	否	否	否	否	否	否	否	否	否	否	否	是	否	否	否	否	是	是	否	否
248	针刺配合推拿治疗椎动脉型颈椎病疗效观察	彭支莲 and 黄剑	重庆市九龙坡区第一中医院;重庆医科大学中医药学院;	上海针灸杂志	2009	03,151-152	2	2	163	临床医生	针刺配合推拿	单纯针刺/单纯推拿	多种对照措施	椎动脉型颈椎病	肌肉骨骼系统和结缔组织疾病	否	6	否	否	否	是	是	否	是	否	是	是	是	否	否	否	否	否	否	否	否	否	否	是	否	是	否	否	否	否	是	是	否	否
249	针刺配合推拿治疗椎动脉型颈椎病临床观察	郑智, 文胜, 蔡章健 and 段俊峰	广东东莞塘厦人民医院,广东东莞塘厦人民医院,广东东莞塘厦人民医院,广州军区广州总医院康复理疗科 广东523721,广东523721,广东523721,广东510000	上海针灸杂志	2008	07,5-6	3	2	90	临床医生	针刺配合龙氏手法	针刺/龙氏手法	多种对照措施	椎动脉型颈椎病	肌肉骨骼系统和结缔组织疾病	否	0	否	否	否	是	是	否	是	否	是	是	是	是	否	否	否	是	是	否	否	否	否	是	否	是	否	否	否	是	是	是	否	否
250	针刺配合退热口服液治疗外感发热疗效观察	陶玉东, 杜建梅, 王桂英, 杨铖, 李锋 and 刘晓富	甘肃省酒泉市中医院;	上海针灸杂志	2010	04,7-9	6	1	225	临床医生	针刺配合退热口服液	口服维C银翘片、大青叶片：	西医	外感发热	呼吸系统疾病	否	0	否	否	否	是	是	否	是	否	是	是	是	否	否	否	否	否	否	否	否	是	否	是	否	是	否	否	否	是	是	是	否	否
251	针刺配合穴位注射治疗网球肘30例	汪令崇	广西省柳州市中医院	上海针灸杂志	1997	03,12-14	1	1	60	未提及	针刺加穴位注射	穴位注射	单纯针灸	网球肘	肌肉骨骼系统和结缔组织疾病	否	0	否	否	否	否	否	否	是	否	否	否	是	否	否	否	否	否	否	否	否	否	否	否	否	是	否	否	否	否	是	是	否	否
253	针刺配合中药治疗慢性盆腔炎疗效观察	陶红星 and 谷风	天津中医药大学;山东中医药高等专科学校;	上海针灸杂志	2009	03,18-19	2	2	60	研究生	针刺配合中药	妇乐冲剂	西医	疗慢性盆腔炎	泌尿生殖系统疾病	否	3	否	否	否	是	是	否	是	否	是	否	是	否	否	否	否	是	是	否	否	否	否	是	否	是	否	否	否	是	是	是	否	否
254	针刺配合走罐治疗五更泻的疗效观察	苏春燕 and 解建国	大连市中心医院传统医学部,大连市中心医院传统医学部 辽宁116027 ,辽宁116027	上海针灸杂志	2004	10,17-19	2	1	98	临床医生	针刺行烧山火法后应用电针．配合沿背部膀胱经及督脉走罐治疗	针刺行平朴平泻手法	单纯针灸	五更泻	泌尿生殖系统疾病	否	0	否	否	否	是	是	否	是	否	是	否	是	否	否	否	否	否	否	否	否	否	否	否	否	是	否	否	否	否	是	是	否	否
255	针刺牵引配合药枕治疗椎动脉型颈椎病疗效观察	胥林波, 段红梅 and 刘云兴	攀枝花市中心医院,成都市锦江区妇幼保健院,攀枝花市中心医院 四川617067,四川610016,四川617067	上海针灸杂志	2008	06,14-15	3	2	44	临床医生	基础加外敷/基础加颈枕/基础加药枕	基础治疗	多种对照措施	椎动脉型颈椎病	肌肉骨骼系统和结缔组织疾病	否	2	否	否	否	否	否	否	是	否	否	是	是	是	否	否	否	否	否	否	否	否	否	是	否	是	否	否	否	否	是	是	否	否
257	针刺四关穴治疗偏头痛32例	李悦	上海市松江区泗泾医院针灸科;	上海针灸杂志	2010	11,623-625	1	1	62	临床医生	针刺	药物	单纯针灸	偏头痛	神经系统疾病	否	0	否	否	否	是	是	否	是	否	是	是	是	否	否	否	否	是	是	否	否	否	否	否	否	是	否	否	否	是	是	是	否	否
259	针刺太溪穴治疗脑卒中后吞咽障碍疗效观察	房晓宇, 唐勇, 王中铎 and 袁玉民	中国人民解放军第261医院理疗科;成都中医药大学;	上海针灸杂志	2009	12,778-779	4	2	100	临床医生	针刺太溪穴为主配合偏瘫治疗的基础针刺;	针刺头部的顶颞前、后斜线透刺为主配合偏瘫治疗的基础针刺	单纯针灸	脑卒中后吞咽障碍	循环系统疾病	否	4	否	否	否	是	是	否	是	否	是	是	否	是	否	否	否	是	是	否	否	否	是	是	否	是	否	否	否	是	是	是	否	否
260	针刺条口穴治疗肩关节周围炎临床疗效研究与评价	马广昊, 郭长青 and 张佛明	海军总医院针灸理疗科,北京中医药大学针灸学院,北京中医药大学针灸学院 北京100037,北京100029,北京100029	上海针灸杂志	2006	05,272-273	3	2	92	临床医生	，口服消炎止痛药联合针刺条口穴	单纯口服消炎止痛药	西医	肩关节周围炎	肌肉骨骼系统和结缔组织疾病	否	0	否	否	否	是	是	否	是	否	是	否	是	否	否	否	否	否	是	否	否	是	否	是	否	是	否	否	否	是	是	是	否	否
261	针刺头三神”穴为主治疗血管性痴呆疗效观察	王敏, 王敏华, 华启海, 李震宇, 江勇 and 孙涛	蚌埠医学院附属医院针灸理疗科,蚌埠医学院附属医院针灸理疗科,蚌埠医学院附属医院针灸理疗科,蚌埠医学院附属医院针灸理疗科,蚌埠医学院附属医院针灸理疗科,蚌埠医学院附属医院针灸理疗科 安徽233004 ,安徽233004 ,安徽233004 ,安徽233004 ,安徽233004 ,安徽233004	上海针灸杂志	2005	07,388-389	6	1	61	临床医生	“头三神”穴为主的针刺治疗,同时口服喜德镇等常规药物	单纯药物治疗	西医	血管性痴呆	循环系统疾病	否	14	否	否	否	否	是	否	是	否	否	是	是	是	否	否	否	是	是	否	否	否	否	否	否	是	否	否	否	是	是	是	否	否
262	针刺推拿与功能锻炼治疗腰椎间盘突出症疗效观察	阎固林	固原市中医医院;	上海针灸杂志	2010	12,767-769	1	1	916	临床医生	针刺推拿加功能锻炼治疗	针刺推拿	单纯针灸	腰椎间盘突出症	肌肉骨骼系统和结缔组织疾病	否	1	否	否	否	是	是	否	是	否	是	是	是	否	否	否	否	否	否	否	否	否	是	否	否	是	否	否	否	否	是	是	否	否
264	针刺为主治疗小儿脑瘫200例临床研究	王军英, 张惠佳, 王益梅, 覃蓉, 汤孟平, 唐丽辉 and 苏珍辉	湖南省儿童医院,湖南省儿童医院,湖南省儿童医院,湖南省儿童医院,湖南省儿童医院,湖南省儿童医院,湖南省儿童医院 长沙410007 ,长沙410007 ,长沙410007 ,长沙410007 ,长沙410007 ,长沙410007 ,长沙410007	上海针灸杂志	2002	09,13-14	7	1	356	临床医生	在功能训练前或后施术针刺8穴位注射8推拿	单纯功能训练为主	西医	小儿脑瘫	精神和行为障碍	否	7	否	否	否	是	是	否	是	否	是	否	是	否	否	否	否	否	否	否	否	否	否	否	否	是	否	否	否	是	是	是	否	否
265	针刺为主治疗中风后吞咽障碍疗效观察	曾学清, 滕东时, 林岫, 杨涛 and 王雪峰	大庆油田总医院康复科;大庆市人民医院;	上海针灸杂志	2010	12,26-27	5	2	60	临床医生	针刺配合Vocastim-Master 吞咽诊治仪治疗	单纯进行Vocastim-Master 吞咽诊治仪治疗	西医	中风后吞咽障碍	循环系统疾病	否	1	否	否	否	是	是	否	是	否	是	是	是	是	否	否	否	是	是	否	否	否	是	否	否	是	否	否	否	否	是	是	否	否
266	针刺委中穴对脑卒中急性期下肢肌力恢复即刻疗效观察	姚配勇	贵州省黔西南州中医院针灸科;	上海针灸杂志	2009	07,13-14	1	1	120	临床医生	针点刺委中穴，以下肢抽搐3次为度，配合醒脑开窍针刺法治疗	传统针灸	单纯针灸	脑卒中急性期下肢肌力恢复	循环系统疾病	否	1	否	否	否	是	是	否	是	否	是	是	是	否	否	否	否	否	否	否	否	否	否	是	否	是	否	否	否	否	是	是	否	否
267	针刺胃经穴治疗胃肠实热型肥胖症的临床研究	柏亚萍 and 傅杰英	浙江中医学院附属针推医院,广州中医药大学针推学院 杭州310009,广州510405	上海针灸杂志	2007	03,181-183	2	2	51	临床医生	胃经取穴为主	用俞募配穴法取	单纯针灸	胃肠实热型肥胖症	消化系统疾病	否	2	否	否	否	是	是	否	是	否	是	是	是	是	否	否	否	是	是	否	否	否	否	是	否	是	否	否	否	否	是	是	否	否
269	针刺益肾补气法治疗足跟痛45例临床观察	朱国祥 and 邹超	浙江省杭州市中医院,浙江省杭州市中医院 310007 ,310007	上海针灸杂志	2003	S1,134	2	1	87	临床医生	取双侧太溪、三阴交、足三里、气海针刺	药物治疗	西医	足跟痛	肌肉骨骼系统和结缔组织疾病	否	2	否	否	否	是	是	否	是	否	是	否	是	否	否	否	否	否	否	否	否	否	否	是	否	是	否	否	否	否	是	是	否	否
270	针刺与艾灸治疗血小板减少性紫癜疗效比较	殷之放 and 翟道荡	上海市针灸经络研究所!上海200030,上海市针灸经络研究所!上海200030	上海针灸杂志	2001	01,29-30	2	1	81	临床医生	针刺/艾灸	药物治疗	多种对照措施	血小板减少性紫癜	血液和造血器官疾病及某些免疫机制疾患	否	5	否	否	否	是	是	否	是	否	否	否	是	否	否	否	否	否	否	否	否	否	否	否	否	是	否	否	否	否	是	是	否	否
271	针刺与穴位敷贴治疗高血压病的临床比较	殷之放 and 汪司右	上海市针灸经络研究所!上海200030,上海市针灸经络研究所!上海200030	上海针灸杂志	2000	07,17-19	2	1	81	研究者	针刺	穴位敷贴	单纯针灸	高血压病	循环系统疾病	否	23	否	否	否	是	是	否	是	否	是	否	是	是	否	否	否	否	否	否	否	否	否	否	否	是	否	否	否	否	是	是	否	否
272	针刺治疗胆结石术后胃肠功能紊乱疗效观察	寇晓茹, 孙立明, 郭娜 and 李平	天津中医药大学;天津市南开医院;	上海针灸杂志	2010	03,158-160	3	2	40	研究生	常规处理加针刺胃、大肠、小肠、胆之下合穴	予术后常规处	西医	胆结石术后胃肠功能紊乱	消化系统疾病	否	1	否	否	否	是	是	否	是	否	是	否	否	否	否	否	否	否	否	否	否	否	否	是	否	是	是	否	否	是	是	是	否	否
273	针刺治疗胆囊结石术后胃肠功能紊乱临床观察	陈捷, 孙立明, 马尚伟 and 李平	天津中医药大学;天津市南开医院;	上海针灸杂志	2010	06,	3	2	40	研究生	术后常规处理加针刺胃、大肠、小肠、胆之下合穴	术后常规处	西医	胆囊结石术后胃肠功能紊乱	消化系统疾病	否	0	否	否	否	是	是	否	是	否	否	否	否	否	否	否	否	否	否	否	否	否	否	是	否	是	是	否	否	是	是	是	否	否
275	针刺治疗第三腰椎横突综合征疗效观察	王晓军, 朱卫红 and 陆乾人	上海市浦东新区黄楼卫生院中医针灸科;上海市浦东新区人民医院中医科;	上海针灸杂志	2010	07,375-376	2	2	60	临床医生	采用三联疗法治疗	采用针刺	单纯针灸	第三腰椎横突综合征	肌肉骨骼系统和结缔组织疾病	否	0	否	否	否	是	否	否	是	否	否	否	是	否	否	否	否	否	否	否	否	否	否	否	否	是	否	否	否	否	是	是	否	否
276	针刺治疗儿童抽动秽语综合征疗效观察	杜革术	长沙市中医院 湖南410002	上海针灸杂志	2007	06,8-9	1	1	45	临床医生	针刺	西药	西医	儿童抽动秽语综合征	精神和行为障碍	否	6	否	否	否	是	是	否	是	否	是	是	是	否	否	否	否	是	是	否	否	否	否	否	否	是	否	否	否	否	是	是	否	否
277	针刺治疗腹部手术术后呃逆疗效观察	程枫, 徐永宏 and 卢乐苗	浙江省宁波市北仑区宗瑞医院;	上海针灸杂志	2010	07,20-21	3	2	72	临床医生	采用针刺治疗,取双侧足三里、合谷、内关和太冲穴	采用哌醋甲酯(利他林)20 mg肌肉注射/采用针刺和药物联合治疗	多种对照措施	腹部手术术后呃逆	消化系统疾病	否	0	否	否	否	是	是	否	是	否	是	是	是	否	否	否	否	否	否	否	否	否	否	是	否	是	否	否	否	是	是	是	否	否
279	针刺治疗骨盆骨折术后神经源性膀胱尿动力学分析	樊留博, 马利中 and 卢敏芳	浙江省台州医院康复医学科;	上海针灸杂志	2010	29(2)，111-112	3	1	20	临床医生	电针治疗	采取常规导尿，	西医	骨盆骨折术后神经源性膀胱尿	损伤、中毒和外因的某些后果	否	0	否	否	否	是	是	否	是	否	否	是	是	是	否	否	否	否	否	否	否	否	否	是	否	是	否	否	否	是	否	是	否	否
280	针刺治疗过敏性鼻炎与药物治疗对比观察	倪爱民	中国人民解放军第98医院耳鼻喉科 湖州313000	上海针灸杂志	2006	06,328-329	1	1	386	临床医生	针刺双侧翼腭窝，每日1次，7日为一疗程	口服曲尼司特胶囊，O．2 g口服，每日3次，连续7日	西医	过敏性鼻炎	呼吸系统疾病	否	3	否	否	否	是	是	否	是	否	是	是	是	否	否	否	否	否	否	否	否	否	否	否	否	是	否	否	否	是	是	是	否	否
281	针刺治疗海洛因依赖者稽延期睡眠障碍疗效观察	宗蕾, 侯文光, 王晓晔 and 安伯维	上海中医药大学附属岳阳中西医结合医院;	上海针灸杂志	2009	02,75-76	4	1	60	临床医生	针刺神门、内关、足三里、三阴交、胸5-7夹脊穴、肾俞穴	不予任何药物及针刺干预	空白对照	海洛因依赖者稽延期睡眠障碍	影响健康状况和与保健机构接触的因素	否	2	否	否	否	是	是	否	是	否	否	是	是	是	否	否	否	否	否	是	是	否	否	是	否	是	否	否	否	是	是	是	否	否
282	针刺治疗黄体功能不全性不孕疗效观察	杨洪伟 and 黄雪颜	广州市荔湾区中医医院;	上海针灸杂志	2010	09,23-24	2	1	50	临床医生	针刺	药物	西医	黄体功能不全性不孕	眼和附器疾病	否	0	否	否	否	否	是	否	是	否	否	是	是	是	否	否	否	否	否	否	否	否	否	是	否	是	否	否	否	否	否	是	否	否
283	针刺治疗急性寰枢关节半脱位疗效观察	陶琪彬，卢翠飞	广东省化州市中医院	上海针灸杂志	2005	04,15-16	2	1	200	临床医生	针刺合手法推拿治疗	西药/牵引	多种对照措施	急性寰枢关节半脱位	肌肉骨骼系统和结缔组织疾病	否	1	否	否	否	是	是	否	是	否	否	否	是	否	否	否	否	否	否	否	否	否	否	否	否	是	否	否	否	否	是	是	否	否
284	针刺治疗急性尿道综合征23例	郄玉芳 and 郄玉兰	浙江丝绸工学院保健科	上海针灸杂志	1998	06,386-387	2	1	46	未提及	针刺	西药	西医	急性尿道综合征	泌尿生殖系统疾病	否	1	否	否	否	是	是	否	是	否	否	否	是	否	否	否	否	否	否	否	否	否	否	否	否	是	否	否	否	否	否	是	否	否
287	针刺治疗老年带状疱疹后遗神经痛疗效观察	方向军	金华市人民医院;	上海针灸杂志	2010	07,431-432	1	1	24	临床医生	针刺患侧夹脊穴,并根据病情配以其他穴位	口服止痛药,肌肉注射营养神经药	西医	老年带状疱疹后遗神经痛	皮肤和皮下组织疾病	是	1	否	否	否	是	否	否	是	否	是	是	是	否	否	否	否	是	是	否	否	否	否	否	否	是	否	否	否	是	是	是	否	否
288	针刺治疗脑卒中后日间过度倦睡症疗效观察	陈兴奎	浙江省金华市中心医院针灸理疗科;	上海针灸杂志	2010	03,138-139	1	1	90	临床医生	针刺醒脑开窍组穴和失眠经验穴治疗	针刺醒脑开窍组穴配合药物治疗	单纯针灸	脑卒中后日间过度倦睡症	循环系统疾病	否	0	否	否	否	否	否	否	是	否	是	是	是	否	否	否	否	否	否	否	否	否	是	是	否	是	否	否	否	是	是	是	否	否
289	针刺治疗脑卒中后吞咽困难临床观察	范翠芳, 江泓颖 and 武连仲	武汉市第三医院,武汉市第三医院,天津中医学院第一附属医院 湖北430060,湖北430060,天津300193	上海针灸杂志	2007	02,11-14	2	2	60	临床医生	在西药治疗的同时，应用针刺天突、廉泉三穴为主治疗	组单纯西药治	西医	脑卒中后吞咽困难	循环系统疾病	否	4	否	否	否	是	是	否	是	否	是	是	是	是	否	否	否	是	是	否	否	否	是	是	否	是	否	否	否	是	是	是	否	否
290	针刺治疗偏头痛的疗效及生化学机制研究	孙忠人, 吴燕璟 and 王薇	黑龙江中医药大学附属二院,黑龙江中医药大学附属二院,黑龙江中医药大学附属二院 哈尔滨150001 ,哈尔滨150001 ,哈尔滨150001	上海针灸杂志	2002	10,643-645	3	1	63	研究者	针刺	口服吲哚美辛	西医	偏头痛	神经系统疾病	否	11	否	否	否	是	是	否	是	否	是	否	是	是	否	否	否	否	否	否	否	否	否	否	否	是	否	否	否	否	是	是	否	否
291	针刺治疗偏头痛急性发作疗效观察	李桂敏, 严伟 and 殷建权	浙江省人民医院望江山院区针推科;	上海针灸杂志	2010	12,23-24	3	1	142	临床医生	针刺治疗	口服镇痛药治疗	西医	偏头痛	神经系统疾病	否	0	否	否	否	是	是	否	是	否	是	是	是	是	否	否	否	是	是	否	否	否	否	是	否	是	是	否	否	是	是	是	否	否
292	针刺治疗前列腺痛疗效观察	陈云龙, 王承荣 and 林研研	福建省三明市第一医院;福建省三明市中西医结合医院;	上海针灸杂志	2009	04,14-15	3	2	60	研究生	针刺治疗	药物治疗	中医出针灸外的其它方法	前列腺痛	泌尿生殖系统疾病	是	0	否	否	否	是	是	否	是	否	是	否	是	是	否	否	否	否	否	否	否	否	否	是	否	是	否	否	否	是	是	是	否	否
294	针刺治疗失眠症疗效观察	郑萍	上海市长宁区中心医院中医科;	上海针灸杂志	2009	02,103-104	1	1	92	临床医生	针刺治疗	西药治疗	西医	失眠症	精神和行为障碍	否	1	否	否	否	是	是	否	是	否	否	是	是	是	否	否	否	否	否	否	否	否	否	是	否	是	否	否	否	是	是	是	否	否
296	针刺治疗糖尿病胃轻瘫疗效观察	刘瑞云 and 赵鹏台	保定市第一中医院;中国人民解放军第二五二医院;	上海针灸杂志	2009	03,18-19	2	2	90	临床医生	针刺治疗	多潘立酮片治疗	西医	糖尿病胃轻瘫	内分泌、营养和代谢疾病	否	2	否	否	否	是	是	否	是	否	是	是	是	否	否	否	否	是	否	否	否	否	否	是	否	是	否	否	否	是	是	是	否	否
297	针刺治疗痛风性关节炎急性发作疗效观察	王相奇	浙江省台州市博爱医院疼痛科;	上海针灸杂志	2009	01,38-39	1	1	60	临床医生	针刺治疗	口服药物	西医	痛风性关节炎	肌肉骨骼系统和结缔组织疾病	否	4	否	否	否	否	否	否	是	否	否	否	是	是	否	否	否	是	是	否	否	否	否	是	否	是	否	否	否	否	是	是	否	否
299	针刺治疗纤维肌痛综合征疗效观察	公维志 and 王玉琦	黑龙江中医药大学附属第二医院;	上海针灸杂志	2010	11,698-699	2	1	60	临床医生	针刺意守下丹田穴治疗	药物治疗	西医	纤维肌痛综合征	肌肉骨骼系统和结缔组织疾病	否	0	否	否	否	是	是	否	是	否	否	是	是	否	否	否	否	否	否	否	否	否	否	是	否	是	否	否	否	是	是	是	否	否
300	针刺治疗心悸的临床疗效观察	朱慧勤	上海国际医学交流中心 200040	上海针灸杂志	2002	03,4-7	1	1	168	临床医生	针刺治疗	中药/西药	多种对照措施	心悸	循环系统疾病	否	2	否	否	否	是	是	否	是	否	是	否	是	否	否	否	否	是	否	否	否	否	否	否	否	是	否	否	否	否	否	是	否	否
301	针刺治疗血管性头痛急性发作的临床研究	于文, 沈帆霞, 翁中芳, 胡大萌, 吴建华 and 陈刚	上海第二医科大学附属瑞金医院!上海200025,上海第二医科大学附属瑞金医院!上海200025,上海第二医科大学附属瑞金医院!上海200025,上海第二医科大学附属瑞金医院!上海200025,上海第二医科大学附属瑞金医院!上海200025,上海第二医科大学附属瑞金医院!上海200025	上海针灸杂志	2000	02,111-112	6	1	31	临床医生	针刺治疗	服用英明格	西医	血管性头痛	循环系统疾病	否	11	否	否	否	是	是	否	是	否	是	是	是	否	否	否	否	否	否	否	否	否	否	否	否	是	否	否	否	是	是	是	否	否
302	针刺治疗抑郁症临床观察	罗仁瀚, 徐凯 and 黄云声	广东省第二中医院;	上海针灸杂志	2009	11,16-17	3	1	60	临床医生	针刺治疗	口服盐酸氟西汀片,	西医	抑郁症	精神和行为障碍	是	2	否	否	否	是	是	否	是	否	是	是	是	是	否	否	否	是	是	否	否	否	否	是	否	是	否	否	否	否	是	是	否	否
303	针刺治疗原发性痛经疗效观察	陈兵 and 涂小华	重庆钢铁公司职工总医院,重庆钢铁公司职工总医院 重庆400081,重庆400081	上海针灸杂志	2008	04,191-194	2	1	122	临床医生	针刺治疗	西药布洛芬/安慰剂维生素B。	多种对照措施含空白	原发性痛经	泌尿生殖系统疾病	是	9	否	否	否	是	是	否	是	否	是	否	是	否	否	否	否	否	否	否	否	否	否	是	否	是	否	否	否	否	是	是	否	否
305	针刺治疗中风后假性球麻痹疗效观察	王延红 and 应盛国	上海中医药大学附属龙华医院,上海市长桥社区服务中心 上海200032,上海200231	上海针灸杂志	2006	04,14-15	2	2	120	临床医生	药物治疗加针灸治疗	单纯药物治疗	西医	中风后假性球麻痹	循环系统疾病	否	4	否	否	否	是	是	否	是	否	否	是	是	否	否	否	否	否	否	否	否	否	否	是	否	是	否	否	否	是	是	是	否	否
306	针刺治疗中风后假性球麻痹吞咽困难35例	嵇强, 徐前方, 周芸, 顾红 and 张艳	上海市普陀区中医医院,上海市普陀区中医医院,上海市普陀区中医医院,上海市普陀区中医医院,上海市普陀区中医医院 200062 ,200062 ,200062 ,200062 ,200062	上海针灸杂志	2004	04,	5	1	70	临床医生	针刺主穴取廉泉、天突、风府、天柱、扶突。结合辨证配穴	中风病药物常规治疗	西医	中风后假性球麻痹吞咽困难	循环系统疾病	否	16	否	否	否	是	是	否	是	否	是	否	是	否	否	否	否	否	否	否	否	否	否	否	否	是	否	否	否	否	是	是	否	否
308	针刺治疗中风后抑郁症疗效观察	张桂波, 杨玲 and 张倩	上海中医药大学附属岳阳中西医结合医院针灸科;上海中医药大学针灸推拿学院;	上海针灸杂志	2010	06,8-9	3	2	60	临床医生	针刺配合盐酸氟西汀	单纯口服盐酸氟西汀	西医	中风后抑郁症	循环系统疾病	否	0	否	否	否	否	是	否	是	否	否	是	是	是	否	否	否	否	否	否	是	否	否	是	否	是	否	否	否	是	是	是	否	否
309	针刺治疗中风后足下垂疗效观察	曾学清, 李艳, 滕东时 and 杨涛	黑龙江大庆油田总医院康复科,黑龙江大庆油田总医院康复科,大庆市人民医院,黑龙江大庆油田总医院康复科 黑龙江163000,黑龙江163000,黑龙江163000	上海针灸杂志	2008	08,513-514	4	2	99	临床医生	针刺结合物理疗法(frr)治疗	单纯进行物理治疗	西医	中风后足下垂	循环系统疾病	否	4	否	否	否	是	是	否	是	否	否	是	是	否	否	否	否	是	是	否	否	否	否	是	否	是	否	否	否	否	是	是	否	否
310	针刺治疗中风假性球麻痹30例临床观察	彭拥军, 李忠仁 and 杨永清	上海市针灸经络研究所,南京中医药大学,上海市针灸经络研究所 上海200030,南京210029,上海200030	上海针灸杂志	2006	09,565-566	3	2	60	研究生	药物治疗的基础上，加用针刺进行治疗	常规药物治疗	西医	中风假性球麻痹	循环系统疾病	否	6	否	否	否	是	是	否	是	否	是	是	是	否	否	否	否	是	是	否	否	否	是	否	否	是	否	否	否	否	是	是	否	否
311	针刺治疗中风假性球麻痹临床观察	李国辉 and 陈惠	广东省中山市中医院神经内科康复科;	上海针灸杂志	2009	07,6-7	2	1	80	临床医生	在药物治疗的基础上配合针刺治疗	常规药物治疗	西医	中风假性球麻痹	循环系统疾病	否	2	否	否	否	否	是	否	是	否	否	是	是	否	否	否	否	是	是	否	否	否	是	是	否	是	否	否	否	否	是	是	否	否
313	针刺综合治疗面瘫83例	谢潇侠	甘肃省干部医疗保健医院 730020	上海针灸杂志	1996	07,439-441	1	1	83	未提及	针刺，拔火罐，按摩	针刺	单纯针灸	面瘫	神经系统疾病	否	0	否	否	否	是	是	否	是	否	是	否	是	否	否	否	否	否	否	否	否	否	否	否	否	是	否	否	否	否	是	是	否	否
314	针刀微创治疗膝骨关节炎疗效观察	朱国庆, 韦兆玲, 苏慧 and 梁英	大连中心医院软伤针刀科;兰州军区总医院理疗科;	上海针灸杂志	2009	06,324-325	4	2	120	临床医生	针刀松解术、膝关节抽积液及手法	针刺	单纯针灸	膝骨关节炎	肌肉骨骼系统和结缔组织疾病	否	1	否	否	否	是	是	否	是	否	是	否	是	否	否	否	否	否	否	否	否	否	否	否	否	是	否	否	否	否	是	是	否	否
315	针刀为主治疗腰椎间盘突出症疗效观察	杨城 and 王琴	南京市六合区中医院,南京市六合区中医院 江苏211500,江苏211500	上海针灸杂志	2008	02,18-19	2	1	144	临床医生	针刀松解术配合手法整复	循经和局部取穴，配合手法整复	多种对照措施	腰椎间盘突出症	肌肉骨骼系统和结缔组织疾病	是	4	否	否	否	是	是	否	是	否	是	否	是	否	否	否	否	否	是	否	否	否	否	否	否	是	否	否	否	是	是	是	否	否
316	针刀为主治疗腰椎间盘突出症临床研究	叶忠	浙江省青田县人民医院针灸科 323900	上海针灸杂志	2004	11,632-633	1	1	56	临床医生	针刀治疗	电针治疗	单纯针灸	腰椎间盘突出症	肌肉骨骼系统和结缔组织疾病	否	5	否	否	否	否	是	否	是	否	否	否	是	否	否	否	否	否	否	否	否	否	否	否	否	是	否	否	否	是	是	是	否	否
317	针刀治疗紧张型头痛疗效观察	杨城 and 王琴	南京市六合区中医院;	上海针灸杂志	2010	06,12-13	2	1	60	临床医生	针刀治疗	电针治疗	单纯针灸	紧张型头痛	神经系统疾病	是	0	否	否	否	否	是	否	是	否	否	是	是	否	否	否	否	否	否	否	否	否	否	是	否	是	否	否	否	是	是	是	否	否
318	针灸辨证分型治疗单纯性肥胖症疗效观察	万国强	南昌市洪都中医院针灸科;	上海针灸杂志	2008	07,390-391	1	1	228	临床医生	针刺中脘、关元、天枢、带脉等穴，加王不留行籽耳贴脾、胃、三焦、饥点、渴点、内分泌等；	针刺中脘、关元、天枢、带脉等穴。	单纯针灸	单纯性肥胖症	内分泌、营养和代谢疾病	否	1	否	否	否	是	是	否	是	否	是	否	是	是	否	否	否	否	否	否	否	否	是	是	否	是	否	否	否	否	是	是	否	否
320	针灸对颈动脉粥样硬化患者颈动脉形态学和动力学的影响	王占奎, 王伟志, 傅立新, 赵建国 and 宋平	天津中医学院,天津中医学院第一附属医院针灸部,天津中医学院第一附属医院针灸部,天津中医学院第一附属医院针灸部,天津中医学院第一附属医院针灸部 天津300193 ,天津300193 ,天津300193 ,天津300193 ,天津300193	上海针灸杂志	2005	12,13-14	5	2	90	研究生	针灸观察	针刺/药物	多种对照措施	颈动脉粥样硬化	循环系统疾病	否	16	否	否	否	是	是	否	是	否	是	否	是	是	否	否	否	是	是	否	否	否	否	否	否	是	否	否	否	是	否	是	否	否
321	针灸对缺血性脑血管病颈动脉粥样硬化患者血脂、血流变、LPO和SOD、ET和CGRP的影响	王伟志, 王占奎, 赵建国 and 傅立新	天津中医学院第一附属医院针灸部,天津中医学院,天津中医学院第一附属医院针灸部,天津中医学院第一附属医院针灸部 天津300193 ,天津300193 ,天津300193 ,天津300193	上海针灸杂志	2005	11,725-727	4	2	90	临床医生	针灸观察	针刺/药物	多种对照措施	缺血性脑血管病颈动脉粥样硬化	循环系统疾病	否	21	否	否	否	是	是	否	是	否	是	否	是	是	否	否	否	是	是	否	否	否	否	是	否	是	否	否	否	否	是	是	否	否
322	针灸对中风后偏瘫肩痛及其全血黏度的近期影响	粟胜勇, 邓柏颖, 李扬帆 and 周恩华	广西中医学院,广西中医学院,广西中医学院,广西中医学院 南宁530001 ,南宁530001 ,南宁530001 ,南宁530001	上海针灸杂志	2004	03,9-10	4	1	90	研究生	针灸	针灸加中药/中药	多种对照措施	中风后偏瘫肩痛及其全血黏度	循环系统疾病	否	0	否	否	否	是	是	否	是	否	是	否	是	是	否	否	否	是	是	否	否	否	是	是	否	是	否	否	否	是	是	是	否	否
323	针灸防治恶性肿瘤化疗毒副反应的临床研究	范钰, 杨兆民, 万铭, 吴学飞 and 颜吉丽	复旦大学医学院附属华山医院!200040,南京中医药大学第二临床学院,南京市鼓楼医院,上海市针灸经络研究所,南京中医药大学第一临床学院	上海针灸杂志	2001	02,	5	5	63	研究生	艾条灸/穴位注射黄芪注射液	常规西药	多种对照措施	中风后偏瘫肩痛及其全血黏度	肿瘤	否	0	否	否	否	是	是	否	是	否	是	否	是	是	否	否	否	否	否	否	否	否	否	否	否	是	否	否	否	否	是	是	否	否
324	针灸防治支气管哮喘的临床研究	吴玲, 杨学珍 and 牛俊明	宕昌县中医院针灸推拿康复中心,宕昌县南河卫生院针灸科,宕昌县中医院针灸推拿康复中心 甘肃748500 ,甘肃748500 ,甘肃748500	上海针灸杂志	2005	02,69-71	3	2	89	临床医生	敷贴、穴位注射、艾灸	仅穴位贴敷加隔姜灸/仅穴位注射加穴位贴敷	多种对照措施	支气管哮喘	呼吸系统疾病	否	9	否	否	否	是	是	否	是	否	否	否	是	否	否	否	否	否	否	否	否	否	是	是	否	是	否	否	否	否	是	是	否	否
325	针灸加康复综合治疗失语症的疗效观察	徐玉华, 李清 and 郝永清	郧阳医学院附属人民医院,郧阳医学院附属人民医院,郧阳医学院附属人民医院 湖北442000 ,湖北442000 ,湖北442000	上海针灸杂志	2005	06,15-16	3	1	60	临床医生	针刺加康复疗法	单纯针刺	单纯针灸	失语症	精神和行为障碍	否	11	否	否	否	是	是	否	是	否	是	否	是	否	否	否	否	否	否	否	否	否	否	否	否	是	否	否	否	否	是	是	否	否
326	针灸加穴位注射治疗椎动脉型颈椎病90例临床观察	向贤德 and 冯斌	湖北中医学院附属医院针灸科,湖北中医学院附属医院针灸科 武汉430061 ,武汉430061	上海针灸杂志	2004	01,18-20	2	1	180	临床医生	针灸加穴位注射	单纯中药治疗	中医出针灸外的其它方法	椎动脉型颈椎病	肌肉骨骼系统和结缔组织疾病	否	9	否	否	否	是	是	否	是	否	是	否	是	否	否	否	否	否	否	否	否	否	否	否	否	是	否	否	否	是	是	是	否	否
327	针灸加中药治疗糖尿病神经源性膀胱疗效观察	牟淑敏 and 陈彦华	山东中医药大学附属医院;	上海针灸杂志	2008	06,15-16	2	1	60	临床医生	针刺关元、气海、肾俞、膀胱俞、水道、中极、三阴交	中药益肾汤	中医出针灸外的其它方法	糖尿病神经源性膀胱	内分泌、营养和代谢疾病	否	6	否	否	否	是	是	否	是	否	否	是	是	否	否	否	否	否	否	否	否	否	是	是	否	是	否	否	否	否	是	是	否	否
328	针灸结合推拿治疗腰椎间盘突出症疗效观察	程继君, 费建中 and 张晨光	广东顺德容奇医院康复科,广东顺德容奇医院康复科,暨南大学中医系 顺德528303 ,顺德528303 ,广州510632	上海针灸杂志	2005	05,11-12	3	2	136	临床医生	水针、电针加推拿	水针加推拿/针刺加推拿	多种对照措施	腰椎间盘突出症	肌肉骨骼系统和结缔组织疾病	否	2	否	否	否	是	否	否	是	否	否	否	是	否	否	否	否	否	否	否	否	否	否	否	否	是	否	否	否	否	是	是	否	否
329	针灸结合行为疗法治疗重复使力损伤疗效观察	邹一超	上海东方医院 200120	上海针灸杂志	2004	05,13-14	1	1	102	临床医生	针灸结合行为医学	单纯针灸治疗	单纯针灸	重复使力损伤	损伤、中毒和外因的某些后果	否	0	否	否	否	是	否	否	是	否	否	否	是	否	否	否	否	否	否	否	否	否	是	否	否	是	否	否	否	否	是	是	否	否
330	针灸配合拔罐治疗带状疱疹疗效观察	卢泽强	安徽省阜阳市康复医院针灸科;	上海针灸杂志	2010	10,636-637	1	1	80	临床医生	针灸配合拔罐	药物治疗	西医	带状疱疹	皮肤和皮下组织疾病	否	1	否	否	否	是	是	否	是	否	是	是	是	否	否	否	否	否	否	否	否	否	否	是	否	是	否	否	否	否	是	是	否	否
333	针灸配合耳穴磁珠贴压治疗失眠症疗效观察	裴瑜 and 王伟明	上海市浦东新区精神卫生中心;上海市浦东新区中医医院;	上海针灸杂志	2009	04,213-214	2	2	33	临床医生	针灸配合耳穴磁珠贴压治疗	内服阿普唑仑片治疗	西医	失眠症	精神和行为障碍	否	1	否	否	否	是	是	否	是	否	是	是	是	否	否	否	否	否	否	否	否	否	否	是	否	是	否	否	否	是	是	是	否	否
334	针灸配合颈部制动治疗颈椎病的远期疗效观察	张雅萍, 尚亚婷 and 来进花	甘肃农业大学医院,甘肃省中医院,甘肃农业大学医院 兰州730070,兰州730050,兰州730070	上海针灸杂志	2007	11,8-9	3	2	48	临床医生	针灸配合颈部制动	针灸和其他中西医治疗	单纯针灸	颈椎病	肌肉骨骼系统和结缔组织疾病	否	2	否	否	否	是	是	否	是	否	否	否	是	否	否	否	否	否	否	否	否	否	否	否	否	是	否	否	否	否	是	是	否	否
336	针灸配合推拿治疗多发性神经炎48例临床观察	卢泽强	安徽省阜阳市康复医院针灸科 安徽236100	上海针灸杂志	2006	02,98-99	1	1	78	临床医生	针灸配合推拿	西药常规治疗	西医	多发性神经炎	神经系统疾病	否	0	否	否	否	是	是	否	是	否	否	是	是	否	否	否	否	否	否	否	否	否	否	否	否	是	否	否	否	否	是	是	否	否
337	针灸配合推拿治疗心脾两虚型失眠症疗效观察	杨春光 and 廖明霞	攀枝花市中西医结合医院康复科;	上海针灸杂志	2010	02,17-19	2	1	72	临床医生	针灸配合推拿	单纯推拿	中医出针灸外的其它方法	心脾两虚型失眠症	精神和行为障碍	否	0	否	否	否	是	是	否	是	否	是	否	是	否	否	否	否	否	否	否	否	否	是	否	否	是	否	否	否	是	否	是	否	否
338	针灸配合心理疗法治疗围绝经期综合征疗效观察	刘登红	淄博广电医院;	上海针灸杂志	2009	02,11-12	1	1	80	临床医生	针灸配合放松训练，支持性心理疗法，心理疏导，参加文娱活动等治疗	针灸治疗	单纯针灸	围绝经期综合征	泌尿生殖系统疾病	否	0	否	否	否	是	是	否	是	否	是	是	是	否	否	否	否	否	否	否	否	否	是	否	否	是	否	否	否	否	是	是	否	否
339	针灸配合心理疗法治疗腰椎间盘突出症疗效观察	陈莉秋, 苗荃, 范鹏 and 张娜	蚌埠医学院第二附属医院康复科;安徽师范大学教育科学学院;	上海针灸杂志	2010	03,161-162	4	2	60	临床医生	针刺、动力灸、心理治疗	单纯针刺	单纯针灸	腰椎间盘突出症	肌肉骨骼系统和结缔组织疾病	否	1	否	否	否	是	是	否	是	否	是	是	是	否	否	否	否	否	是	否	否	否	是	是	否	是	否	否	否	是	是	是	否	否
343	针灸推拿治疗慢性软组织损伤180例疗效观察	赵伟忠 and 叶国传	上海大学校医院,杨浦区中医医院 上海200436 ,上海200090	上海针灸杂志	2003	07,19-23	2	2	180	临床医生	针刺结束后旋即推拿	单纯针刺/单纯推拿	多种对照措施	慢性软组织损伤	损伤、中毒和外因的某些后果	否	0	否	否	否	是	是	否	是	否	是	否	是	否	否	否	否	否	否	否	否	否	是	否	否	是	否	否	否	否	是	是	否	否
346	针灸为主治疗类风湿性关节炎临床观察	刘和春	安徽省望江县中医头针医院;	上海针灸杂志	2009	04,8-9	1	1	57	临床医生	针灸为主治疗	中西药物治疗	西医	类风湿性关节炎	肌肉骨骼系统和结缔组织疾病	否	1	否	否	否	是	否	否	是	否	是	否	是	否	否	否	否	否	否	否	否	否	否	否	否	是	否	否	否	否	是	是	否	否
347	针灸为主治疗膝骨关节炎临床分析	宋文革, 吴弢, 刘萌 and 高翔	华东医院!上海200040,华东医院!上海200040,华东医院!上海200040,华东医院!上海200040	上海针灸杂志	2001	08,30-31	4	1	148	临床医生	综台针灸与中药加频谱照射法	针灸/中药加频谱照射/西药	多种对照措施	膝骨关节炎	肌肉骨骼系统和结缔组织疾病	否	10	否	否	否	是	否	否	是	否	是	否	是	否	否	否	否	否	否	否	否	否	否	否	否	是	否	否	否	是	是	是	否	否
350	针灸与高压氧促醒颅脑损伤昏迷患者45例疗效观察	刘朝生, 周晖, 唐晓萍 and 刘芳	中国人民解放军第一六三医院理疗科,中国人民解放军第一六三医院理疗科,中国人民解放军第一六三医院理疗科,中国人民解放军第一六三医院理疗科 长沙410003,长沙410003,长沙410003,长沙410003	上海针灸杂志	2006	09,17-18	4	1	75	临床医生	在对照组的基础上加用针灸与高压氧治疗	按伤情常规手术或非手术治疗，给予脱水剂降低颅内压，维持水电解质的平衡，止血药物、皮质激素、抗生素、能量合剂和脑细胞活化剂药物治疗，辅助音乐刺激，被动肢体活动，亲人语言刺激等治疗。	西医	颅脑损伤昏迷	损伤、中毒和外因的某些后果	否	1	否	否	否	是	是	否	是	否	否	否	是	是	否	否	否	否	否	否	否	否	否	否	否	是	否	否	否	否	否	否	否	否
351	针灸择期治疗周围性面瘫疗效观察	邢丹, 倪姗姗, 高旭超, 朱在波, 杜学杰 and 刘立安	山东中医药大学;天津中医药大学;青岛市海慈医疗集团针推康复科;	上海针灸杂志	2010	07,21-22	5	3	200	研究生	分期针刺加灸治疗/分期针刺加经筋排刺治疗	分期针刺治疗/分期电针治疗/不分期针刺治疗	多种对照措施	周围性面瘫	神经系统疾病	否	1	否	否	否	是	是	否	是	否	是	是	是	否	否	否	否	否	否	否	否	否	是	是	否	是	否	否	否	是	是	是	否	否
352	针灸止癌痛	刘胜, 王玲, 牛京权 and 王国金	新疆石河子医学院第一附属医院,新疆石河子医学院第一附属医院,新疆石河子医学院第一附属医院,新疆石河子医学院第一附属医院	上海针灸杂志	1996	09,601-602	4	1	70	临床医生	特殊针 刺	针 刺	单纯针灸			否	0	否	否	否	是	是	否	是	否	是	否	是	否	否	否	否	否	否	否	否	否	否	否	否	是	否	否	否	否	否	否	否	否
353	针灸治疗肠易激综合征疗效评价	安广青, 李娜, 翟国华, 刘慧荣, 孙记冯, 梁会凤 and 徐如韫	上海市徐汇区枫林街道社区卫生服务中心;上海市针灸经络研究所;	上海针灸杂志	2010	12,20-21	7	2	81	临床医生	取天枢穴(双)温和灸，并针刺上巨虚穴(双	培菲康胶囊VI服	西医	肠易激综合征	消化系统疾病	否	1	否	否	否	是	是	否	是	否	否	是	是	否	否	否	否	是	是	否	否	否	否	是	否	是	否	否	否	是	是	是	否	否
355	针灸治疗更年期综合征临床研究	张道武, 郑秀芝 and 王秋景	河南省南阳市中心医院	上海针灸杂志	1999	11,629-631	3	1	112	未提及	针灸治疗	药物治疗	中医出针灸外的其它方法	更年期综合征	精神和行为障碍	否	33	否	否	否	是	是	否	是	否	是	是	是	否	否	否	否	否	否	否	否	否	否	否	否	是	否	否	否	否	是	是	否	否
356	针灸治疗类风湿性关节炎对NK细胞活性的调整	尹淑英, 刘心莲, 孙丽琴, 肖君, 刘成贵, 李岩, 李辉, 张哲, 金伯华, 王淑香, 李其英 and 王丽	解放军总医院,解放军总医院,解放军总医院,解放军总医院,解放军总医院,解放军总医院,解放军总医院,解放军总医院,崇文门中医医院,崇文门中医医院,崇文门中医医院,崇文门中医医院 100853,100853,100853,100853,100853,100853,100853,100853	上海针灸杂志	1992	03,10-11	12	1	51	未提及	温针	穴位注射	单纯针灸	类风湿性关节炎	肌肉骨骼系统和结缔组织疾病	否	14	否	否	否	是	是	否	是	否	是	否	是	否	否	否	否	否	否	否	否	否	否	否	否	是	否	否	否	否	是	是	否	否
357	针灸治疗面瘫及对口唇、甲襞微循环的影响	李坚将 and 刘辉	中国人民解放军第464医院针灸康复中心,中国航天工业总公司航天中心医院中医科 天津300381 ,北京100039	上海针灸杂志	2001	08,511-512	2	2	52	临床医生	用七星针或温针灸!毫针常规针刺泻法	用温针灸,、毫针深刺，七星针、毫针浅刺	单纯针灸	面瘫及对口唇、甲襞微循环	神经系统疾病	否	16	否	否	否	是	是	否	是	否	是	否	是	是	否	否	否	否	否	否	是	否	否	否	否	是	否	否	否	是	是	是	否	否
359	针灸治疗糖尿病性胃轻瘫综合征临床观察	张必萌, 黄文燕, 徐斯伟, 陈蓓琳, 俞芳, 杨海鸥 and 张为	上海交通大学附属第一人民医院;	上海针灸杂志	2009	10654	7	1	45	临床医生	针灸治疗	药物治疗	西医	糖尿病性胃轻瘫综合征	内分泌、营养和代谢疾病	是	1	否	否	否	是	是	否	是	否	是	否	是	否	否	否	否	是	是	否	否	否	否	是	否	是	否	否	否	是	是	是	否	否
360	针灸治疗膝骨关节炎疗效观察	徐斯伟	上海交通大学附属第一人民医院针灸科 上海200080	上海针灸杂志	2008	07,373-374	1	1	80	临床医生	温针配合刺络拔罐	单纯针刺/温针	多种对照措施	膝骨关节炎	肌肉骨骼系统和结缔组织疾病	否	2	否	否	否	否	是	否	否	否	是	否	是	否	否	否	否	是	是	否	否	否	是	否	否	是	否	否	否	是	是	是	否	否
361	针灸治疗腰椎间盘突出症疗效观察	姚志芳 and 林源	福建中医学院附属人民医院针灸科,福建省针灸研究所 福州350004	上海针灸杂志	2007	06,383-385	2	2	116	临床医生	取华佗夹脊穴及腕踝针治疗	常规取穴电针治疗	单纯针灸	腰椎间盘突出症	肌肉骨骼系统和结缔组织疾病	否	10	否	否	否	是	是	否	是	否	否	否	是	是	否	否	否	是	否	否	否	否	否	否	否	是	否	否	否	是	是	是	否	否
362	针灸治疗仪结合电火针在神经阻滞定位中的应用	肖珍科, 王保, 周仆, 陈陈燕 and 尧新华	广州中医药大学附属广州市中医医院麻醉科;	上海针灸杂志	2009	03,172-173	5	1	60	临床医生	针灸治疗仪与电火针结合定位	西医	西医	神经阻滞定位	神经系统疾病	否	0	否	否	否	否	是	是	是	否	是	是	是	否	否	否	否	否	否	否	是	否	否	否	否	是	否	否	否	否	是	是	否	否
363	针灸治疗原发性骨质疏松症临床观察	庞勇, 赵利华, 农泽宁, 叶仿武, 梁劲松, 栗晓东, 钟旋, 张家宙 and 冯卓	广西中医学院第一附属医院针灸门诊;	上海针灸杂志	2008	12,24-25	9	1	60	临床医生	针灸治疗	口服维丁钙片治疗	西医	原发性骨质疏松症	肌肉骨骼系统和结缔组织疾病	是	3	否	否	否	是	是	否	是	否	否	是	是	是	否	否	否	否	否	否	否	否	否	是	否	是	否	否	否	否	是	是	否	否
366	针灸综合疗法治疗面瘫135例	谢登岗	福建省安溪官桥医院 362441	上海针灸杂志	1996	07,14-15	1	1	135	未提及	传统针灸加电针和TDP照射基础上，加梅花针叩击后拔罐/传统针灸加电针和TDP照射基础上，加穴位注射	传统针灸加电针	多种对照措施	面瘫	神经系统疾病	否	0	否	否	否	是	是	否	是	否	否	否	是	否	否	否	否	否	否	否	否	否	否	否	否	是	否	否	否	否	是	是	否	否
368	针推结合治疗颈椎病的临床观察	张道武, 张小瑞 and 梁晓菲	河南省南阳市中心医院!河南473009,河南省南阳市中心医院!河南473009,河南省南阳市中心医院!河南473009	上海针灸杂志	2001	04,224-225	3	1	329	临床医生	针灸推拿结合	单纯针灸/单纯推拿	多种对照措施	颈椎病	肌肉骨骼系统和结缔组织疾病	否	2	否	否	否	是	是	否	是	是	否	否	是	否	否	否	否	否	否	否	否	否	否	否	否	是	否	否	否	是	是	是	否	否
370	针推结合治疗腰椎间盘突出症临床研究	张道武, 梁晓菲 and 王秋景	河南省南阳市中心医院,河南省南阳市中心医院,河南省南阳市中心医院 473009 ,473009 ,473009	上海针灸杂志	2002	05,305-306	3	1	278	临床医生	针灸推拿结台	针刺/推拿	多种对照措施	腰椎间盘突出症	肌肉骨骼系统和结缔组织疾病	否	11	否	否	否	否	是	否	是	否	否	否	是	否	否	否	否	否	否	否	否	否	否	否	否	是	否	否	否	是	是	是	否	否
371	针药并施治疗周围性面神经麻痹急性期疗效观察	朱吕杰	浙江省乐清市人民医院 乐清325600	上海针灸杂志	2006	22,5,39-39	1	1	108	临床医生	针药并施	单纯针刺/单纯药物	多种对照措施	周围性面神经麻痹	神经系统疾病	否	4	否	否	否	否	是	否	是	否	否	是	是	否	否	否	否	否	否	否	否	否	否	是	否	是	否	否	否	否	是	是	否	否
372	针药并用调和阴阳对中风后肢体痉挛状态的影响	余志辉 and 胡建芳	广州中医药大学附属花都中医院康复科;广州中医药大学附属花都中医院脑科;	上海针灸杂志	2008	06,21-22	2	2	69	临床医生	同时接受针灸及中药治疗	仅接受传统针刺治疗	单纯针灸	中风后肢体痉挛	循环系统疾病	否	6	否	否	否	否	是	否	是	否	是	是	是	是	否	否	否	是	是	否	否	否	否	是	否	是	否	否	否	是	是	是	否	否
374	针药并用对抑郁症患者HAMD量表因子的影响	姜劲峰, 刘兰英, 王俊, 王玲玲 and 张建斌	南京中医药大学针药结合实验室,南京中医药大学附属医院,南京中医药大学针药结合实验室,南京中医药大学针药结合实验室,南京中医药大学针药结合实验室 南京210029,南京210029,南京210029,南京210029,南京210029	上海针灸杂志	2007	06,42-43	3	2	45	研究生	采用督脉导气法加SSRIs类药物治疗	单纯给予SSRIs类药物治疗	西医	抑郁症	精神和行为障碍	否	5	否	否	否	是	是	否	是	否	是	否	是	是	否	否	否	否	否	否	否	是	是	是	否	是	否	否	否	是	是	是	否	否
375	针药并用对椎动脉型颈椎病血流动力学的影响	刘霞	常州市中西医结合医院;	上海针灸杂志	2010	06,354-356	1	1	60	临床医生	在对照组治疗的基础上加用针刺和中药治疗	复方丹参注射液静脉滴注	西医	椎动脉型颈椎病	肌肉骨骼系统和结缔组织疾病	否	2	否	否	否	是	是	否	是	否	是	是	是	是	否	否	否	是	是	否	否	否	否	否	否	是	否	否	否	否	是	是	否	否
376	针药并用为主治疗周围性面神经麻痹疗效观察	陈莉秋	安徽省蚌埠医学院第二附属医院康复科 安徽233000	上海针灸杂志	2007	06,30-33	1	1	72	临床医生	针药并用配合康复训练治疗	单独应用针灸治疗	单纯针灸	周围性面神经麻痹	神经系统疾病	否	0	否	否	否	是	是	否	是	否	是	是	是	否	否	否	否	是	是	否	否	否	是	是	否	是	否	否	否	是	是	是	否	否
377	针药并用治疗2型糖尿病高血压及对血浆神经肽Y的影响	庞声航, 刘国君 and 赵文圣	广西壮族自治区江滨医院;广西中医学院研究生学院;	上海针灸杂志	2009	04,	3	2	60	临床医生	针刺加药物	药物治疗	西医	2型糖尿病高血压	内分泌、营养和代谢疾病	是	0	否	否	否	是	是	否	是	否	是	否	是	是	否	否	否	否	否	否	否	否	否	是	否	是	否	否	否	是	是	是	否	否
378	针药并用治疗格林-巴利综合征患者肌力恢复疗效观察	陆倩, 王海东 and 康冰	南京医科大学附属脑科医院中医科;	上海针灸杂志	2010	01,14-15	3	1	60	临床医生	针刺配合用药治疗	单纯用药治疗	西医	格林-巴利综合征	神经系统疾病	否	1	否	否	否	是	是	否	是	否	是	是	是	是	否	否	否	否	否	否	否	否	否	是	否	是	否	否	否	否	是	是	否	否
379	针药并用治疗甲亢突眼症临床观察	夏勇, 舒适, 李艺, 刘世敏 and 何金森	上海中医药大学针灸推拿学院;第二军医大学附属长海医院中医科;	上海针灸杂志	2010	05,16-18	5	2	52	研究者	针刺配合甲巯咪唑10 mg／d和优甲乐25 gg／d，	仅予甲巯咪唑10 mg／d和优甲乐25 mg／d	西医	甲亢突眼症	内分泌、营养和代谢疾病	是	0	否	否	否	是	是	否	是	否	是	是	是	是	否	否	否	否	否	否	否	是	否	是	否	是	否	否	否	是	是	是	否	否
380	针药并用治疗甲状腺功能亢进性突眼症临床效应观察	夏勇, 舒适, 李艺, 刘世敏 and 何金森	上海中医药大学针灸推拿学院;第二军医大学中医系针灸推拿教研室;	上海针灸杂志	2009	05,327-329	5	2	52	研究者	针刺配合甲巯咪唑i0 mg／d和左甲状腺素钠片25 pg／d	仅予甲巯咪唑10 mg／d和左甲状腺素钠片25 g／d。	西医	甲状腺功能亢进性突眼症	内分泌、营养和代谢疾病	是	3	否	否	否	是	是	否	是	否	否	是	是	是	否	否	否	否	否	否	否	是	否	是	否	是	否	否	否	是	是	是	否	否
382	针药并用治疗慢性胆囊炎52例	胡涛 and 田明	丹江口市第一医院中医科,丹江口市第一医院中医科 湖北442700 ,湖北442700	上海针灸杂志	2005	04,11-12	2	1	102	临床医生	针刺配合中药治疗慢性胆囊炎	单纯中药治疗慢性胆囊炎	中医出针灸外的其它方法	慢性胆囊炎	消化系统疾病	否	7	否	否	否	是	是	否	是	否	是	是	是	否	否	否	否	否	否	否	否	否	否	否	否	是	否	否	否	否	是	是	否	否
383	针药并用治疗脑卒中后抑郁症30例疗效观察	张银开 and 蒋应星	浙江省三门县人民医院神经内科,浙江省三门县人民医院神经内科 浙江317100,浙江317100	上海针灸杂志	2007	02,25-26	2	1	93	临床医生	口服百忧解20 m$／d并加以针刺，	口服百忧解20 mg／d/口服百忧解20-40 mg／d；	西医	脑卒中后抑郁症	循环系统疾病	否	7	否	否	否	是	是	否	是	否	是	是	是	是	否	否	否	否	否	否	是	否	否	是	否	是	否	否	否	是	是	是	否	否
384	针药并用治疗轻度认知功能障碍临床观察	孙远征 and 李昆珊	黑龙江中医药大学附属第二医院;黑龙江中医药大学针灸推拿学院;	上海针灸杂志	2010	06,322-323	2	2	60	研究者	针刺	针药/西药	多种对照措施	轻度认知功能障碍	精神和行为障碍	否	0	否	否	否	是	是	否	是	否	是	是	是	是	否	否	否	否	否	否	否	否	否	是	否	是	否	否	否	否	否	是	否	否
385	针药并用治疗神经衰弱症状群90例	李景义 and 魏占华	黑龙江省绥化市中医医院	上海针灸杂志	1999	12,15-16	2	1	90	未提及	针刺	常规口服消炎利胆片、神衰果素片、谷维素片、氟哌酸胶囊	西医	神经衰弱	神经系统疾病	否	1	否	否	否	是	否	否	是	否	否	否	否	否	否	否	否	否	否	否	否	否	否	否	否	是	否	否	否	否	是	是	否	否
386	针药并用治疗术后胃肠综合征临床观察	王湃, 张跃全 and 楚国庆	宁夏医学院附属医院!银川750004,宁夏医学院附属医院!银川750004,宁夏医学院附属医院!银川750004	上海针灸杂志	2001	27,11,38-42	3	1	117	研究者	以水针为主，中药沥剂为辅	西药	西医	术后胃肠综合征	损伤、中毒和外因的某些后果	否	1	否	否	否	是	是	否	是	否	否	是	是	否	否	否	否	否	否	否	否	否	否	否	否	是	否	否	否	是	是	是	否	否
387	针药并用治疗糖尿病视网膜病变疗效观察	孙远征 and 罗义玲	黑龙江中医药大学附属第二医院针灸二病房;	上海针灸杂志	2010	25,3,35-37	2	1	64	研究者	针药并用治疗	单纯针刺治疗	单纯针灸	糖尿病视网膜病变	内分泌、营养和代谢疾病	否	0	否	否	否	是	是	否	是	否	否	是	是	否	否	否	否	否	否	否	否	否	是	是	否	是	否	否	否	是	是	是	否	否
388	针药并用治疗糖尿病周围神经病变疗效观察	张红智, 张秋娟 and 东红升	上海中医药大学附属岳阳中西医结合医院;上海市针灸经络研究所;	上海针灸杂志	2010	S1,118-119	3	2	94	临床医生	采用针刺配合穴位注射治疗	口服弥可保,500 μg/次,每日3 次,共服用2 星期	西医	糖尿病周围神经病变	内分泌、营养和代谢疾病	否	0	否	否	否	是	是	否	是	否	是	是	是	是	否	否	否	是	是	否	否	否	否	是	否	是	否	否	否	是	是	是	否	否
389	针药并用治疗特发性肺纤维化疗效观察	徐慧卿	东营市胜利石油管理局肛肠病防治院;	上海针灸杂志	2010	04,1-3	1	1	87	临床医生	中药、针灸和激素联合治疗	只采用激素治疗	西医	特发性肺纤维化	呼吸系统疾病	否	0	否	否	否	否	是	否	是	否	否	是	是	是	否	否	否	否	否	否	否	否	是	否	否	是	否	否	否	是	是	是	否	否
390	针药并用治疗膝关节创伤性滑膜炎疗效观察	憨兰	兰考县中医院针灸科 河南475300	上海针灸杂志	2008	01,21-22	1	1	70	临床医生	中药和针灸、拔罐的方法治	双氯灭痛片、元胡止痛片、维生素C片治	西医	膝关节创伤性滑膜炎	肌肉骨骼系统和结缔组织疾病	否	0	否	否	否	是	是	否	是	否	否	否	是	否	否	否	否	否	否	否	否	否	否	否	否	是	否	否	否	是	否	是	否	否
392	针药并用治疗阳痿疗效观察	高扬	江苏省扬州市中医院;	上海针灸杂志	2009	02,22-23	1	1	100	临床医生	针刺结合中药治疗	单纯针刺治疗	单纯针灸	阳痿	泌尿生殖系统疾病	是	1	否	否	否	是	是	否	是	否	是	是	是	否	否	否	否	否	否	否	否	否	否	是	否	是	否	否	否	是	是	是	否	否
393	针药并用治疗腰突症术后复发临床疗效观察	汪崇淼, 吴耀持, 张峻峰 and 李石胜	上海交通大学附属第六人民医院;	上海针灸杂志	2010	07,17-18	4	1	84	临床医生	电针配合中药熏敷治疗	单用电针进行治疗,	单纯针灸	腰突症术后复发	肌肉骨骼系统和结缔组织疾病	否	0	否	否	否	是	是	否	是	否	是	是	是	否	否	否	否	是	是	否	否	否	是	否	否	是	否	否	否	是	是	是	否	否
394	针药并用治疗腰椎间盘突出症的临床观察	李振海	天津市塘沽区向阳医院 天津300451	上海针灸杂志	2006	08,18-20	1	1	158	临床医生	针刺治疗	药物治疗	多种对照措施	腰椎间盘突出症	肌肉骨骼系统和结缔组织疾病	否	1	否	否	否	是	是	否	是	否	是	否	是	否	否	否	否	是	是	否	否	否	否	否	否	是	否	否	否	是	是	是	否	否
395	针药并用治疗腰椎间盘突出症疗效观察	卢岱静 and 赵正焱	河南鹤壁煤业集团总医院康复科;河南鹤壁肿瘤医院内科;	上海针灸杂志	2010	08,7-9	2	2	251	临床医生	自拟中药内服	西药止痛	西医	腰椎间盘突出症	肌肉骨骼系统和结缔组织疾病	是	0	否	否	否	是	否	否	是	否	是	是	是	是	否	否	否	是	是	否	否	否	是	否	否	是	否	否	否	是	是	是	否	否
397	针药并用治疗抑郁症60例临床观察	邹伟, 赵佳辉 and 于学平	黑龙江中医药大学附属第一医院神经内科,黑龙江中医药大学附属第一医院神经内科,黑龙江中医药大学附属第一医院神经内科 哈尔滨150040,哈尔滨150040,哈尔滨150040	上海针灸杂志	2007	02,109-110	3	1	60	临床医生	针刺加药物	药物治疗	西医	抑郁症	精神和行为障碍	否	3	否	否	否	是	是	否	是	否	是	是	是	是	否	否	否	是	是	否	否	否	否	是	否	是	否	否	否	否	是	是	否	否
399	针药并用治疗支气管哮喘的疗效及对细胞因子的影响	朱东晓	河南鹤壁煤业集团总医院康复科;	上海针灸杂志	2010	08,442-444	1	1	99	临床医生	药物加针刺治疗	二丙酸倍氯米松吸入加无水茶碱缓释片口服/针刺治疗	多种对照措施	支气管哮喘	呼吸系统疾病	否	0	否	否	否	是	是	否	是	否	是	是	是	是	否	否	否	是	否	否	否	否	否	是	否	是	否	否	否	否	是	是	否	否
400	针药并用治疗重型斑秃疗效观察	吴芳华 and 朱启玉	丹江口市汉江集团汉江医院皮肤科;	上海针灸杂志	2009	05,300-302	2	1	80	未提及	丹参注射液进行穴位注射	口服灵丹片	西医	重型斑秃	皮肤和皮下组织疾病	否	2	否	否	否	是	是	否	是	否	是	否	是	否	否	否	否	否	否	否	否	否	是	否	否	是	否	否	否	否	是	是	否	否
401	针药并用治疗椎-基底动脉供血不足的疗效观察	王建林 and 李宏伟	白银市中西医结合医院;白银市妇幼保健院;	上海针灸杂志	2010	08,498-500	2	2	60	临床医生	针刺艾灸及药物治疗	药物治疗	西医	椎-基底动脉供血不足	循环系统疾病	否	0	否	否	否	是	是	是	是	否	是	否	是	否	否	否	否	否	否	否	否	否	是	否	否	是	否	否	否	否	是	是	否	否
402	针药并用治疗子宫内膜异位症的临床观察	付于 and 夏天	天津中医学院,天津中医学院 天津300193 ,天津300193	上海针灸杂志	2005	12,691-693	2	1	78	临床医生	采用针灸加中药治疗	选用西药达那唑	西医	子宫内膜异位症	泌尿生殖系统疾病	否	3	否	否	否	是	是	否	是	否	否	否	是	是	否	否	否	否	否	否	否	否	否	是	否	是	否	否	否	是	是	是	否	否
403	针药不同疗法对围绝经期抑郁症的效应分析	史晓岚, 杨帅, 张国庆 and 何金森	上海市江湾医院中医科;上海市江湾医院统计信息科;上海中医药大学针灸推拿学院;	上海针灸杂志	2010	10,20-22	3	3	80	临床医生	电针治疗	中药汤剂口服	单纯针灸	围绝经期抑郁症	泌尿生殖系统疾病	是	0	否	否	否	是	是	否	是	否	否	是	是	是	否	否	否	否	否	否	否	否	否	是	否	是	否	否	否	是	是	是	否	否
404	针药复合麻醉对腹部术后患者使用镇痛泵的影响	陆黎	上海中医药大学附属龙华医院 上海200032	上海针灸杂志	2005	03,14-15	1	1	40	临床医生	单纯全麻	电针复合全麻	西医		神经系统疾病	否	3	否	否	否	是	是	是	是	否	是	否	是	是	否	否	否	否	否	否	否	否	否	是	否	是	否	否	否	否	否	是	否	否
406	针药结合治疗地方性甲状腺肿的临床观察	张泳南 and 刘智艳	新疆医科大学附属医院,新疆医科大学中医学院	上海针灸杂志	1999	12,759-761	2	2	78	未提及	在补碘基础上加用针剌治疗	单纯服用碘油肢丸	西医	地方性甲状腺肿	内分泌、营养和代谢疾病	否	1	否	否	否	是	是	否	是	否	是	是	是	是	否	否	否	否	否	否	否	否	否	否	否	是	否	否	否	否	是	是	否	否
408	针药结合治疗强直性脊柱炎临床观察	贾红玲, 申康 and 张永臣	枣庄市中医医院,枣庄市中医医院,山东中医药大学 山东277101 ,山东277101 ,济南250014	上海针灸杂志	2005	01,10-11	3	2	80	临床医生	针刺、中药联合	柳氮磺胺吡啶口服	西医	强直性脊柱炎	肌肉骨骼系统和结缔组织疾病	否	7	否	否	否	是	是	否	是	否	否	否	是	是	否	否	否	是	是	否	否	否	否	否	否	是	否	否	否	是	是	是	否	否
410	针药结合治疗糖尿病周围神经病变52例	郑蕙田, 李永方, 袁顺兴, 张晨光, 陈国美 and 张力方	上海市针灸经络研究所!上海200030,上海市针灸经络研究所!上海200030,上海市气功研究所!上海200030,上海市针灸经络研究所!上海200030,上海市针灸经络研究所!上海200030,上海市针灸经络研究所!上海200030	上海针灸杂志	2000	11,702-705	6	2	104	研究者	针刺、中药联合	药物治疗	西医	糖尿病周围神经病变	内分泌、营养和代谢疾病	否	43	否	否	否	是	是	否	是	否	是	是	是	否	否	否	否	否	是	否	否	否	否	否	否	是	否	否	否	否	是	是	否	否
411	针药结合治疗小儿高热惊厥的疗效观察	罗卫平, 缪英年 and 钟福帮	中山市中医院急诊科,中山市中医院急诊科,中山市中医院急诊科 广东528400 ,广东528400 ,广东528400	上海针灸杂志	2004	10,641-642	3	1	60	临床医生	采用针刺醒脑开窍法配合安定静脉推注	单纯采用安定	西医	小儿高热惊厥	精神和行为障碍	否	0	否	否	否	是	是	否	是	否	否	是	否	否	否	否	否	否	是	否	否	否	是	是	否	是	否	否	否	是	是	是	否	否
412	针药结合治疗椎动脉型颈椎病的疗效观察	石红 and 庄海春	上海闵行区梅陇镇社区卫生服务中心,同济大学附属铁路医院 200237 ,200072	上海针灸杂志	2004	01,29-30	2	2	100	临床医生	针灸配合药物、牵引治疗	药物与牵引治疗	西医	椎动脉型颈椎病	肌肉骨骼系统和结缔组织疾病	否	3	否	否	否	是	是	否	是	否	是	否	是	否	否	否	否	否	否	否	否	否	否	否	否	是	否	否	否	否	是	是	否	否
414	指针配合穴位埋线治疗便秘型肠易激综合征疗效观察	梁谊深 and 罗莎	广西柳州市中医院消化内科;	上海针灸杂志	2010	02,83-84	2	1	68	临床医生	指针配合穴位埋线治疗	西医治疗	西医	便秘型肠易激综合征	消化系统疾病	否	1	否	否	否	是	是	否	是	否	是	是	是	否	否	否	否	否	否	否	否	否	否	否	否	是	否	否	否	否	是	是	否	否
415	指针治疗脾胃气虚型功能性消化不良疗效观察	李振楩 and 吕慎从	漳州市芗城中医院;	上海针灸杂志	2010	12,785-786	2	1	120	临床医生	指针治疗	针刺治疗/口服奥美拉唑	多种对照措施	胃气虚型功能性消化不良	消化系统疾病	否	1	否	否	否	是	是	否	是	否	是	是	是	是	否	否	否	是	是	否	否	否	否	是	否	是	否	否	否	是	是	是	否	否
417	滞针刺法治疗肩关节周围炎疗效观察	孔祥飞	广西荣誉军人康复医院;	上海针灸杂志	2009	03,176-177	1	1	132	临床医生	滞针刺法	常规针刺法	单纯针灸	肩关节周围炎	肌肉骨骼系统和结缔组织疾病	否	0	否	否	否	是	是	否	是	否	是	否	是	否	否	否	否	是	否	否	否	否	是	是	否	是	否	否	否	是	是	是	否	否
419	中脘浮线”治疗慢性胃炎的临床疗效观察	詹庆业, 查和萍 and 周丽明	广东省佛山市南海中医院康复科,广东省佛山市南海中医院康复科,广东省佛山市南海中医院康复科 广东528200,广东528200,广东528200	上海针灸杂志	2007	01,5-7	3	1	80	临床医生	脘浮线治疗	针灸治疗	单纯针灸	慢性胃炎	消化系统疾病	否	3	否	否	否	是	是	否	是	否	是	否	是	否	否	否	否	否	否	否	否	否	否	是	否	是	否	否	否	否	是	是	否	否
421	中药和耳穴贴压治疗头痛的疗效分析	姚月根 and 关建敏	上海第二医科大学附属第九人民医院,上海第二医科大学附属新华医院	上海针灸杂志	1998	02,91-93	2	1	68	未提及	中药结合耳穴贴压	中药/耳穴贴压	多种对照措施	头痛	神经系统疾病	否	2	否	否	否	是	是	否	是	否	是	否	是	否	否	否	否	否	否	否	否	否	否	否	否	是	否	否	否	是	否	是	否	否
422	中药熏蒸加针刺治疗失眠症的临床观察	骆乐, 寿依群 and 陈文君	杭州市五云山疗养院,浙江省邵逸夫医院,浙江省邵逸夫医院 浙江310008	上海针灸杂志	2006	06,334-335	3	2	76	临床医生	中药熏蒸加针刺	口服舒乐安定	西医	失眠症	精神和行为障碍	否	12	否	否	否	是	是	否	是	否	是	否	是	是	否	否	否	否	否	否	否	否	否	否	否	是	否	否	否	否	是	是	否	否
423	中医内外合用法治疗糖尿病周围神经病变	石红, 安丽萍, 陈雅民 and 蒋中秋	上海市闵行区梅陇镇社区卫生服务中心;	上海针灸杂志	2009	03,163-164	3	1	205	临床医生	口服中药+ 针灸+ 中频治疗+ 外用中药薰洗 的治法,	静脉点滴脉络宁或川芎嗪及口服肌醇、维生素B1 、甲钴胺 的治法	西医	糖尿病周围神经病变	内分泌、营养和代谢疾病	否	0	否	否	否	是	是	否	是	否	否	否	是	否	否	否	否	否	否	否	否	否	否	否	否	是	否	否	否	是	是	是	否	否
425	子午流注辨证低频治疗仪治疗膝骨关节炎的随机对照研究	苏苇, 赵宏 and 刘元石	中国中医科学院广安门医院;	上海针灸杂志	2009	12,756-758	3	1	72	研究生	子午流注辨证低频治疗仪治疗	普通低频脉冲治疗仪治疗/常规针刺治疗	多种对照措施	膝骨关节炎	肌肉骨骼系统和结缔组织疾病	是	1	否	否	否	否	是	否	是	否	否	是	是	是	否	否	否	是	是	是	否	否	否	是	否	是	否	否	否	否	是	是	否	否
426	子午流注纳甲法治疗慢性咽炎38例临床研究	缪奇祥	邛崃市人民医院针灸科 四川611530	上海针灸杂志	2006	04,6-7	1	1	70	临床医生	子午流注纳甲法、体针疗法治疗	与观察组相同的体针疗法治疗	单纯针灸	慢性咽炎	呼吸系统疾病	否	5	否	否	否	是	是	否	是	否	否	是	是	否	否	否	否	否	否	否	否	是	是	是	否	是	否	否	否	是	是	是	否	否
427	子午流注针法对减少慢性乙型肝炎HBV-YMDD变异的临床观察	邵志林, 费新应, 陈炎生, 沈震 and 张炳煌	黄石市中医院肝病科;湖北中医学院;	上海针灸杂志	2009	04,10-11	5	2	220	临床医生	拉米夫定口服,在此基础上加用子午流注针法联合治疗24 个月	拉米夫定口服	西医	慢性乙型肝炎	消化系统疾病	否	0	否	否	否	是	是	否	是	否	是	是	是	是	否	否	否	否	否	否	否	否	否	否	否	是	否	否	否	否	是	是	否	否
428	子午流注针法治疗胆绞痛临床观察	陈赟 and 刘广霞	安徽中医学院附属针灸医院;	上海针灸杂志	2008	01,	2	1	60	未提及	按日定时取穴，针刺与之相关的五腧穴	辨证取穴治疗	单纯针灸	胆绞痛	消化系统疾病	是	1	否	否	否	是	是	否	是	否	是	是	是	否	否	否	否	否	否	否	否	否	否	是	否	是	否	否	否	是	是	是	否	否
429	子午流注针法治疗黄褐斑的疗效观察	杨露, 谢娟 and 文金莲	江西省人民医院,江西省人民医院,江西省人民医院 南昌330006,南昌330006,南昌330006	上海针灸杂志	2006	09,21-22	3	1	80	未提及	子午流注按时取穴针法，再加面部色斑区，合谷穴	只取面部色斑区，合谷穴	单纯针灸	黄褐斑	皮肤和皮下组织疾病	否	8	否	否	否	是	是	否	是	否	是	是	是	否	否	否	否	否	否	否	否	否	否	否	否	是	否	否	否	否	是	是	否	否
430	综合疗法治疗脂溢性脱发疗效观察	磨炳森	上海铁道大学附属甘泉医院	上海针灸杂志	1999	08,23-25	1	1	61	临床医生	针蒯、耳亢贴压等综合疗法治疗	单用针刺治疗	单纯针灸	脂溢性脱发	皮肤和皮下组织疾病	否	22	否	否	否	是	是	否	是	否	是	否	是	否	否	否	否	否	否	否	否	否	否	否	否	是	否	否	否	否	是	是	否	否
432	足太阳膀胱经整体性功能的临床研究	黄聪阳, 胡翔龙, 阮传亮, 苏稼夫 and 庄垂加	福建省泉州市中医院,福建省中医药研究院,福建省泉州市中医院,福建省泉州市中医院,福建省泉州市中医院 泉州362000 ,福州350003 ,泉州362000 ,泉州362000 ,泉州362000	上海针灸杂志	2005	01,8-9	5	2	359	临床医生	经穴组取5个点，分别为昆仑、殷门、肾俞、膈俞、天柱/经线非穴组取4个点，分别为昆仑一跗阳连线中点、殷门一承/扶连线中点、膈俞一肾俞连线中点、天柱一大杼连线中点	旁开组为经线上穴位、非穴点水平旁开2 cm的对照点。	单纯针灸		循环系统疾病	否	12	否	否	否	是	是	否	是	否	是	是	是	是	否	否	否	否	是	是	否	否	否	是	否	是	否	否	否	否	是	是	否	否
433	足阳明经穴特异性的代谢组学模式识别研究	吴巧凤, 徐世珍, 颜贤忠, 余曙光, 唐勇, 刘娟, 毛森, 周思远 and 梁繁荣	成都中医药大学针灸推拿学院;成都市高新区肖家河社区卫生服务中心中医科;北京国家分析测试中心;四川省骨科医院;	上海针灸杂志	2010	07,12-13	9	4	60	研究者	针刺足三里/针刺梁门/针刺巨谬/针刺阳陵泉/针刺委中	空白白白白	多种对照措施含空白		血液及造血器官疾病和某些免疫机制的疾患	否	0	否	否	否	是	是	否	是	否	是	否	是	是	否	否	否	否	否	否	否	否	否	是	否	是	否	否	否	否	否	否	否	否
434	作业疗法合针灸治疗肩手综合征45例疗效观察	廖华薇	南宁市第八人民医院 广西530001	上海针灸杂志	2006	09,16-18	1	1	90	临床医生	作业疗法合针灸治疗	单纯作业疗法	西医	肩手综合征	精神和行为障碍	否	3	否	否	否	否	否	否	是	否	否	是	是	否	否	否	否	是	是	否	否	否	否	是	否	是	否	否	否	是	是	是	否	否
435	针刺内关穴治疗冠心病的临床研究	俞雁彤	湖北中医学院 430061	上海针灸杂志 1994.02.28;13(1) 7-8	1994		1	1	39	未提及	针刺内关定	只服用安慰剂	安慰剂	冠心病	循环系统疾病	否	19	否	否	否	是	是	否	是	否	是	否	是	是	否	否	否	否	否	否	否	否	否	否	否	是	否	否	否	否	是	是	否	否
437	电针配合中药治疗坐骨神经痛258例	龚小燕	上海市嘉定区中医医院 201800	上海针灸杂志 1994.12.15;13(6) 266-267	1994		1	1	360	未提及	电针配合中药	电针	单纯针灸	坐骨神经痛	神经系统疾病	否	5	否	否	否	是	是	是	是	否	是	否	是	否	否	否	否	否	否	否	否	否	否	否	否	是	否	否	否	否	是	是	否	否
438	阑尾术中及术后针刺对植物神经功能的影响	孙伟, 黄成钰, 王真, 何峰, 马晓东 and 翟珠姝	浙江省海宁市中医院 314400	上海针灸杂志 1997.06.25;16(3) 14	1997		6	1	120	未提及	局麻加电针/硬麻加电针	局麻/硬麻	多种对照措施		神经系统疾病	否	0	否	否	否	是	是	否	是	否	是	是	是	是	否	否	否	否	否	否	否	否	否	否	否	是	否	否	否	否	否	否	否	否
439	电针加穴位注射治疗肩周炎50例	汪令崇	广西壮族自治区柳州市中医院 545001	上海针灸杂志 1997.06.25;16(3) 20	1997		1	1	84	未提及	电针加穴位注射治疗	取穴同治疗组，采用单纯电针治疗	单纯针灸	肩周炎	肌肉骨骼系统和结缔组织疾病	否	1	否	否	否	否	是	否	是	否	否	否	是	否	否	否	否	否	否	否	否	否	否	否	否	是	否	否	否	否	是	是	否	否
440	针灸推拿治疗肩关节周围炎182例	朱必伟	重庆市机关直属医院 630015	上海针灸杂志 1997.06.25;16(3) 23-24	1997		1	1	182	未提及	针灸，推拿同时实施	单纯针灸/单纯推拿	多种对照措施	肩关节周围炎	肌肉骨骼系统和结缔组织疾病	否	0	否	否	否	否	是	否	是	否	是	否	是	否	否	否	否	否	否	否	否	否	否	否	否	是	否	否	否	是	是	是	否	否
441	电针防止胆道手术中胆心反射的观察	朱洪生, 陆黎 and 王晶青	上海中医药大学附属龙华医院 200032	上海针灸杂志 1997.08.25;16(4) 11	1997		3	1	40	未提及	硬膜外穿刺成功后，针裁内关、三阴交、神门、阳陵泉	硬膜外穿刺	单纯针灸	胆道手术中胆心反射	消化系统疾病	否	0	否	否	否	否	是	否	是	否	否	否	是	否	否	否	否	否	否	否	否	否	否	是	否	是	否	否	否	否	否	是	否	否
443	不同耳穴对慢性阻塞性肺病患者肺功能影响的观察	蔡红, 胡智慧 and 傅完珍	南京医科大学第一附属医院 210029	上海针灸杂志 1998.02.25;17(1) 7-8	1998		3	1	32	未提及	针刺耳穴肺、气管、对屏尖	针刺胃、腰椎、指	单纯针灸	慢性阻塞性肺病	呼吸系统疾病	否	8	否	否	否	否	是	否	是	否	否	否	是	是	否	否	否	否	否	否	否	否	否	否	否	是	否	否	否	是	否	是	否	否
444	药氧针刺治疗多梗塞性痴呆的临床观察	侯安乐, 王雷 and 卜渊	徐州市中医院 221009	上海针灸杂志 1998.04.25;17(2) 12-13	1998		3	1	150	未提及	药氧针刺	吸氧针刺/针刺	多种对照措施	多梗塞性痴呆	精神和行为障碍	否	27	否	否	否	否	是	否	是	否	否	否	是	否	否	否	否	否	否	否	否	否	否	否	否	是	否	否	否	否	是	是	否	否
445	电针加气功治疗溃疡性结肠炎疗效分析	刘言寿	宁夏回族自治区第二人民医院 756000	上海针灸杂志 1998.04.25;17(2) 19-20	1998		1	1	113	未提及	电针加气功	针刺/气功	多种对照措施	溃疡性结肠炎	消化系统疾病	否	16	否	否	否	否	是	否	是	否	否	否	是	否	否	否	否	否	否	否	否	否	否	是	否	是	否	否	否	否	是	是	否	否
446	针刺治疗肩胛肋骨综合征疗效观察	王声强, 宋莉 and 孙桂琴	石家庄中国化学工程第十二建设公司职工医院 050021	上海针灸杂志 1998.04.25;17(2) 21-22	1998		3	1	90	未提及	七星针沿患侧肩胛骨处中等强度叩刺/针刺中渚穴结合局部叩刺	中渚兜，行针刺手法	多种对照措施	肩胛肋骨综合征	肌肉骨骼系统和结缔组织疾病	否	0	否	否	否	否	是	否	是	否	否	否	是	否	否	否	否	否	否	否	否	否	否	否	否	是	否	否	否	否	是	是	否	否
448	电针治疗泌尿系结石的若干影响因素分析	于澎, 李春梅 and 张士任	哈尔滨医科大学附属第一医院 150001	上海针灸杂志 1998.10.25;17(5) 13-14	1998		3	1	57	未提及	电针	阿托品	西医	泌尿系结石	泌尿生殖系统疾病	否	1	否	否	否	否	是	否	是	否	是	否	是	否	否	否	否	否	否	否	否	否	否	否	否	是	否	否	否	否	是	是	否	否
449	电针加颈动脉注药治疗脑梗塞临床疗效观察	王大军, 张道敬, 童利民, 胡永均 and 李江明	丹江口市第一医院 441900	上海针灸杂志 1998.10.25;17(5) 5-6	1998		5	1	160	未提及	电针加颈动脉注药治疗	单用颈动脉注药治疗	西医	脑梗塞	循环系统疾病	否	12	否	否	否	否	是	否	是	否	是	否	是	否	否	否	否	否	否	否	否	否	否	否	否	是	否	否	否	否	是	是	否	否
450	针刺、中药对胆道T”字管外引流胆汁量的影响	孙伟, 何锋, 黄成钰, 王真, 翟珠妹 and 章荣翔	海宁市中医院 314400	上海针灸杂志 1998.10.25;17(5) 9-10	1998		6	1	90	未提及	耳针/中药	自然中医	多种对照措施		消化系统疾病	否	1	否	否	否	是	是	否	是	否	是	是	是	否	否	否	否	否	否	否	否	否	否	否	否	是	否	否	否	否	否	是	否	否
451	头皮针治疗脑卒中后抑郁症疗效观察	宋颖 and 梁浩荣	广州中医药大学附属珠海中医院康复科 519015	上海针灸杂志 1999.02.25;18(1) 8-9	1999		2	1	57	未提及	头皮针	西药	西医	脑卒中后抑郁症	循环系统疾病	否	86	否	否	否	否	是	否	是	否	是	是	是	否	否	否	否	否	否	否	否	否	否	否	否	是	否	否	否	否	是	是	否	否
452	针刺对心脏手术病人功能调节的观察	王祥瑞, 杭燕南, 孙大金, 张马忠 and 许灿然	上海第二医科大学附属仁济医院 200001	上海针灸杂志 1999.10.25;18(5) 6-7	1999		5	1	40	未提及	针刺加全麻	针刺/全麻	多种对照措施		循环系统疾病	否	11	否	否	否	否	是	否	是	否	否	否	是	是	否	否	否	否	否	否	否	否	否	否	否	是	否	否	否	是	否	是	否	否
453	半夏泻心汤配针灸治疗眩晕临床观察	张道武;梁晓菲;王秋景;郭彤	南阳市中心医院针灸科	上海针灸杂志 2000.04.25;19(2) 20-21	2000		4	1	317	临床医生	用半夏泻心汤配以针灸足三里、丰隆、内关、太冲为主穴	西药常规治疗	西医	眩晕	神经系统疾病	否	4	否	否	否	否	是	否	是	否	否	否	是	否	否	否	否	否	否	否	否	否	否	否	否	是	否	否	否	否	是	是	否	否
454	针刺对急性胆囊炎患者胆囊收缩功能的影响	陈雁南;韩霞;邹海珠;蒋广华	吉林市军医学院附属465医院	上海针灸杂志 2000.08.25;19(4) 12-13	2000		4	1	60	临床医生	针刺	脂餐	西医	急性胆囊炎	消化系统疾病	否	17	否	否	否	否	是	否	是	否	否	否	否	是	否	否	否	否	否	否	否	否	否	否	否	是	否	否	否	是	是	是	否	否
455	针刺对急性脑梗塞患者体感诱发电位的影响	欧阳钢;冯军;张春英;杨宇;于致顺	南京中医药大学	上海针灸杂志 2000.08.25;19(4) 8-9	2000		4	3	45	临床医生	头穴针刺	电锡针刺	单纯针灸	急性脑梗塞	循环系统疾病	否	34	否	否	否	是	否	否	是	否	是	否	是	是	否	否	否	否	否	否	否	否	否	否	否	是	否	否	否	否	是	是	否	否
456	针刺对颈椎病患者LPO、SOD代谢的影响	姜杰;常向明;唐勇	广州暨南大学医学院中医系	上海针灸杂志 2000.10.25;19(5) 11-12	2000		3	3	63	研究者	针刺	推拿牵引	西医	颈椎病	肌肉骨骼系统和结缔组织疾病	否	38	否	否	否	是	是	否	是	否	否	否	是	是	否	否	否	否	否	否	否	是	否	否	否	是	否	否	否	否	是	是	否	否
457	电针合并奋乃静治疗阿尔茨海默病精神症状的临床观察	欧阳颀;李忠仁;穆艳云;龙浩文;赵涤;吴杞	北京军区总医院	上海针灸杂志 2000.12.25;19(6) 16-17	2000		6	4	30	临床医生	电针加奋乃静	，单纯用奋乃静	西医	阿尔茨海默病精神症状	神经系统疾病	否	20	否	否	否	是	否	否	是	否	否	否	是	是	否	否	否	否	否	否	否	否	否	否	否	是	否	否	否	是	是	是	否	否
458	电针应用于胆道手术中的临床观察	陆黎;朱洪生;郭圆;毕宏达	上海中医药大学附属龙华医院	上海针灸杂志 2001.02.25;19(1) 15-16	2001		4	1	40	临床医生	单纯硬膜外	电针复台硬膜外	单纯针灸		神经系统疾病	否	0	否	否	否	是	否	否	是	否	否	否	是	是	否	否	否	否	否	否	否	否	否	否	否	是	否	否	否	否	否	是	否	否
459	针刺治疗创伤后颈脑综合征临床观察	贾杰;胡少辉;毛光兰	新乡医学院第三附属医院	上海针灸杂志 2001.04.25;20(2) 7-8	2001		3	1	120	临床医生	针刺	药物	西医	颈脑综合征	损伤、中毒和外因的某些后果	否	0	否	否	否	是	是	否	是	否	否	否	是	否	否	否	否	否	否	否	否	否	否	否	否	是	否	否	否	否	是	是	否	否
460	眼针治疗急性脑梗塞	符文彬;樊莉;李伟雄	广州广东省中医院针灸科	上海针灸杂志 2001.06.25;20(3) 14-15	2001		3	1	41	临床医生	眼针加药物	药物	西医	急性脑梗塞	循环系统疾病	否	34	否	否	否	是	是	否	是	否	否	否	是	否	否	否	否	否	否	否	否	否	否	否	否	是	否	否	否	否	是	是	否	否
461	电针加耳压治疗神经根型颈椎病47例	姜玲珍;张莲瑛	普陀区中心医院针灸科	上海针灸杂志 2001.06.25;20(3) 20-21	2001		2	1	90	临床医生	电针加耳穴贴压	电针加拔罐	单纯针灸	神经根型颈椎病	肌肉骨骼系统和结缔组织疾病	否	23	否	否	否	是	是	否	是	否	否	否	是	否	否	否	否	否	否	否	否	否	否	否	否	是	否	否	否	否	是	是	否	否
463	电针结合药敷治疗腰椎间盘突出症160例	吴耀持;张一峰	上海市第六人民医院	上海针灸杂志 2001.08.25;20(4) 18-19	2001		2	1	480	临床医生	电针结合药敷	单纯电针/牵引推拿	多种对照措施	腰椎间盘突出症	肌肉骨骼系统和结缔组织疾病	否	11	否	否	否	是	是	否	是	否	否	否	是	否	否	否	否	否	否	否	否	否	是	否	否	是	否	否	否	否	否	是	否	否
464	针灸为主治疗腰椎间盘突出症35例	蒋滨;刘萌;李蠡	华东医院	上海针灸杂志 2001.08.25;20(4) 20-21	2001		3	1	66	临床医生	电针、中药熏疗及脊柱牵引综合治疗	单纯牵引	西医	腰椎间盘突出症	肌肉骨骼系统和结缔组织疾病	否	8	否	否	否	是	是	否	是	否	否	否	是	否	否	否	否	否	否	否	否	否	是	否	否	是	否	否	否	否	是	是	否	否
465	针刺治疗十二指肠溃疡的腧穴特异性研究	余明哲;朱忠春;彭美凤;杨光正	北京中医药大学	上海针灸杂志 2001.10.25;20(5) 4-6	2001		4	3	64	临床医生	针刺足三里一雷尼替丁/针刺上巨虚+雷尼替丁/针刺下巨虚+雷尼替丁	针刺 雷尼替丁	多种对照措施	十二指肠溃疡	消化系统疾病	否	13	否	否	否	是	是	否	是	否	否	是	是	是	否	否	否	是	否	否	否	否	否	是	否	是	否	否	否	否	是	是	否	否
466	电针对血管性痴呆患者智力结构的影响	莫飞智;李建强;储莉;赖新生;张家维;刘颂豪	广州华南师范大学量子电子学研究所	上海针灸杂志 2001.12.25;20(6) 6-8	2001		6	3	68	研究者	电针	药物	西医	血管性痴呆	精神和行为障碍	否	15	否	否	否	是	是	否	是	否	否	是	是	是	否	否	否	否	否	否	否	否	否	是	否	是	否	否	否	是	是	是	否	否
467	头针对脑梗塞患者血清肿瘤坏死因子的影响	周炜;王丽平;刘泓;边垠	北京中医药大学附属护国寺中医医院	上海针灸杂志 2002.02.25;21(1) 11-12	2002		4	1	62	临床医生	常规药物治疗，同时加用头针治疗	常规药物治疗	西医	脑梗塞	循环系统疾病	否	37	否	否	否	是	否	否	是	否	否	否	是	是	否	否	否	否	否	否	否	否	否	否	否	是	否	否	否	否	是	是	否	否
469	针刺加卧位手法牵引治疗颈性眩晕88例	戴宁;柴雁	合肥安徽中医学院附属针灸医院	上海针灸杂志 2002.02.25;21(1) 18-19	2002		2	1	175	临床医生	针刺，卧位手法牵引	卧位手法牵引	西医	颈性眩晕	神经系统疾病	否	8	否	否	否	是	是	否	是	否	否	否	是	否	否	否	否	否	否	否	否	否	否	否	否	是	否	否	否	否	是	是	否	否
471	针刺治疗带状疱疹后顽固性神经痛42例	刘琪	长宁区天山中医医院	上海针灸杂志 2002.04.25;21(2) 26-27	2002		1	1	82	临床医生	刺络拔罐法和排刺法交瞢使用	单纯西药	西医	带状疱疹后顽固性神经痛	皮肤和皮下组织疾病	否	6	否	否	否	是	是	否	是	否	否	否	是	否	否	否	否	否	否	否	否	否	否	否	否	是	否	否	否	否	是	是	否	否
472	针药治疗足跟痛的临床观察	倪至臻	黄浦区中心医院中医门诊部	上海针灸杂志 2002.06.25;21(3) 17-18	2002		1	1	100	临床医生	针刺风池穴辅以血余鞋垫治疗足跟痛	单纯针刺风池穴、单纯血余鞋垫	多种对照措施	足跟痛	肌肉骨骼系统和结缔组织疾病	否	2	否	否	否	是	是	否	是	否	是	否	是	否	否	否	否	否	否	否	否	否	否	否	否	是	否	否	否	否	是	是	否	否
475	项针疗法治疗高血压病临床观察	殷之放;汪司右;肖达	上海市针灸经络研究所	上海针灸杂志 2002.10.25;21(5) 10-11	2002		3	1	56	临床医生	项针	针刺	单纯针灸	高血压病	循环系统疾病	否	13	否	否	否	是	否	否	是	否	是	否	是	否	否	否	否	否	否	否	否	否	否	是	否	是	否	否	否	否	是	是	否	否
476	针刺配合耳穴贴压治疗失眠症的疗效观察	邵敏;温凌洁;黄万义	普陀区中医医院	上海针灸杂志 2002.10.25;21(5) 14-15	2002		3	1	112	临床医生	针刺配合耳穴贴压	单纯针刺及耳穴贴压	多种对照措施	失眠症	精神和行为障碍	否	13	否	否	否	否	是	否	是	否	否	否	是	是	否	否	否	否	否	否	否	否	否	否	否	是	否	否	否	否	是	是	否	否
477	电针治疗抑郁症的疗效观察	张洪;何竟	绵阳市第三人民医院	上海针灸杂志 2002.10.25;21(5) 25-26	2002		2	2	210	临床医生	电针	药物	西医	抑郁症	精神和行为障碍	否	35	否	否	否	是	是	否	是	否	是	否	是	否	否	否	否	是	是	否	否	否	否	否	否	是	否	否	否	否	是	是	否	否
478	头穴电针结合穴位注射治疗血管性痴呆临床观察	金肖青;宋双临;俞迈红;鲁冰丰	杭州浙江医院针灸科	上海针灸杂志 2002.10.25;21(5) 7-9	2002		4	2	60	临床医生	头穴电针，穴位注射	口服三乐喜片	西医	血管性痴呆	精神和行为障碍	否	19	否	否	否	是	是	否	是	否	否	否	是	是	否	否	否	否	否	否	否	否	否	是	否	是	否	否	否	是	是	是	否	否
479	齐刺治疗椎动脉型颈椎病的临床观察	涂小华;李芳;张定强	重庆钢铁(集团)有限责任公司职工总医院	上海针灸杂志 2002.12.25;21(6) 10-11	2002		3	1	72	临床医生	针刺	口服西药及静脉输液为主	西医	椎动脉型颈椎病	肌肉骨骼系统和结缔组织疾病	否	22	否	否	否	是	是	否	是	否	否	是	是	否	否	否	否	否	否	否	否	否	否	是	否	是	否	否	否	是	是	是	否	否
480	膈俞穴活血化瘀作用临床研究	蔡国伟;贾玉英;戴春林	武汉华中科技大学同济医学院附属协和医院	上海针灸杂志 2002.12.25;21(6) 1-2	2002		3	1	65	研究者	针刺膈俞穴	口服龙血竭	中医出针灸外的其它方法		血液及造血器官疾病和某些免疫机制的疾患	否	18	否	否	否	是	是	否	是	否	否	否	是	是	否	否	否	否	否	否	否	否	否	否	否	是	否	否	否	否	是	是	否	否
481	艾灸膻中穴为主治疗心肌缺血的疗效观察	倪承浩	上海中医药大学附属龙华医院	上海针灸杂志 2002.12.25;21(6) 17-18	2002		1	1	63	临床医生	无疤痕灸膻中穴结合口服中成药复方丹参滴丸进行治疗	口服或舌下含服复方丹参滴丸	西医	心肌缺血	循环系统疾病	否	11	否	否	否	是	是	否	是	否	是	是	是	否	否	否	否	否	否	否	否	否	否	否	否	是	否	否	否	否	是	是	否	否
482	针刺对肺癌手术患者T淋巴细胞免疫功能的影响	周红;童稳圃;施伶俐	上海市肺科医院针麻研究室	上海针灸杂志 2003.01.25;22(1) 34-35	2003		3	1	15	临床医生	针药复合麻醉	全麻	西医		神经系统疾病	否	8	否	否	否	是	是	否	是	否	是	否	是	否	否	否	否	否	否	否	否	否	否	是	否	是	否	否	否	是	是	是	否	否
483	透穴疗法治疗偏头痛的临床疗效与机理探讨	王顺;蔡玉颖	哈尔滨黑龙江省中医研究院针灸科	上海针灸杂志 2003.02.25;22(2) 18-20	2003		2	1	90	临床医生	透穴	口服尼莫地平	西医	偏头痛	神经系统疾病	否	16	否	否	否	是	是	否	是	否	是	是	是	是	否	否	否	是	是	否	否	否	否	否	否	是	否	否	否	否	是	是	否	否
484	针灸加超短波治疗慢性盆腔炎55例疗效分析	沈虹;胡大文	广州市花都区人民医院	上海针灸杂志 2003.02.25;22(2) 29-30	2003		2	1	107	临床医生	针灸加超短波治疗	单纯针灸治疗	单纯针灸	慢性盆腔炎	泌尿生殖系统疾病	否	11	否	否	否	是	是	否	是	否	是	否	是	否	否	否	否	否	否	否	否	否	否	否	否	是	否	否	否	否	是	是	否	否
485	磁针治疗单纯性肥胖症并发高脂血症的疗效观察	张丽;李东书;盛丽	沈阳市中医院	上海针灸杂志 2003.02.25;22(2) 7-9	2003		3	1	60	临床医生	磁针	针柄上未套磁针器，其他治疗方法相同	单纯针灸	单纯性肥胖症并发高脂血症	内分泌、营养和代谢疾病	否	35	否	否	否	是	是	否	是	否	是	否	是	是	否	否	否	否	否	否	否	否	否	否	否	是	否	否	否	是	是	是	否	否
486	电针治疗中风后抑郁的疗效与对患者生存质量的影响	唐济湘;关念红;李林;刘菊芬	广州中山大学附属第三医院针灸科	上海针灸杂志 2003.03.25;22(3) 12-14	2003		4	1	60	临床医生	针刺百会、神庭、四神聪等穴，运针后加电针治疗	未用针刺也未用抗抑郁药。	空白对照	中风后抑郁	循环系统疾病	否	50	否	否	否	是	否	否	是	否	否	是	是	是	否	否	否	否	否	否	否	否	否	是	否	是	否	否	否	是	是	是	否	否
487	麦粒灸治疗急性期带状疱疹40例疗效观察	竺炯;郭胜;赖永贤;沈卫东	上海中医药大学附属曙光医院	上海针灸杂志 2003.04.25;22(4) 10-11	2003		4	3	65	临床医生	采用麦粒灸法	内服阿昔洛韦片，；同时肌肉注 射卡介菌多糖核酸注射液	西医	急性期带状疱疹	皮肤和皮下组织疾病	否	10	否	否	否	是	是	否	是	否	是	否	是	否	否	否	否	否	否	否	否	否	否	是	否	是	否	否	否	否	是	是	否	否
488	电针结合高压氧治疗突发性耳聋临床观察	乐旭华;傅莉萍;王瑞华	上海第二医科大学附属瑞金医院针灸科	上海针灸杂志 2003.04.25;22(4) 22-23	2003		3	1	72	临床医生	电针结合高压氧治疗	单纯高压氧治疗	西医	突发性耳聋	耳和乳突疾病	否	6	否	否	否	是	否	否	是	否	否	否	是	否	否	否	否	否	否	否	否	否	否	否	否	是	否	否	否	否	是	是	否	否
489	水针治疗呃逆临床观察	黄勇;刘桂珍	普陀区中心医院康复科	上海针灸杂志 2003.06.25;22(6) 17-18	2003		2	1	100	临床医生	水针	体针	单纯针灸	呃逆	消化系统疾病	否	3	否	否	否	是	是	否	是	否	是	否	是	否	否	否	否	否	否	否	否	否	否	否	否	是	否	否	否	是	是	是	否	否
490	针药结合治疗慢性前列腺炎80例临床观察	张银开;张明选;吴强(指导)	福州福建中医学院	上海针灸杂志 2003.06.25;22(6) 19-20	2003		2	1	110	临床医生	针刺加药物	单纯药物治疗，药物、方法同治疗组	西医	慢性前列腺炎	泌尿生殖系统疾病	否	3	否	否	否	是	是	否	是	否	是	否	是	否	否	否	否	是	是	否	否	否	是	是	否	是	否	否	否	是	是	是	否	否
491	针刺治疗目赤肿痛临床疗效观察	倪至臻;李丁霞;周景炜	黄浦区中心医院中医门诊部	上海针灸杂志 2003.06.25;22(6) 21-22	2003		3	1	60	临床医生	以针刺治疗为主，辅以药水滴眼治疗	内服中药为主，辅以药水滴眼	中医出针灸外的其它方法	目赤肿痛	眼和附器疾病	否	0	否	否	否	是	是	否	是	否	是	否	是	否	否	否	否	否	否	否	否	否	否	否	否	是	否	否	否	否	是	是	否	否
492	艾灸对宫颈癌放疗患者血红蛋白的影响	袁红香;喻志冲;成慧贞;徐兰凤;宋亚光	盐城市第一人民医院放疗科	上海针灸杂志 2003.07.25;22(7) 33-34	2003		5	2	66	临床医生	艾灸加放疗	空白白白白对照	空白对照	宫颈癌	泌尿生殖系统疾病	否	6	否	否	否	是	是	否	是	否	是	否	是	否	否	否	否	否	否	否	否	否	否	否	否	是	否	否	否	是	是	是	否	否
493	长强穴埋线治疗便秘60例临床观察	丰培学	临沂市中医医院	上海针灸杂志 2003.08.25;22(8) 14-15	2003		1	1	120	临床医生	采用长强穴埋线	用开塞露及中药硝矾洗剂坐浴	西医	便秘	泌尿生殖系统疾病	否	29	否	否	否	是	是	否	是	否	是	否	是	否	否	否	否	是	是	否	否	否	否	是	否	是	否	否	否	是	是	是	否	否
494	电温针配合中药治疗膝骨关节炎临床观察	老锦雄;邓聪	佛山中医院	上海针灸杂志 2003.08.25;22(8) 26-27	2003		2	2	138	临床医生	电温针配合中药	内服消炎痛西医	西医	膝骨关节炎	肌肉骨骼系统和结缔组织疾病	否	15	否	否	否	是	是	否	是	否	是	否	是	否	否	否	否	是	是	否	否	否	否	否	否	是	否	否	否	是	是	是	否	否
495	针刺配合穴位贴膜治疗中风偏瘫的疗效观察	傅莉萍;项琼瑶;沈小珩	上海第二医科大学附属瑞金医院	上海针灸杂志 2003.08.25;22(8) 9-11	2003		3	1	96	临床医生	针刺、穴位敷贴	针刺/穴位敷贴	多种对照措施	中风偏瘫	循环系统疾病	否	6	否	否	否	是	是	否	是	否	是	是	是	否	否	否	否	是	是	否	否	否	否	是	否	是	否	否	否	否	是	是	否	否
496	耳穴贴压与针刺治疗女性更年期综合征疗效对比观察	孙冬梅;单秋华;吴富东	济南山东中医药大学附属医院针灸科	上海针灸杂志 2003.09.25;22(9) 38-40	2003		3	2	86	临床医生	耳压	针刺	单纯针灸	女性更年期综合征	精神和行为障碍	否	12	否	否	否	是	是	否	是	否	是	否	是	是	否	否	否	否	否	否	否	否	否	是	否	是	否	否	否	否	是	是	否	否
497	电针对术中血糖的影响	陆黎;朱洪生	上海中医药大学附属龙华医院	上海针灸杂志 2003.09.25;22(9) 41-42	2003		2	1	40	临床医生	电针复合硬膜外	单纯硬膜外西医	西医	术中血糖	内分泌、营养和代谢疾病	否	4	否	否	否	是	是	否	是	否	是	否	是	是	否	否	否	否	否	否	否	否	否	否	否	是	否	否	否	否	否	是	否	否
498	针刺配合中药熏洗治疗中风偏瘫后患肢水肿43例	石奕丽	石家庄河北省中医院针灸科	上海针灸杂志 2003.10.25;22(10) 11-12	2003		1	1	129	临床医生	针刺配合中药熏洗	口服双氢克尿塞25 mg，氨苯喋啶50 mg，每日2次。/单纯针刺	多种对照措施	中风偏瘫后患肢水肿	循环系统疾病	否	10	否	否	否	是	是	否	是	否	是	否	是	否	否	否	否	否	否	否	否	否	是	否	否	是	否	否	否	是	是	是	否	否
499	头针加中药治疗多动秽语综合征临床研究	迟旭;金泽;崔淑子;包大鹏;孙远征(导师)	哈尔滨黑龙江中医药大学	上海针灸杂志 2003.10.25;22(10) 15-16	2003		4	2	60	研究生	针刺并镇肝熄风汤加减	口服氟哌啶醇	西医	多动秽语综合征	精神和行为障碍	否	2	否	否	否	是	是	否	是	否	是	否	是	否	否	否	否	否	否	否	否	否	否	是	否	是	否	否	否	否	是	是	否	否
500	电针夹脊穴治疗根性坐骨神经痛临床观察	曹友德;王敏华;王敏;华启海;赵志	蚌埠医学院附属医院	上海针灸杂志 2003.10.25;22(10) 19-20	2003		5	1	204	临床医生	取腰夹脊、环跳、阳陵泉、承山，并用G一6805电针治疗仪治疗	取大肠俞、关元俞、秩边、环跳、承扶、阳陵泉、承山等穴	单纯针灸	根性坐骨神经痛	神经系统疾病	否	7	否	否	否	是	是	否	是	否	是	否	是	否	否	否	否	否	否	否	否	否	否	否	否	是	否	否	否	是	是	是	否	否
501	针刺加TDP为主治疗颞下颌关节综合征疗效观察	黄海明;高强	嘉定中心医院	上海针灸杂志 2003.10.25;22(10) 23-24	2003		2	1	240	临床医生	针灸20 min后，在颞颌关节区涂擦扶他林乳胶剂，稍作按摩，再以TDP治疗仪予照射	电脑脉冲按摩治疗仪进行治疗/仅用针灸治疗	多种对照措施	颞下颌关节综合征	肌肉骨骼系统和结缔组织疾病	否	1	否	否	否	是	是	否	是	否	是	是	是	否	否	否	否	否	否	否	否	否	否	否	否	是	否	否	否	否	是	是	否	否
502	针刺治疗中风后语言障碍68例临床观察	李景良	开封河南大学淮河医院	上海针灸杂志 2003.10.25;22(10) 5-6	2003		1	1	102	研究者	采用以颌下三针为主针刺治疗，	采用药物静脉滴注	西医	中风后语言障碍	循环系统疾病	否	3	否	否	否	是	是	否	是	否	否	否	是	否	否	否	否	否	否	否	否	否	否	否	否	是	否	否	否	是	是	是	否	否
503	针刺华佗夹脊穴治疗脑血管意外后偏瘫疗效观察	陈小凯;吴虹	惠州市人民医院	上海针灸杂志 2003.10.25;22(10) 9-10	2003		2	1	100	临床医生	采用针刺颈、背、腰部华佗夹脊穴配合头针治疗	采用体针配合头针治疗	单纯针灸	脑血管意外后偏瘫	循环系统疾病	否	16	否	否	否	是	是	否	是	否	是	否	是	否	否	否	否	否	否	否	否	否	否	否	否	是	否	否	否	否	是	是	否	否
504	电针对术后使用硬膜外镇痛泵胃肠蠕动的观察	张庆华;朱洪生;陆黎	上海中医药大学附属龙华医院麻醉科	上海针灸杂志 2003.11.25;22(11) 28-29	2003		3	1	80	临床医生	电针复合硬膜外镇痛泵	单纯硬膜外镇痛泵	西医		消化系统疾病	否	1	否	否	否	是	是	否	是	否	是	否	是	是	否	否	否	否	否	否	否	否	否	否	否	是	否	否	否	否	是	否	否	否
506	电针对颈椎病康复效果的临床观察	叶立汉;胡亚明	肇庆市第一人民医院	上海针灸杂志 2003.12.25;22(12) 17-18	2003		2	1	99	临床医生	电针配合中频电疗	只用中频电疗。	单纯针灸	颈椎病	肌肉骨骼系统和结缔组织疾病	否	1	否	否	否	是	是	否	是	否	是	否	是	是	否	否	否	否	否	否	否	否	否	否	否	是	否	否	否	是	是	是	否	否
507	水针结合推拿治疗颈椎病的临床观察	黄勇	普陀区中心医院康复科	上海针灸杂志 2003.12.25;22(12) 19-20	2003		1	1	182	临床医生	水针结合推拿	体针/推拿	多种对照措施	颈椎病	肌肉骨骼系统和结缔组织疾病	否	1	否	否	否	是	是	否	是	否	否	否	是	否	否	否	否	否	否	否	否	否	否	否	否	是	否	否	否	否	是	是	否	否
508	头体针并用治疗中风后遗症临床疗效观察	侯凤琴	济南山东中医药大学附属医院	上海针灸杂志 2003.12.25;22(12) 7-8	2003		1	1	96	临床医生	头体针	体针/头针	多种对照措施	中风后遗症	循环系统疾病	否	2	否	否	否	是	是	否	是	否	否	否	是	否	否	否	否	否	否	否	否	否	否	否	否	是	否	否	否	是	是	是	否	否
510	经前期综合征35例针药对比观察	郭淑颖;孙远征	哈尔滨黑龙江中医药大学	上海针灸杂志 2004.01.25;23(1) 5-6	2004		2	2	66	研究生	针刺百会、膻中、关元、三阴交、内关和太冲	El服安宫黄体酮4 mg，每日1次，和安定2．5 mg，每日2次。	西医	经前期综合征	泌尿生殖系统疾病	否	12	否	否	否	是	是	否	是	否	是	是	是	否	否	否	否	否	否	否	否	否	否	否	否	是	否	否	否	是	是	是	否	否
511	腹针治疗腰椎间盘突出症42例疗效观察	周佐涛;林晓山	贵州省人民医院中医科	上海针灸杂志 2004.02.25;23(2) 13-14	2004		2	2	82	临床医生	腹针法	腰部浅刺针法	单纯针灸	腰椎间盘突出症	肌肉骨骼系统和结缔组织疾病	否	10	否	否	否	是	是	否	是	否	是	否	是	否	否	否	否	是	是	否	否	否	否	否	否	是	否	否	否	是	是	是	否	否
512	远道辨经巨刺法治疗肩关节周围炎76例疗效观察	周光涛;杨翊	十堰东风汽车公司茅箭医院	上海针灸杂志 2004.02.25;23(2) 15-16	2004		2	1	144	临床医生	远道辨经巨刺配合TDP治疗	局部取穴针刺配合TDP治疗	单纯针灸	肩关节周围炎	肌肉骨骼系统和结缔组织疾病	否	3	否	否	否	是	是	否	是	否	是	否	是	否	否	否	否	否	否	否	否	否	否	否	否	是	否	否	否	是	是	是	否	否
514	絮刺火罐疗法治疗颈椎病疗效观察141例	赵晓梅;李冬	长治市第二人民医院康复科	上海针灸杂志 2004.03.25;23(3) 16-17	2004		2	1	268	临床医生	絮刺火罐疗法治疗	传统的颈椎牵引法	西医	颈椎病	肌肉骨骼系统和结缔组织疾病	否	0	否	否	否	是	是	否	是	否	否	否	是	否	否	否	否	否	否	否	否	否	否	是	否	是	否	否	否	是	是	是	否	否
515	头针治疗抑郁发作SCL-90评定结果分析	黄泳;龚伟;邹军;赵仓焕	广州第一军医大学	上海针灸杂志 2004.03.25;23(3) 5-7	2004		4	3	98	研究者	头针	口服氟西汀	西医	抑郁	精神和行为障碍	否	14	否	否	否	是	否	否	是	否	是	是	是	是	否	否	否	否	否	否	否	否	否	否	否	是	否	否	否	否	是	是	否	否
516	项丛刺合围针治疗偏头痛	王斌	宁波市镇海中医院	上海针灸杂志 2004.04.25;23(4) 14-15	2004		1	1	186	临床医生	项丛刺和围针	麦角胺咖啡因、尼莫地平口服治疗	西医	偏头痛	神经系统疾病	否	15	否	否	否	是	是	否	是	否	是	是	是	否	否	否	否	否	否	否	否	否	否	否	否	是	否	否	否	是	是	是	否	否
517	头皮针围刺治疗脑出血30例疗效观察	张燕	贵阳中医学院第二附属医院针灸科	上海针灸杂志 2004.04.25;23(4) 5-6	2004		1	1	60	研究者	在对照组治疗基础上加用头皮针经头颅CT定位围刺	甘露醇及神经营养药对症处理	西医	脑出血	循环系统疾病	否	8	否	否	否	是	是	否	是	否	是	是	是	是	否	否	否	否	否	否	否	否	否	是	否	是	否	否	否	是	是	是	否	否
518	电针治疗腰椎间盘突出症的临床研究	吴耀持;张必萌	交通大学附属第六人民医院	上海针灸杂志 2004.05.25;23(5) 15-17	2004		2	1	300	临床医生	电针/针刺	药物	多种对照措施	腰椎间盘突出症	肌肉骨骼系统和结缔组织疾病	是	16	否	否	否	是	否	否	是	否	是	否	是	否	否	否	否	是	是	否	否	否	否	是	否	是	否	否	否	是	是	是	否	否
519	电针配合超声波治疗运动员肌肉损伤108例	邢崇慧;李冬梅;张蔚	云南省体工队运动创伤门诊	上海针灸杂志 2004.05.25;23(5) 18-19	2004		3	2	320	临床医生	电针与超声波结合	电针/超声	多种对照措施	运动员肌肉损伤	肌肉骨骼系统和结缔组织疾病	否	0	否	否	否	是	是	否	是	否	是	否	是	否	否	否	否	否	否	否	否	否	是	否	否	是	否	否	否	是	是	是	否	否
520	益肾养心通督针法对中风患者载脂蛋白的影响附27例临床疗效观察	周开斌;陈尚杰;黄鼎坚;庞勇;刘彪	南宁广西中医学院第一附属医院	上海针灸杂志 2004.05.25;23(5) 3-5	2004		5	1	50	研究生	益肾养心通督法	阳明经穴法	单纯针灸		血液及造血器官疾病和某些免疫机制的疾患	否	6	否	否	否	是	是	否	是	否	是	否	是	是	否	否	否	否	否	否	否	否	否	否	否	是	否	否	否	是	是	是	否	否
521	刺血疗法治疗脑血管疾病偏身感觉障碍疗效观察	周智梁;杨家荣	天津中医学院第二附属医院	上海针灸杂志 2004.05.25;23(5) 6-7	2004		2	2	60	临床医生	刺血疗法+针刺	针刺	单纯针灸	脑血管疾病偏身感觉障碍	循环系统疾病	否	11	否	否	否	是	是	否	是	否	是	是	是	是	否	否	否	否	否	否	否	否	否	否	否	是	否	否	否	否	是	是	否	否
522	通关利窍针法治疗中风致假性延髓麻痹临床观察	赵晓峰;宋文俊;李庆海;张桦;周运峰;张立娟;郭严	安阳市中医院	上海针灸杂志 2004.05.25;23(5) 8-10	2004		7	3	100	临床医生	通关利窍针法	康复训练法	西医	中风致假性延髓麻痹	循环系统疾病	否	7	否	否	否	是	是	否	是	否	是	是	是	是	否	否	否	是	是	否	否	否	否	是	否	是	否	否	否	是	是	是	否	否
523	刺络拔罐法对减低中风后上肢肌张力增高的临床研究	倪卫民;沈洁	上海市中医医院	上海针灸杂志 2004.07.25;23(7) 10-11	2004		2	2	62	临床医生	刺络拔罐	针刺臂牖、曲池、合谷、尺泽、曲泽、内关	单纯针灸	中风后上肢肌张力增高	循环系统疾病	否	31	否	否	否	是	是	否	是	否	是	否	是	是	否	否	否	否	否	否	否	否	否	是	否	是	否	否	否	是	是	是	否	否
525	舌针为主治疗中风失语症46例临床观察	米建平;朱晓平	广州广东省中医院针灸科	上海针灸杂志 2004.07.25;23(7) 8-9	2004		2	1	84	临床医生	舌针配体针治疗	单纯体针治疗	单纯针灸	中风失语症	循环系统疾病	否	22	否	否	否	是	是	否	是	否	是	否	是	是	否	否	否	是	是	否	是	否	否	是	否	是	否	否	否	是	是	是	否	否
526	针刺对脑肿瘤术后患者血清IL-6、NSE水平的影响	胡德志;江澄川;曹小定;乔健;尹士杰	复旦大学附属华山医院神经外科	上海针灸杂志 2004.08.25;23(8) 11-13	2004		5	2	28	临床医生	针麻	全麻	西医		血液及造血器官疾病和某些免疫机制的疾患	否	1	否	否	否	是	是	否	是	否	是	否	是	是	否	否	否	否	否	否	否	否	否	是	否	是	否	否	否	否	是	是	否	否
527	电针治疗髋关节骨关节炎的临床观察	郑晓;车涛	上海市中医医院	上海针灸杂志 2004.08.25;23(8) 16-17	2004		2	1	120	临床医生	电针治疗	口服扶他林缓释片治疗	西医	髋关节骨关节炎	肌肉骨骼系统和结缔组织疾病	否	2	否	否	否	是	是	否	是	否	是	是	是	否	否	否	否	否	否	否	否	否	否	否	否	是	否	否	否	否	是	是	否	否
528	电针对急性脑梗死患者下肢功能的影响	谢冬玲;朱丽芳;刘惠宇;曾春英;王素霞;李劲	韶关广东粤北人民医院	上海针灸杂志 2004.08.25;23(8) 21-22	2004		6	1	60	临床医生	电针治疗配合下肢功能强化训练	单纯进行下肢功能强化训练的治疗	西医	急性脑梗死	循环系统疾病	否	11	否	否	否	是	是	否	是	否	是	否	否	是	否	否	否	否	否	否	是	否	否	是	否	是	否	否	否	是	否	是	否	否
529	靳三针治疗脑血管性痴呆的临床观察	聂志华;钟志伦	茂名市中医院	上海针灸杂志 2004.08.25;23(8) 5-6	2004		2	1	96	临床医生	以“靳三针”治疗	生理盐水250 ml加胞二磷胆碱0．75 g静脉滴注。	西医	脑血管性痴呆	循环系统疾病	否	13	否	否	否	是	是	否	是	否	是	是	是	否	否	否	否	否	否	否	否	否	否	否	否	是	否	否	否	否	是	是	否	否
530	耳穴平喘点治疗哮喘及其对FEV1与PEF的影响	吴耀持	上海交通大学附属第六人民医院	上海针灸杂志 2004.09.25;23(9) 7-8	2004		1	1	178	临床医生	耳贴平喘点治疗	体针	单纯针灸	哮喘	呼吸系统疾病	否	4	否	否	否	是	是	否	是	否	是	否	是	否	否	否	否	是	是	否	否	否	否	否	否	是	否	否	否	是	是	是	否	否
533	速刺与留针治疗脑性瘫痪60例对比观察	王琴玉;袁青;冯健强;罗广锋;靳瑞	广州中医药大学针推学院	上海针灸杂志 2004.12.25;23(12) 15-17	2004		5	2	60	研究生	留针/刺针	药物	多种对照措施	脑性瘫痪	循环系统疾病	否	17	否	否	否	是	是	否	是	否	是	是	是	否	否	否	否	是	是	否	否	否	否	是	否	是	否	否	否	否	是	是	否	否
534	针刺加埋针治疗血管性头痛临床观察	殷之放;肖达	上海市针灸经络研究所	上海针灸杂志 2004.12.25;23(12) 8-9	2004		2	1	93	临床医生	针刺加埋针/针刺	西药	多种对照措施	血管性头痛	循环系统疾病	否	2	否	否	否	是	是	否	是	否	否	否	是	否	否	否	否	否	否	否	否	否	否	否	否	是	否	否	否	否	是	是	否	否
536	电针与中药内服治疗股骨头缺血性坏死30例	汪崇淼	上海交通大学附属第六人民医院 200233	上海针灸杂志 2005.01.15;24(1) 15-16	2005		1	1	60	临床医生	电针结合中药内服治疗	单纯中药内服治疗	中医出针灸外的其它方法	股骨头缺血性坏死	肌肉骨骼系统和结缔组织疾病	否	5	否	否	否	是	是	否	是	否	是	否	是	否	否	否	否	是	是	否	否	否	是	否	否	是	否	否	否	否	是	是	否	否
538	针刺加艾绒及TDP照射治疗中风后瘫侧肢体肿胀的临床观察	宁泽晖, 谢敏 and 冯玲媚	贵阳中医学院 550002	上海针灸杂志 2005.02.15;24(2) 11-12	2005		2	2	50	研究生	针刺治疗	药物治疗	西医	中风后瘫侧肢体肿胀	循环系统疾病	否	4	否	否	否	是	是	否	是	否	是	是	是	否	否	否	否	否	否	否	否	否	否	否	否	是	否	否	否	否	是	是	否	否
539	早期头电针为主治疗高血压脑出血临床观察	路瑜, 苟春雁 and 田丰玮	重庆市中医研究院 400013	上海针灸杂志 2005.02.15;24(2) 13-14	2005		3	1	60	临床医生	常规治疗基础上应用头电针配合丹参注射液治疗	常规治疗	西医	高血压脑出血	循环系统疾病	否	5	否	否	否	是	是	否	是	否	是	是	是	否	否	否	否	否	否	否	否	否	否	是	否	是	否	否	否	否	是	是	否	否
540	头体针治疗脑梗死致麻痹性斜视临床观察	孙阁 and 赵援非	天津中医学院第二附属医院针灸部 300150	上海针灸杂志 2005.02.15;24(2) 15-16	2005		2	1	90	临床医生	在对照组同等治疗的基础上，予头体针治疗。	盏细辛注射液等改善脑供血和奥利达等营养脑细胞类药物治疗	西医	脑梗死致麻痹性斜视	循环系统疾病	否	6	否	否	否	是	是	否	是	否	否	否	是	否	否	否	否	否	否	否	否	否	否	否	否	是	否	否	否	是	是	是	否	否
542	针刺对中风假性球麻痹患者血液粘稠度的影响	陈兴华 and 赖新生	广州中医药大学第一附属医院 510405	上海针灸杂志 2005.02.15;24(2) 7-8	2005		2	2	75	临床医生	针刺加西药	针刺/西药	多种对照措施	中风假性球麻痹	循环系统疾病	否	7	否	否	否	是	是	否	是	否	否	否	是	是	否	否	否	是	是	否	否	否	是	否	否	是	否	否	否	否	是	是	否	否
543	风府穴对针刺治疗假性球麻痹效果的影响	庞勇, 陈尚杰, 周开斌 and 黄鼎坚	南宁广西中医学院第一附属医院针灸科 530023	上海针灸杂志 2005.02.15;24(2) 9-10	2005		3	1	60	研究者	治以风池、廉泉、通里并加针风府	治以风池、廉泉、通里	单纯针灸	假性球麻痹	神经系统疾病	否	10	否	否	否	是	是	否	是	否	是	是	是	否	否	否	否	是	是	否	否	否	否	否	否	是	否	否	否	是	是	是	否	否
544	穴位注射配合头体针治疗中风运动障碍临床研究	牛俊明, 吴玲 and 韩常青	宕昌县中医院针灸推拿康复中心 748500	上海针灸杂志 2005.03.25;24(3) 10-11	2005		3	1	450	临床医生	穴注针刺	穴注/针刺	多种对照措施	中风运动障碍	循环系统疾病	否	1	否	否	否	是	是	否	是	否	是	否	是	否	否	否	否	否	否	否	否	否	否	是	否	是	否	否	否	否	是	是	否	否
545	四步针药疗法治疗膝骨性关节炎疗效分析	蒋戈利, 肖蕾, 李坚将, 夏喜云 and 陈丽华	中国人民解放军第464医院中医针灸理疗中心 300381	上海针灸杂志 2005.03.25;24(3) 12-13	2005		5	1	260	临床医生	四步针药疗法	配合口服芬必得片	西医	膝骨性关节炎	肌肉骨骼系统和结缔组织疾病	否	8	否	否	否	是	是	否	是	否	是	否	是	是	否	否	否	否	否	否	否	否	否	是	否	是	否	否	否	是	是	是	否	否
546	电针在麻醉诱导与气管插管中的运用	朱洪生	上海中医药大学附属龙华医院 200032	上海针灸杂志 2005.03.25;24(3) 16-17	2005		1	1	40	临床医生	电针	药物	西医		神经系统疾病	否	6	否	否	否	是	否	是	是	否	是	否	是	是	否	否	否	否	否	否	否	否	否	是	否	是	否	否	否	否	是	是	否	否
547	针刺单双侧取穴辅助米非司酮终止早孕疗效比较	王天俊, 黄玲, 邱建英, 胡美怡 and 力斌	南京市白下区建中中医院 210004	上海针灸杂志 2005.03.25;24(3) 6-7	2005		5	1	221	临床医生	药物加单侧取穴/药物加双侧取穴	口服米非司酮	西医		妊娠、分娩和产褥期	否	5	否	否	否	是	是	否	是	否	是	是	是	否	否	否	否	否	否	否	否	否	否	是	否	是	否	否	否	否	是	是	否	否
548	电针治疗不稳定膀胱的临床观察	黄俏蓉 and 陈跃来	上海中医药大学 201203	上海针灸杂志 2005.03.25;24(3) 8-9	2005		2	2	51	临床医生	选用G6805 型电针治疗仪，腹部及骶部穴位采用长针深刺，在按相应深度进针后，使针感向小腹部方向放射，然后接通电针疏密波治疗，以患者舒适为度。下肢穴位进针后以局部酸胀为度，不接电针，留针20 min	腹部及骶部穴位采用长针深刺，在针刺相应深度后，使针感向小腹部方向放射，下肢穴位进针后以局部酸胀为度，行针得气后，留针20 min。	单纯针灸	不稳定膀胱	泌尿生殖系统疾病	否	1	否	否	否	是	是	否	是	否	否	是	是	否	否	否	否	否	否	否	否	否	否	是	否	是	否	否	否	否	是	是	否	否
549	针刺治疗急性寰枢关节半脱位疗效观察	陶琪彬 and 卢翠飞	化州市中医院 525100	上海针灸杂志 2005.04.25;24(4) 14-15	2005		2	1	200	临床医生	针刺合手法推拿治疗	西药/牵引	多种对照措施	急性寰枢关节半脱位	肌肉骨骼系统和结缔组织疾病	否	1	否	否	否	是	是	否	是	否	是	否	是	否	否	否	否	否	否	否	否	否	否	否	否	是	否	否	否	否	是	是	否	否
550	运动针法治疗急性腰扭伤并腰椎间盘突出的临床观察	赵利华	南宁广西中医学院第一附属医院针灸科 530021	上海针灸杂志 2005.04.25;24(4) 17-18	2005		1	1	57	研究者	运动针法	常规治疗	西医	急性腰扭伤并腰椎间盘突出	损伤、中毒和外因的某些后果	否	1	否	否	否	是	是	否	是	否	否	否	是	否	否	否	否	否	否	否	否	否	否	是	否	是	否	否	否	否	是	是	否	否
551	电针对老年患者术中血流动力学的影响	朱玲丽 and 陆黎	上海中医药大学附属龙华医院 200032	上海针灸杂志 2005.05.25;24(5) 13-14	2005		2	1	40	临床医生	硬膜外麻醉，并针刺	硬膜外麻醉	西医		血液及造血器官疾病和某些免疫机制的疾患	否	0	否	否	否	是	是	否	是	否	是	否	是	是	否	否	否	否	否	否	否	否	否	否	否	是	否	否	否	否	是	是	否	否
552	伏天铺灸治疗慢性盆腔炎的临床研究	沈克艰 and 吴梅珍	上海交通大学附属第一人民医院 200080	上海针灸杂志 2005.05.25;24(5) 19-20	2005		2	1	95	临床医生	腰骶部穴用中药外敷/腰骶部针刺	口服灭滴灵或千金片	西医	慢性盆腔炎	泌尿生殖系统疾病	否	13	否	否	否	是	是	否	是	否	是	是	是	是	否	否	否	否	否	否	否	否	否	否	否	是	否	否	否	否	是	是	否	否
553	电针治疗海洛因依赖者戒断后睡眠障碍的临床观察	朱忠春, 穆敬平, 梁艳, 宗蕾, 胡军 and 徐平	上海市针灸经络研究所 200030	上海针灸杂志 2005.05.25;24(5) 6-8	2005		6	3	50	研究者	电针治疗	不予任何干预治疗	空白对照	海洛因依赖者戒断后睡眠障碍	影响健康状况和与保健机构接触的因素	否	9	否	否	否	是	否	否	是	否	是	是	是	是	否	否	否	是	否	否	否	否	否	是	否	是	否	否	否	是	是	是	否	否
554	针药结合治疗脑梗死继发癫痫的疗效观察	毛开颜 and 郭转	郑州河南省中医院 450002	上海针灸杂志 2005.06.25;24(6) 17-18	2005		1	1	60	临床医生	针刺加药物静脉滴注	用丙戊酸钠治疗，	西医	脑梗死继发癫痫	循环系统疾病	否	7	否	否	否	是	是	否	是	否	是	否	是	是	否	否	否	是	是	否	否	否	否	是	否	是	否	否	否	是	是	是	否	否
555	针刺、穴位注射和梅花针叩刺治疗糖尿病周围神经病变的疗效观察	孙远征 and 刘婷婷	哈尔滨黑龙江中医药大学附属第二医院 150001	上海针灸杂志 2005.06.25;24(6) 3-5	2005		2	2	56	临床医生	基础治疗加穴位注射弥可保/基础治疗加梅花针叩刺	基础治疗加针刺	多种对照措施	糖尿病周围神经病变	内分泌、营养和代谢疾病	否	12	否	否	否	是	是	否	是	否	是	否	是	是	否	否	否	否	否	否	否	否	否	否	否	是	否	否	否	是	是	是	否	否
556	电针结合温灸治疗肛肠病术后尿潴留疗效观察	朱洁	复旦大学附属金山医院康复科 200540	上海针灸杂志 2005.07.25;24(7) 17-18	2005		1	1	110	临床医生	电针结合温灸治疗	用新斯的明0．5 mg作臀部肌肉注射	西医	肛肠病术后尿潴留	泌尿生殖系统疾病	否	7	否	否	否	是	是	否	是	否	是	否	是	否	否	否	否	否	否	否	否	否	否	否	否	是	否	否	否	是	是	是	否	否
557	梅花磁针综合疗法治疗前列腺增生症149例	刘清国 and 高贺瑜	北京中医药大学针灸学院 100121	上海针灸杂志 2005.07.25;24(7) 35-37	2005		2	1	219	研究者	采用穴位点压、梅花磁针和增效垫贴敷前列腺反射区、双中修穴、颈1穴、颈7穴、命门、涌泉等穴治疗	特拉唑嗪盐酸盐(高特灵)片2 ms／次，口服，每日2次。	西医	前列腺增生症	泌尿生殖系统疾病	否	7	否	否	否	是	是	否	是	否	是	否	是	否	否	否	否	否	否	否	否	否	否	是	否	是	否	否	否	否	是	是	否	否
559	透刺疗法治疗颈椎病30例	曾伶	自贡市中医院 643000	上海针灸杂志 2005.07.25;24(7) 9-10	2005		1	1	70	临床医生	透刺法	普通针刺	单纯针灸	颈椎病	肌肉骨骼系统和结缔组织疾病	否	5	否	否	否	是	是	是	是	否	是	否	是	是	否	否	否	是	是	否	否	是	否	否	否	是	否	否	否	是	是	是	否	否
560	胃肠下合穴治疗手术后胃瘫综合征的临床研究	李鹤 and 沈惠风	上海第二医科大学附属仁济医院 200001	上海针灸杂志 2005.08.25;24(8) 14-16	2005		2	1	67	临床医生	针刺	药物	西医	手术后胃瘫综合征	损伤、中毒和外因的某些后果	否	10	否	否	否	是	否	否	是	否	是	是	是	是	否	否	否	否	否	否	否	否	否	是	否	是	否	否	否	否	是	是	否	否
561	曲池穴针刺治疗慢性荨麻疹的临床观察	宋春华, 东贵荣, 杨素清, 马林, 刘瑛琦, 徐悦泽, 朱文增, 鲍春龄 and 赵桂君	哈尔滨黑龙江中医药大学附属第二医院 150040	上海针灸杂志 2005.08.25;24(8) 17-18	2005		9	4	96	临床医生	针刺双侧曲池穴	口服西替利嗪	西医	慢性荨麻疹	皮肤和皮下组织疾病	否	10	否	否	否	是	是	否	是	否	是	是	是	是	否	否	否	否	否	否	否	否	否	是	否	是	否	否	否	否	是	是	否	否
562	平衡阴阳针刺法治疗周围性面瘫后期的临床观察	项琼瑶 and 傅莉萍	上海第二医科大学附属瑞金医院针灸科 200025	上海针灸杂志 2005.08.25;24(8) 32-34	2005		2	1	99	临床医生	平衡阴阳针刺	常规针刺/西药	多种对照措施	慢性荨麻疹	神经系统疾病	否	1	否	否	否	是	是	否	是	否	是	是	是	否	否	否	否	否	否	否	否	否	否	否	否	是	否	否	否	否	是	是	否	否
565	电针加TDP照射治疗非感染性尿道综合征疗效观察	杨鹏飞	上海第九人民医院针灸科 200011	上海针灸杂志 2005.09.25;24(9) 23-24	2005		1	1	60	临床医生	电针加TDP照射	药物治疗	西医	非感染性尿道综合征	泌尿生殖系统疾病	否	0	否	否	否	是	是	否	是	否	否	是	是	否	否	否	否	是	是	否	否	否	否	否	否	是	否	否	否	否	是	是	否	否
567	祛风化痰针法对风痰型假性球麻痹患者TCD的影响	冯国湘, 刘未艾, 曾碧枚, 吴清明, 易宣超 and 石学慧	长沙湖南中医学院第二附属医院 410005	上海针灸杂志 2005.09.25;24(9) 8-10	2005		6	2	137	临床医生	祛风化痰针法	胞二磷胆碱钠注射液静滴加空白白白白针刺法	单纯针灸	风痰型假性球麻痹	神经系统疾病	是	1	否	否	否	是	是	否	是	否	是	是	是	是	否	否	否	否	否	否	否	否	是	是	否	是	否	否	否	是	否	是	否	否
569	针刺治疗智力迟缓儿童语言障碍80例临床研究	张全明 and 靳瑞	广州中医药大学 510407	上海针灸杂志 2005.10.25;24(10) 20-22	2005		2	1	160	研究者	在针刺治疗的基础上，配合语言训练	针刺治疗/语言训练	多种对照措施	智力迟缓儿童语言障碍	神经系统疾病	否	6	否	否	否	是	是	否	是	否	是	否	是	是	否	否	否	否	否	否	否	否	否	否	否	是	否	否	否	是	是	是	否	否
571	健脑调神针法治疗中风后抑郁症62例临床观察	鲍超	南京江苏省中医院针灸科 210029	上海针灸杂志 2005.10.25;24(10) 9-10	2005		1	1	62	临床医生	在对照组治疗的基础上，给予健脑调神针法治疗	针对中风的针刺及中西药物治疗，对基础性疾病(如高血压、糖尿病等)的治疗，康复训练。	单纯针灸	中风后抑郁症	循环系统疾病	否	23	否	否	否	是	是	否	是	否	是	否	是	否	否	否	否	否	否	否	否	否	否	否	否	是	否	否	否	否	是	是	否	否
573	多针浅刺与行气法治疗面肌痉挛37例	唐燕萍	芜湖市中医医院针灸科 241000	上海针灸杂志 2005.11.25;24(11) 17-18	2005		1	1	71	临床医生	多针浅刺法和行气法治疗	采用赛立泰、苯妥英钠和八珍汤合止痉散等镇静安神中西药治疗	西医	面肌痉挛	肌肉骨骼系统和结缔组织疾病	否	3	否	否	否	是	是	否	是	否	是	是	是	否	否	否	否	否	否	否	否	否	否	否	否	是	否	否	否	否	是	是	否	否
574	电针郄穴为主对血瘀型颈椎病疗效及血液流变学的影响	庄子齐	广州中医药大学第一附属医院针灸科 510405	上海针灸杂志 2005.11.25;24(11) 3-5	2005		1	1	63	临床医生	电针手少阳三焦经之郄穴会宗穴、手太阳小肠经之郄穴养老为主, 配合电针病变颈椎旁夹脊穴	常规针刺颈段夹脊穴治疗	单纯针灸	血瘀型颈椎病	肌肉骨骼系统和结缔组织疾病	否	6	否	否	否	是	否	否	是	否	是	否	是	否	否	否	否	是	是	否	否	否	否	是	否	是	否	否	否	否	是	是	否	否
575	头体针结合治疗假性延髓麻痹的临床观察	杨国荣	天津中医学院第二附属医院 300150	上海针灸杂志 2005.12.15;24(12) 10-11	2005		1	1	80	临床医生	西医常规治疗基础上加用头针结合体针治疗	西医常规治疗方法	西医	假性延髓麻痹	神经系统疾病	否	1	否	否	否	是	是	否	是	否	是	否	是	是	否	否	否	是	是	否	否	否	否	是	否	是	否	否	否	是	是	是	否	否
576	针药并用治疗假性延髓麻痹50例疗效观察	王少贞	汕头市第二人民医院针灸科 515041	上海针灸杂志 2005.12.15;24(12) 12-13	2005		1	1	98	临床医生	西医治疗的同时,应用针刺进行综合治疗	单纯接受西医药物治疗	西医	假性延髓麻痹	神经系统疾病	否	3	否	否	否	是	是	否	是	否	否	否	是	否	否	否	否	否	否	否	否	否	否	否	否	是	否	否	否	是	是	是	否	否
577	针刺加穴位贴敷治疗难治性高血压病临床初探	殷之放 and 汪司右	上海市针灸经络研究所 200030	上海针灸杂志 2005.12.15;24(12) 16-17	2005		2	1	58	临床医生	针刺加穴位贴敷	针刺	单纯针灸	难治性高血压病	循环系统疾病	否	3	否	否	否	是	是	否	是	否	否	否	是	是	否	否	否	否	否	否	否	否	否	否	否	是	否	否	否	是	是	是	否	否
578	针刺加拔罐治疗慢性单纯性咽炎30例临床观察	程玲, 张春燕 and 甘志豪	同济大学附属东方医院 200120	上海针灸杂志 2005.12.15;24(12) 18-19	2005		3	1	60	临床医生	针罐治疗	常规的抗炎、抗病毒治疗	西医	慢性单纯性咽炎	呼吸系统疾病	否	3	否	否	否	是	是	否	是	否	是	否	是	否	否	否	否	否	否	否	否	否	否	否	否	是	否	否	否	否	是	是	否	否
579	电针后溪穴治疗急性腰扭伤的临床观察	吴耀持, 汪崇淼 and 张必萌	上海交通大学附属第六人民医院 200233	上海针灸杂志 2005.12.15;24(12) 22-24	2005		3	1	320	临床医生	后溪穴电针治疗	腰痛穴电针治疗	单纯针灸	急性腰扭伤	损伤、中毒和外因的某些后果	是	2	否	否	否	是	是	否	是	否	是	是	是	否	否	否	否	是	是	否	是	否	否	是	否	是	否	否	否	否	是	是	否	否
580	电捻针配合耳压治疗单纯性肥胖病58例临床观察	陈梅, 徐斌, 艾炳蔚 and 李玉堂	南京中医药大学 210029	上海针灸杂志 2005.12.15;24(12) 8-9	2005		4	3	89	研究生	电捻针配合耳压	单纯耳压	单纯针灸	单纯性肥胖病	内分泌、营养和代谢疾病	否	1	否	否	否	是	是	否	是	否	是	是	是	否	否	否	否	否	否	否	否	否	是	否	否	是	否	否	否	是	是	是	否	否
583	电针肩髃穴治疗肩关节周围炎疗效观察	车涛, 裘敏雷, 忻志平 and 邵萍	上海市中医医院,上海 200071	上海针灸杂志 2006;25(1) 21-22	2006		4	1	60	研究生	电针患侧肩髑穴	口服双氯酚酸钠缓释片	西医	肩关节周围炎	肌肉骨骼系统和结缔组织疾病	是	9	否	否	否	是	是	否	是	否	是	否	是	否	否	否	否	否	否	否	否	否	否	否	否	是	否	否	否	否	是	是	否	否
585	电针调理髓海法治疗前庭中枢性平衡障碍疗效观察	赵宏, 刘志顺, 赵婷, 赵因 and 王麟鹏	(1)中国中医研究院广安门医院,北京100053;	上海针灸杂志 2006;25(1) 7-10	2006		5	2	46	临床医生	针刺加康复训练并常规基础药物治疗	康复训练	西医	前庭中枢性平衡障碍	精神和行为障碍	否	4	否	否	否	是	是	否	是	否	是	是	是	是	否	否	否	是	是	是	否	否	是	是	否	是	否	否	否	是	是	是	否	否
590	耳穴针刺及放血治疗急性结膜炎20例	李国萍, 李宏军 and 李宏岩	(1)平顶山市哮喘医院中医科,河南467000;	上海针灸杂志 2006;25(11) 23	2006		3	3	37	临床医生	针刺治疗	药物治疗	西医	急性结膜炎	眼和附器疾病	否	0	否	否	否	是	是	否	是	否	是	是	是	否	否	否	否	是	否	否	否	否	否	是	否	是	否	否	否	否	是	是	否	否
591	项七针与颈夹脊穴对椎动脉型颈椎病椎-基底动脉血流动力学影响的临床观察	贾红玲	山东省枣庄市中医医院,枣庄 277101	上海针灸杂志 2006;25(11) 5-7	2006		1	1	72	临床医生	针刺双侧的风池、天柱、完骨及风府穴	针刺双侧的颈 4一6 夹脊穴(棘突旁开0．5寸)，共六穴	单纯针灸	椎动脉型颈椎病椎-基底动脉血流动力学	肌肉骨骼系统和结缔组织疾病	否	10	否	否	否	是	是	否	是	否	否	否	是	否	否	否	否	否	是	否	否	否	否	是	否	是	否	否	否	是	是	是	否	否
593	温针灸配合神阙穴贴敷治疗肠易激综合征疗效观察	杨淑贤, 王秀芹 and 蔡永	平罗县人民医院针灸科,宁夏 753400	上海针灸杂志 2006;25(12) 15-16	2006		3	1	143	临床医生	用温针灸配合神阙穴贴敷治疗	温针灸治疗/用神阚穴贴敷中药治疗	多种对照措施	肠易激综合征	消化系统疾病	否	5	否	否	否	是	是	否	是	否	否	否	是	否	否	否	否	否	否	否	否	否	否	否	否	是	否	否	否	否	是	是	否	否
594	穴位埋线治疗顽固性呃逆32例临床观察	吴笛	暨南大学医学院第四附属医院	上海针灸杂志 2006;25(12) 17-18	2006		1	2	62	临床医生	埋线	电针加穴位注射	单纯针灸	顽固性呃逆	消化系统疾病	否	0	否	否	否	是	否	否	是	否	是	是	是	否	否	否	否	否	否	否	否	否	否	否	否	是	否	否	否	否	是	是	否	否
595	电针治疗腰椎间盘突出症的疗效对比观察	王胜, 孙忠人, 李春玲, 单丽莉 and 张晓雷	(1)中国人民解放军255医院中医康复中心,唐山063000;	上海针灸杂志 2006;25(2) 21-23	2006		5	3	95	研究者	电针治疗	电针对照/手针对照	多种对照措施	腰椎间盘突出症	肌肉骨骼系统和结缔组织疾病	否	1	否	否	否	是	是	否	是	否	是	否	是	否	否	否	否	否	否	否	否	否	否	是	否	是	否	否	否	否	是	是	否	否
596	输穴刺络拔罐治疗急性踝关节扭伤临床观察	曾小香 and 梁进娟	(1)珠海市人民医院康复理疗科,广东519000;	上海针灸杂志 2006;25(3) 25-26	2006		2	2	64	临床医生	近痛点的输穴刺络拔罐	采用针刺法。	单纯针灸	急性踝关节扭伤	损伤、中毒和外因的某些后果	否	6	否	否	否	是	是	否	是	否	是	是	是	否	否	否	否	是	是	否	否	否	否	是	否	是	否	否	否	否	是	是	否	否
597	项丛刺对急性脑梗死患者外周血浆ET含量的影响	周鸿飞, 王恩龙, 徐锦平 and 曹铁军	辽宁中医学院附属医院神经内科,沈阳 110032	上海针灸杂志 2006;25(4) 11-13	2006		4	1	80	临床医生	急性期常规治疗基础上加用项丛刺治疗	急性期常规治疗	西医		血液及造血器官疾病和某些免疫机制的疾患	否	4	否	否	否	是	是	否	是	否	是	否	是	是	否	否	否	否	否	否	否	否	否	否	否	是	否	否	否	是	是	是	否	否
598	针刺对急性脑梗死后血浆NO及NOS含量的影响	李阳	睢宁县人民医院疼痛科,江苏 221200	上海针灸杂志 2006;25(4) 16-17	2006		1	1	110	临床医生	采用药物对症治疗基础上加用针刺，	采用药物对症治疗	西医		血液及造血器官疾病和某些免疫机制的疾患	否	4	否	否	否	是	是	否	是	否	是	否	是	是	否	否	否	否	否	否	否	否	否	是	否	是	否	否	否	否	是	是	否	否
600	辨证选穴针刺配中药内服治疗更年期综合征38例	史晓岚 and 李伟红	(1)上海市江湾医院中医科,上海200434;	上海针灸杂志 2006;25(4) 6-7	2006		2	2	70	临床医生	以三阴交、地机、肾俞、子宫穴等针刺治疗并配合中药内服	辨证选穴针刺治疗/中医辨证用药治疗。	多种对照措施	更年期综合征3	精神和行为障碍	否	4	否	否	否	是	是	否	是	否	是	否	是	否	否	否	否	否	否	否	否	否	否	是	否	是	否	否	否	是	否	是	否	否
601	水针结合体针治疗中风后遗症31例临床观察	黄勇 and 刘桂珍	上海市普陀区中心医院,上海 200062	上海针灸杂志 2006;25(5) 13-14	2006		2	1	60	临床医生	水针结合体针	单纯体针	单纯针灸	中风后遗症	循环系统疾病	否	2	否	否	否	是	是	否	是	否	是	否	是	否	否	否	否	否	否	否	否	否	否	是	否	是	否	否	否	否	是	是	否	否
603	安神清脑法针灸治疗焦虑症42例疗效观察	高莉萍 and 邹勇	(1)江苏省泰州职业技术学院医学系,江苏225300;	上海针灸杂志 2006;25(5) 28-29	2006		2	2	87	临床医生	针刺配合艾灸	西药治疗	西医	焦虑症	精神和行为障碍	否	20	否	否	否	是	是	否	是	否	否	否	是	否	否	否	否	否	否	否	否	否	否	是	否	是	否	否	否	否	是	是	否	否
604	针刺配合叩刺治疗厌食30例	姚光潮	浙江省诸暨市中医院,浙江 311800	上海针灸杂志 2006;25(5) 30	2006		1	1	60	临床医生	用针刺四缝穴配合叩刺背俞及足三里穴	口服多酶片及吗丁啉口服液	西医	厌食	消化系统疾病	否	0	否	否	否	是	是	否	是	否	是	否	是	否	否	否	否	否	否	否	否	否	否	否	否	是	否	否	否	否	是	是	否	否
605	头穴透刺结合康复治疗急性脑出血28例临床研究	朱文增, 倪金霞, 鲍春龄, 东贵荣 and 唐强	黑龙江中医药大学附属第二医院针灸康复科,哈尔滨 150040	上海针灸杂志 2006;25(5) 7-9	2006		5	1	90	临床医生	康复方法的同时，常规脱水、降压、营养脑神经细胞及对症治疗/头穴透刺结合康复法	常规脱水、降压、营养脑神经细胞及对症治疗	西医	急性脑出血	循环系统疾病	否	3	否	否	否	是	是	否	是	否	是	否	是	否	否	否	否	是	否	否	否	否	否	是	否	是	否	否	否	否	是	是	否	否
606	穴位注射加牵引治疗神经根型颈椎病疗效观察	金孟梓	苍南县第三人民医院,浙江 325804	上海针灸杂志 2006;25(6) 13-14	2006		1	1	132	临床医生	穴位注射加牵引	采用针刺加牵引	单纯针灸	神经根型颈椎病	肌肉骨骼系统和结缔组织疾病	否	3	否	否	否	是	否	否	是	否	是	是	是	否	否	否	否	是	是	否	否	否	否	否	否	是	否	否	否	否	是	是	否	否
607	腹针加牵引综合治疗腰椎间盘突出症疗效观察	钟宾谟 and 潘长青	(1)广州市白云国际机场民航广州医院理疗科,广州510406	上海针灸杂志 2006;25(6) 19-20	2006		2	2	60	临床医生	腹针加牵引、体针综合治疗	腰椎牵引加体针治疗	单纯针灸	腰椎间盘突出症	肌肉骨骼系统和结缔组织疾病	否	3	否	否	否	是	是	否	是	否	是	是	是	否	否	否	否	是	否	否	否	否	否	是	否	是	否	否	否	否	是	是	否	否
608	钩针疗法治疗中风偏瘫后肩痛疗效观察	裘小玲, 裘昊, 黄涌, 吴圣荣, 钱群 and 求晓恩	浙江省嵊州市中医院,浙江 312400	上海针灸杂志 2006;25(7) 10-12	2006		6	1	60	临床医生	钩针	毫针	单纯针灸	中风偏瘫后肩痛	循环系统疾病	否	6	否	否	否	是	是	否	是	否	是	是	是	是	否	否	否	否	是	否	否	否	否	是	否	是	否	否	否	否	是	是	否	否
609	电针治疗中风偏瘫肩手综合征临床观察	魏向阳	郑州大学第一附属医院理疗科,河南 450052	上海针灸杂志 2006;25(7) 13-14	2006		1	1	160	临床医生	电针针刺法治疗	传统毫针针刺	单纯针灸	中风偏瘫肩手综合征	循环系统疾病	否	9	否	否	否	是	是	否	是	否	是	是	是	否	否	否	否	是	否	否	否	否	否	否	否	是	否	否	否	是	是	是	否	否
610	刺络拔罐加艾条灸治疗股外侧皮神经炎疗效观察	金孟梓	苍南县第三人民医院,浙江 325804	上海针灸杂志 2006;25(7) 26-27	2006		1	1	64	临床医生	为刺络拔罐加艾条灸治疗	西药治疗	西医	股外侧皮神经炎	神经系统疾病	否	0	否	否	否	是	是	否	是	否	是	否	是	否	否	否	否	否	是	否	否	否	否	否	否	是	否	否	否	否	是	是	否	否
611	益肾调督针法治疗缺血性中风临床研究	李雁, 庞勇 and 邹卓成	广西中医学院第一附属医院针灸科,南宁 530023	上海针灸杂志 2006;25(7) 7-9	2006		3	1	60	研究生	益肾调督取穴治疗	普通取穴治疗	单纯针灸	缺血性中风	循环系统疾病	否	1	否	否	否	是	是	否	是	否	是	否	是	否	否	否	否	是	是	否	否	否	否	是	否	是	否	否	否	是	是	是	否	否
612	针刺配合耳压治疗偏头痛临床观察	孙培华	上海市第八人民医院中医针灸科,上海 200235	上海针灸杂志 2006;25(8) 12-13	2006		1	1	160	临床医生	针刺配合耳压辨证治疗	采用口服西比灵治疗	西医	缺血性中风	神经系统疾病	否	11	否	否	否	是	是	否	是	否	是	是	是	否	否	否	否	否	否	否	否	否	否	否	否	是	否	否	否	否	是	是	否	否
613	电针治疗椎动脉型颈椎病的临床观察	郑晓, 李岩峰, 忻志平 and 徐涛莉	(1)上海市中医医院骨伤科,上海200071;	上海针灸杂志 2006;25(8) 18-19	2006		4	2	75	临床医生	电针治疗	药物治疗	西医	椎动脉型颈椎病	肌肉骨骼系统和结缔组织疾病	否	9	否	否	否	是	是	否	是	否	否	否	是	是	否	否	否	否	否	否	否	否	否	是	否	是	否	否	否	否	是	是	否	否
614	针刺拔罐配合TDP治疗膝关节疼痛的临床观察	刘明	郑州市第三人民医院,河南 450000	上海针灸杂志 2006;25(8) 20-21	2006		1	1	300	临床医生	针刺拔罐配合TDP照射方法	针刺拔罐法/采用TDP照射方法	多种对照措施	膝关节疼痛	肌肉骨骼系统和结缔组织疾病	否	7	否	否	否	是	是	否	是	否	是	否	是	否	否	否	否	否	否	否	否	否	否	否	否	是	否	否	否	是	是	是	否	否
615	电针促使LUFS病人排卵的临床研究	连方, 李海仙, 张建伟, 张宁, 孙振高, 刘海萍, 辛明蔚 and 曾颖筠	(1)山东中医药大学附属医院中西医结合生殖与遗传中心,济南250011;	上海针灸杂志 2006;25(8) 3-5	2006		8	3	60	临床医生	电针治疗	药物治疗	单纯针灸	牙痛	消化系统疾病	否	13	否	否	否	是	是	是	是	否	是	是	是	是	否	否	否	否	否	否	否	否	否	是	否	是	否	否	否	否	是	是	否	否
616	针刺合谷穴治疗牙痛的临床研究	王兵, 张翠英, 张军岐, 苏一焕, 倪承皓, 李文博 and 徐欣	(1)上海中医药大学附属龙华医院,上海200032;	上海针灸杂志 2006;25(8) 6-9	2006		7	3	278	临床医生	电针针刺合谷穴治疗	电针针刺承山穴治疗	单纯针灸	牙痛	消化系统疾病	是	5	否	否	否	是	是	否	是	否	是	是	是	是	否	否	否	是	是	是	否	是	否	是	否	是	否	否	否	是	是	是	否	否
617	针刺治疗急性脑梗死临床观察	朱首豪, 林敉祥 and 王少贞	汕头市第二人民医院,广东 515011	上海针灸杂志 2006;25(9) 11-12	2006		3	1	100	临床医生	在药物治疗的基础上加针刺治疗	单纯药物治疗	西医	急性脑梗死	循环系统疾病	否	6	否	否	否	是	是	否	是	否	是	是	是	否	否	否	否	是	是	否	否	否	否	是	否	是	否	否	否	是	是	是	否	否
618	针刺对大面积脑梗塞术后病人神经功能的影响	李涛, 田桂杰, 张蓝, 魏国威, 马倩 and 韩景献	天津中医药大学第一附属医院,天津 300193	上海针灸杂志 2006;25(9) 3-5	2006		6	1	60	临床医生	采用西药(甘露醇、罗氏芬等)常规治疗的基础上，术后9 d加用针刺	采用西药(甘露醇、罗氏芬等)常规治疗	西医	大面积脑梗塞	循环系统疾病	否	3	否	否	否	是	是	否	是	否	是	是	是	是	否	否	否	否	否	否	否	否	是	否	否	是	否	否	否	是	是	是	否	否
619	电针治疗中风后抑郁症的临床研究	聂斌 and 聂涛	(1)广东省第二中医院针灸康复科,广州510095;	上海针灸杂志 2006;25(9) 6-8	2006		2	2	90	临床医生	电针/氟西汀治疗。	不抗抑郁的基础治疗	多种对照措施	中风后抑郁症	循环系统疾病	否	8	否	否	否	是	是	否	是	否	是	是	是	是	否	否	否	是	是	否	否	否	否	是	否	是	否	否	否	否	是	是	否	否
620	新砭石疗法治疗肩关节周围炎的临床疗效研究与评价	郭长青, 芮娜, 刘焰刚, 刘云霞, 沙岩 and 马广昊	(1)北京中医药大学针灸学院,北京100029;	上海针灸杂志 2007;26(1) 10-12	2007		6	3	80	研究者	新砭石疗法	采用电针疗法	单纯针灸	肩关节周围炎	肌肉骨骼系统和结缔组织疾病	否	7	否	否	否	是	是	否	是	否	是	否	是	否	否	否	否	否	否	否	否	是	否	是	否	是	否	否	否	是	是	是	否	否
621	沿皮透刺治疗带状疱疹后神经痛的临床观察	郭言川	南京市秦淮区中医院,南京 210006	上海针灸杂志 2007;26(1) 18-19	2007		1	1	60	临床医生	相应夹脊穴沿皮透刺	常规取穴治疗	单纯针灸	带状疱疹后神经痛	皮肤和皮下组织疾病	否	2	否	否	否	是	是	否	是	否	是	否	是	是	否	否	否	是	是	否	否	否	否	否	否	是	否	否	否	否	是	是	否	否
623	体针与腹针疗法减肥疗效观察	赵小强, 刘登娥 and 林成宏	(1)中国人民解放军69245部队卫生队,新疆阜康831500;	上海针灸杂志 2007;26(1) 28	2007		3	2	142	临床医生	体针	腹针	单纯针灸	减肥	消化系统疾病	否	4	否	否	否	是	是	否	是	否	是	否	是	否	否	否	否	是	是	否	否	否	否	否	否	是	否	否	否	否	否	是	否	否
624	穴位注射治疗化疗后白细胞减少的临床观察	于成山 and 陶鸿飞	(1)济宁市市中区人民医院,山东272000;	上海针灸杂志 2007;26(10) 11-12	2007		2	2	120	临床医生	地塞米松2．5 mg双侧足三里穴位注射/肌肉注射地塞米松5 mg	口服地榆升白片/双侧足三里穴位针刺	多种对照措施	后白细胞减少	血液和造血器官疾病及某些免疫机制疾患	否	0	否	否	否	是	是	否	是	否	是	否	是	否	否	否	否	否	否	否	否	否	否	否	否	是	否	否	否	否	是	是	否	否
625	电针治疗中风后尿失禁的疗效评价	刘志顺 and 杜仪	中国中医科学院广安门医院,北京 100053	上海针灸杂志 2007;26(10) 13-14	2007		2	1	153	临床医生	电针治疗	西药治疗	西医	中风后尿失禁	循环系统疾病	否	8	否	否	否	是	是	否	是	否	否	是	是	否	否	否	否	否	否	否	否	否	否	是	否	是	否	否	否	是	是	是	否	否
626	神经傍刺治疗枕神经痛疗效观察	李卫东	乐昌市中医院康复科,广东 512200	上海针灸杂志 2007;26(10) 15-16	2007		1	1	82	临床医生	神经傍刺法(取上天柱、天牖穴)；	采用一般针刺法(取天柱、风池、百会、失眠Ⅱ、完骨、合谷等	单纯针灸	枕神经痛	神经系统疾病	否	2	否	否	否	是	是	否	是	否	是	是	是	否	否	否	否	是	是	否	否	否	否	是	否	是	否	否	否	是	是	是	否	否
627	头针治疗血管性痴呆的临床研究	牛文民 and 刘海洋	(1)陕西中医学院,咸阳712083;	上海针灸杂志 2007;26(10) 4-5	2007		2	2	60	临床医生	头针久留针	药物治疗	西医	血管性痴呆	循环系统疾病	否	7	否	否	否	是	是	否	是	否	否	是	是	是	否	否	否	是	是	否	否	否	否	是	否	是	否	否	否	是	是	是	否	否
628	石氏中风单元疗法”治疗急性期脑出血临床观察	李智	天津西青医院针灸科,天津 300380	上海针灸杂志 2007;26(10) 6-8	2007		1	1	120	临床医生	在西医治疗基础上仅配合“醒脑开窍针刺法”的基础上再给予“丹芪偏瘫胶囊	在西医治疗基础上仅配合“醒脑开窍针刺法”	单纯针灸	急性期脑出血	循环系统疾病	否	1	否	否	否	是	否	否	是	否	否	是	是	是	否	否	否	否	否	否	否	否	否	是	否	是	否	否	否	是	是	是	否	否
629	背俞挑刺闪罐治疗黄褐斑疗效分析	马学青 and 姜淑洁	北京丰台医院,北京 100070	上海针灸杂志 2007;26(11) 20-21	2007		2	1	160	临床医生	背俞穴挑刺闪罐治疗	中药治疗	中医出针灸外的其它方法	黄褐斑	皮肤和皮下组织疾病	否	1	否	否	否	是	是	否	是	否	是	否	是	否	否	否	否	是	否	否	否	否	否	是	否	是	否	否	否	是	是	是	否	否
631	苍龟探穴治疗梨状肌综合征疗效观察	刘娜 and 邓玉霞	(1)威海市职工医院针灸科,山东264200;	上海针灸杂志 2007;26(11) 25-26	2007		2	2	90	临床医生	苍龟探穴治疗	普通针刺/局部封闭	多种对照措施	梨状肌综合征	肌肉骨骼系统和结缔组织疾病	否	0	否	否	否	是	是	否	是	否	是	否	是	否	否	否	否	否	否	否	否	否	否	否	否	是	否	否	否	否	是	是	否	否
632	针刺膻中穴治疗产后缺乳的临床疗效研究	黄涛, 陈宝英, 何军琴, 白剑, 古梅, 曹洪涛, 何美洁, 李欣, 蒋京伟, 翟桂荣 and 余梅	(1)中国中医科学院针灸研究所,北京100700;	上海针灸杂志 2007;26(11) 3-5	2007		11	4	216	研究者	针刺	中药治疗	中医出针灸外的其它方法	产后缺乳	起源于围生期的某些状况	是	3	否	否	否	是	是	否	是	否	是	是	是	是	否	否	否	是	是	是	否	否	否	是	否	是	否	否	否	是	否	是	否	否
634	针刺配合山冬瓜根治疗腰椎间盘突出症疗效观察	吴际生 and 徐雀莺	宁德市中医院,福建 352100	上海针灸杂志 2007;26(12) 28	2007		2	1	150	临床医生	用针刺治疗	采用针刺配合山冬瓜根治疗。	单纯针灸	腰椎间盘突出症	肌肉骨骼系统和结缔组织疾病	否	0	否	否	否	是	是	否	是	否	是	否	是	否	否	否	否	是	是	否	否	否	是	否	否	是	否	否	否	否	是	是	否	否
635	新肩三针穴位注射为主治疗肩手综合征的临床研究	黄思琴 and 李常度	(1)重庆医科大学中医药学院,重庆410050;	上海针灸杂志 2007;26(12) 9-10	2007		2	2	72	研究生	针刺+新肩三针穴位注射	单纯用针刺治疗	单纯针灸	肩手综合征	精神和行为障碍	是	4	否	否	否	是	否	否	是	否	是	是	是	否	否	否	否	是	是	否	否	否	是	是	否	是	否	否	否	否	是	是	否	否
636	针刺配合脑超声治疗仪对脑出血恢复期的疗效观察	孙远征 and 王琳晶	黑龙江中医药大学附属第二医院内四病房,哈尔滨 150001	上海针灸杂志 2007;26(2) 17-18	2007		2	1	60	研究者	针刺治疗的基础上接受脑超声治疗	针刺治疗	单纯针灸	脑出血	循环系统疾病	否	2	否	否	否	是	是	否	是	否	是	是	是	否	否	否	否	否	否	否	否	否	是	否	否	是	否	否	否	是	是	是	否	否
637	穴位埋线治疗围绝经期综合征86例临床观察	刘红 and 杨大男	山东省德州市人民医院,山东 253014	上海针灸杂志 2007;26(2) 5-7	2007		2	1	160	临床医生	穴位埋线疗法	口服乙炔雌二醇戊醚及谷维素。	西医	围绝经期综合征8	泌尿生殖系统疾病	否	12	否	否	否	是	是	否	是	否	是	是	是	是	否	否	否	是	否	否	否	否	否	是	否	是	否	否	否	是	是	是	否	否
639	深刺夹脊穴治疗腰椎间盘突出症的疗效观察	陈夏燕	诸暨市中医院,浙江 311800	上海针灸杂志 2007;26(3) 21-22	2007		1	1	88	临床医生	深刺腰部夹脊穴	常规刺夹脊穴	单纯针灸	腰椎间盘突出症	肌肉骨骼系统和结缔组织疾病	否	7	否	否	否	是	是	否	是	否	是	否	是	否	否	否	否	否	否	否	否	否	否	否	否	是	否	否	否	否	是	是	否	否
640	浅刺多针法治疗单纯性肥胖症的疗效观察	吴洲红 and 周志华	杭州市余杭区第一人民医院针灸科,浙江 311100	上海针灸杂志 2007;26(3) 7-9	2007		2	1	40	临床医生	浅刺多针法	常规针剌法治疗	单纯针灸	单纯性肥胖症	消化系统疾病	否	12	否	否	否	是	是	否	是	否	是	否	是	否	否	否	否	否	否	否	否	否	否	是	否	是	否	否	否	是	是	是	否	否
641	电针治疗脑梗死后痉挛性瘫的临床观察	吴壮 and 高维滨	黑龙江中医药大学,哈尔滨 150040	上海针灸杂志 2007;26(4) 10-11	2007		1	1	60	研究生	根据拮抗针法原理加用电针	传统针刺法	单纯针灸	脑梗死后痉挛性瘫	循环系统疾病	否	5	否	否	否	是	是	否	是	否	是	否	否	否	否	否	否	否	否	否	否	否	否	是	否	是	否	否	否	是	是	是	否	否
643	隔药灸治疗溃疡性结肠炎的临床研究	吴焕淦, 施征, 朱毅, 马晓芃, 姚怡, 崔云华, 赵天平 and 刘慧荣	上海市针灸经络研究所,上海 200030	上海针灸杂志 2007;26(4) 3-4	2007		8	1	67	研究者	隔药灸	隔麸灸	单纯针灸	溃疡性结肠炎	消化系统疾病	否	11	否	否	否	是	是	否	是	否	是	是	是	是	否	否	否	否	否	否	否	否	是	否	否	是	否	否	否	否	是	是	否	否
644	电针辅助治疗对重型脑外伤昏迷病人促醒的疗效观察	宋玉娟, 张力 and 周育瑾	(1)深圳市宝安区西乡人民医院,深圳518102;	上海针灸杂志 2007;26(5) 11-12	2007		3	2	50	研究生	电针辅助治疗	常规治疗	西医	重型脑外伤昏迷	损伤、中毒和外因的某些后果	否	2	否	否	否	是	是	否	是	否	是	否	是	否	否	否	否	否	否	否	否	否	否	否	否	是	否	否	否	否	是	是	否	否
647	针刺对混合痔剥扎术后镇痛的临床观察	魏红沁, 丁春华, 李艳芬 and 郁惠峰	上海市市北医院,上海 200435	上海针灸杂志 2007;26(5) 32	2007		4	1	70	临床医生	针灸治疗	微波治疗。	西医	混合痔剥扎术后镇痛	损伤、中毒和外因的某些后果	否	0	否	否	否	是	是	否	是	否	是	是	是	是	否	否	否	否	否	否	否	否	否	是	否	是	否	否	否	否	是	是	否	否
648	针刺配合推拿治疗膝骨关节炎的临床观察	孙奎, 杨永晖, 罗建明 and 刘德春	安徽中医学院附属针灸医院,合肥 230061	上海针灸杂志 2007;26(6) 11-12	2007		3	1	105	临床医生	针刺特定穴、手法调整膝关节肌力平衡疗法治疗	单纯针刺特定穴治疗	单纯针灸	膝骨关节炎	肌肉骨骼系统和结缔组织疾病	否	4	否	否	否	是	是	否	是	否	是	否	是	是	否	否	否	否	否	否	否	否	是	否	否	是	否	否	否	是	是	是	否	否
649	电针应用于无痛胃镜检查的临床观察	陈虹 and 朱洪生	上海中医药大学附属龙华医院,上海 200032	上海针灸杂志 2007;26(6) 19-20	2007		2	1	240	临床医生	接上监护仪后，针刺合谷、内关	接上监护仪后缓慢静脉推注丙泊酚	西医		血液及造血器官疾病和某些免疫机制的疾患	否	1	否	否	否	是	是	否	是	否	是	是	是	是	否	否	否	否	否	否	否	否	是	是	否	是	否	否	否	否	是	是	否	否
650	刺络拔罐配合温针治疗椎动脉型颈椎病的疗效分析	曾红文, 聂斌 and 黄年斌	广东省第二中医院,广州 510095	上海针灸杂志 2007;26(6) 8-10	2007		3	1	160	临床医生	刺络拔罐/温针/刺络拔罐合温针	西药	多种对照措施	椎动脉型颈椎病	肌肉骨骼系统和结缔组织疾病	否	1	否	否	否	是	是	否	是	否	是	是	是	是	否	否	否	是	是	否	否	否	是	是	否	是	否	否	否	否	是	是	否	否
651	隔姜灸加穴位注射治疗支气管哮喘临床观察	刘明清, 刘俐 and 黄启嵩	福建省汀州医院针灸科,长汀 366300	上海针灸杂志 2007;26(7) 8-9	2007		3	1	88	临床医生	隔姜灸配合穴位注射治疗/针刺治疗	隔姜灸配合0．9％生理盐水穴位注射治疗	多种对照措施	支气管哮喘	呼吸系统疾病	否	2	否	否	否	否	否	否	是	否	否	是	是	是	否	否	否	否	否	否	否	否	是	否	否	是	否	否	否	是	是	是	否	否
652	项丛刺治疗椎动脉型颈椎病疗效观察	王延红 and 应盛国	(1)上海中医药大学附属龙华医院中医示范病房,上海200032;	上海针灸杂志 2007;26(8) 11-12	2007		2	1	100	临床医生	药物治疗加以项丛刺治疗	丹参药物治疗	西医	椎动脉型颈椎病	肌肉骨骼系统和结缔组织疾病	否	2	否	否	否	是	是	否	是	否	是	是	是	否	否	否	否	否	否	否	否	否	否	是	否	是	否	否	否	否	是	是	否	否
654	埋线疗法治疗肠易激综合征的临床观察	王希琳, 黄海燕 and 蒋林剑	桂林市中医医院,广西 541002	上海针灸杂志 2007;26(8) 17-18	2007		3	1	60	临床医生	取天枢、上巨虚和中脘、足三里交替使用	口服匹维溴胺50 mg(腹泻型)或西沙比利5 mg(便秘型)，每Et 3次。	西医	肠易激综合征	消化系统疾病	否	4	否	否	否	是	是	否	是	否	是	否	是	否	否	否	否	否	否	否	否	否	否	否	否	是	否	否	否	否	是	是	否	否
655	急性疼痛及电针镇痛评估系统的临床研究	周密, 王震虹, 王祥瑞, 杨华元 and 朱训生	(1)上海交通大学附属仁济医院麻醉科,上海200127;	上海针灸杂志 2007;26(8) 21-24	2007		5	3	100	研究生	疼痛刺激	针刺镇痛	单纯针灸		循环系统疾病	是	1	是	否	否	是	是	否	是	否	是	否	是	是	否	否	否	否	否	否	否	否	否	是	否	是	否	否	否	否	否	是	否	否
656	眼针治疗由输尿管结石引起的肾、输尿管绞痛90例疗效观察	林强, 胡玉莲, 韩崇伟 and 厉岩	日照市人民医院,山东 276826	上海针灸杂志 2007;26(9) 12-13	2007		4	1	180	临床医生	针刺眼穴止痛；肌注吗啡、阿托品止痛	肌注强痛定、阿托品止痛	西医	由输尿管结石引起的肾、输尿管绞痛	损伤、中毒和外因的某些后果	否	0	否	否	否	是	是	否	是	否	否	否	是	否	否	否	否	否	否	否	否	否	否	是	否	是	否	否	否	否	是	是	否	否
657	针刺联合弥可保治疗糖尿病周围神经病变46例疗效观察	闫继红	平顶山市第二人民医院针灸科,河南 467000	上海针灸杂志 2007;26(9) 14-15	2007		1	1	88	临床医生	针刺加弥可保治疗	弥可保治疗	西医	糖尿病周围神经病变	内分泌、营养和代谢疾病	否	1	否	否	否	是	是	否	是	否	否	是	是	否	否	否	否	是	是	否	否	否	否	是	否	是	否	否	否	否	是	是	否	否
658	腹针治疗腰椎间盘突出症67例临床观察	曾燕芬	广州市花都区中医院,广东 510800	上海针灸杂志 2007;26(9) 16-17	2007		1	1	133	临床医生	腹针治疗	体针治疗	单纯针灸	腰椎间盘突出症	肌肉骨骼系统和结缔组织疾病	是	12	否	否	否	是	是	否	是	否	是	是	是	否	否	否	否	否	否	否	否	否	否	否	否	是	否	否	否	是	是	是	否	否
659	斜刺配合推拿治疗创伤性跟腱周围炎35例疗效观察	吉健友 and 吉健礼	(1)广州市体育职业技术学院,广东510650;	上海针灸杂志 2007;26(9) 18-19	2007		2	2	105	临床医生	斜刺配合推拿治疗	斜刺/推拿	多种对照措施	创伤性跟腱周围炎	损伤、中毒和外因的某些后果	否	2	否	否	否	是	是	否	是	否	否	是	是	否	否	否	否	否	否	否	否	否	否	否	否	是	否	否	否	是	是	是	否	否
660	穴位埋线治疗肌张力低下型脑瘫37例	严兴科, 杨波, 高洋 and 陈谦	长春中医药大学针灸推拿学院,吉林 130117	上海针灸杂志 2007;26(9) 20-21	2007		4	1	77	研究者	穴位埋线加运动疗法	运动疗法	西医	肌张力低下型脑瘫	肌肉骨骼系统和结缔组织疾病	否	1	否	否	否	是	是	否	是	否	否	是	是	否	否	否	否	否	否	否	否	否	否	是	否	是	否	否	否	否	是	是	否	否
661	针刺合中药离子热导入治疗跟骨骨刺120例疗效观察	刘敏勇, 聂容荣, 刑志忠 and 区鹤龄	(1)江西中医学院附属中医院针灸康复部,南昌330006;	上海针灸杂志 2007;26(9) 24-25	2007		3	4	120	临床医生	针刺绝骨穴和中药离子热导入治疗	常规选穴针刺	单纯针灸	跟骨骨刺	损伤、中毒和外因的某些后果	否	0	否	否	否	是	是	否	是	否	是	否	是	否	否	否	否	否	否	否	否	否	否	否	否	是	否	否	否	否	是	是	否	否
663	透刺为主治疗视疲劳的临床观察	刘坚, 徐斯伟 and 张仁	(1)上海市第一人民医院分院针灸科,上海200081;	上海针灸杂志 2007;26(9) 9-11	2007		2	3	60	临床医生	攒竹透上睛明、丝竹空透鱼腰、新明1穴透下关	复方丹参注射液穴位注射肝俞，再针刺太冲、翳明穴	单纯针灸	视疲劳	眼和附器疾病	否	4	否	否	否	是	是	否	是	否	是	否	是	是	否	否	否	是	是	否	否	否	否	否	否	是	是	否	否	否	是	是	否	否
664	透穴为主配合针刀松解治疗偏头痛疗效观察	黄传萍	山东临沂中医医院针灸科,山东 276000	上海针灸杂志 2008;27(1) 13-14	2008		1	1	90	临床医生	透穴电针治疗	颅痛定治疗	西医	偏头痛	神经系统疾病	否	1	否	否	否	是	是	否	是	否	否	否	是	否	否	否	否	否	否	否	否	否	否	是	否	是	否	否	否	是	是	是	否	否
665	电针加星状神经节阻滞治疗面肌痉挛疗效观察	周子信 and 王仙梅	延安大学附属医院,陕西 716000	上海针灸杂志 2008;27(1) 17-18	2008		2	1	63	临床医生	电针加星状神经节阻滞	电针	单纯针灸	面肌痉挛	肌肉骨骼系统和结缔组织疾病	否	2	否	否	否	是	否	否	是	否	是	否	是	否	否	否	否	否	否	否	否	否	是	否	否	是	否	否	否	是	是	是	否	否
666	腹针配合体针治疗多发性神经炎疗效观察	赵宏强, 吴阳阳, 葛诗翠, 王明泉, 王奇强 and 杨文正	(1)贵州省福泉市第一人民医院中医科,福泉550500;	上海针灸杂志 2008;27(1) 21-22	2008		6	2	68	临床医生	腹针配合体针治疗	单用体针治疗	单纯针灸	多发性神经炎	神经系统疾病	否	0	否	否	否	否	是	否	是	否	是	是	是	否	否	否	否	否	否	否	否	否	否	否	否	是	否	否	否	否	是	是	否	否
667	电针配合穴位注射治疗股外侧皮神经炎疗效观察	陈敏	上海市大场医院,上海 200436	上海针灸杂志 2008;27(1) 25-26	2008		1	1	80	临床医生	电针配合穴位注射疗法	刺络拔罐法治疗	单纯针灸	股外侧皮神经炎	神经系统疾病	否	0	否	否	否	是	是	否	是	否	否	否	是	否	否	否	否	否	否	否	否	否	否	否	否	是	否	否	否	是	是	是	否	否
668	梅花针配合体针治疗斑秃疗效观察	朱启玉 and 吴芳华	(1)湖北省丹江口汉江集团汉江医院中医科,湖北442700;	上海针灸杂志 2008;27(1) 27-28	2008		2	2	78	临床医生	梅花针叩刺和体针	口服胱氨酸片0．1 g，每日3次；维生素B．20 mg，每日3次；外用2％敏乐啶溶液，每日2次。	西医	斑秃	皮肤和皮下组织疾病	否	5	否	否	否	是	是	否	是	否	是	否	是	否	否	否	否	否	否	否	否	否	否	否	否	是	否	否	否	否	是	是	否	否
669	针刺干预中风先兆疗效观察	卢永屹	上海市枫林街道社区卫生服务中心,上海 200030	上海针灸杂志 2008;27(10) 10-11	2008		1	1	106	临床医生	常规药物综合治疗基础上加用针刺干预	常规药物综合治疗	西医	中风	循环系统疾病	否	0	否	否	否	是	否	否	是	否	是	否	否	是	否	否	否	是	是	否	否	否	否	是	否	是	否	否	否	是	是	是	否	否
670	电针治疗吸毒者脱毒后焦虑抑郁情绪临床观察	穆敬平, 刘莉, 程建明, 周立志, 敖金波, 王军, 方伟 and 胡军	(1)郧阳医学院附属太和医院针灸科,湖北442000;	上海针灸杂志 2008;27(10) 1-3	2008		8	2	120	临床医生	针刺夹脊穴、肾穴/针刺四肢穴/模拟	不予任何干预治疗	多种对照措施含空白	吸毒者脱毒后焦虑抑郁情绪	影响健康状况和与保健机构接触的因素	是	1	否	否	否	是	是	否	是	否	是	是	是	是	否	否	否	是	是	否	否	否	否	是	否	是	否	否	否	是	否	是	否	否
672	针刺配合华佗药枕治疗颈椎病疗效观察	张永臣	山东中医药大学针灸推拿学院,济南 250355	上海针灸杂志 2008;27(10) 20-21	2008		1	1	79	研究者	针刺配合药枕治疗	针刺治疗	单纯针灸	颈椎病	肌肉骨骼系统和结缔组织疾病	否	1	否	否	否	是	是	否	是	否	是	否	是	否	否	否	否	是	是	否	否	否	是	是	否	是	否	否	否	是	是	是	否	否
673	定点旋转复位配合芒针治疗腰椎间盘突出症疗效观察	张志松 and 孙谊	山东省荣成市中医院,山东 264300	上海针灸杂志 2008;27(10) 24-25	2008		2	1	400	临床医生	定点旋转复位配合芒针治疗/口服布洛芬	单纯采用定点旋转复位	多种对照措施	腰椎间盘突出症	肌肉骨骼系统和结缔组织疾病	否	4	否	否	否	是	是	否	是	否	是	是	是	否	否	否	否	是	否	否	否	否	否	是	否	是	否	否	否	是	是	是	否	否
674	温针治疗肩关节周围炎临床观察	黄志刚	福建医科大学附属三明市第一医院针灸科,福建 365000	上海针灸杂志 2008;27(10) 26-27	2008		1	1	98	临床医生	温针肩髑、肩髂、天宗等穴	电针肩髑、肩髂、天宗等穴	单纯针灸	肩关节周围炎	肌肉骨骼系统和结缔组织疾病	否	4	否	否	否	是	是	否	是	否	是	否	是	是	否	否	否	否	否	否	否	否	否	是	否	是	否	否	否	是	是	是	否	否
675	经肌电刺激治疗脊髓损伤疗效观察	雷教育, 夏春芳 and 付懿	九江市中医院骨伤科,江西 332000	上海针灸杂志 2008;27(10) 28-29	2008		3	1	62	临床医生	电刺激	针刺	单纯针灸	脊髓损伤	损伤、中毒和外因的某些后果	否	1	否	否	否	是	是	否	是	否	是	是	是	否	否	否	否	是	是	否	否	否	否	否	否	是	否	否	否	是	是	是	否	否
676	颈三针为主治疗颈椎病疗效观察	殷之放	上海市针灸经络研究所,上海 200030	上海针灸杂志 2008;27(10) 50	2008		1	1	114	临床医生	颈三针为主治疗	常规治疗	西医	颈椎病	肌肉骨骼系统和结缔组织疾病	否	2	否	否	否	是	是	否	是	否	是	否	是	否	否	否	否	否	否	否	否	否	否	否	否	是	否	否	否	否	是	是	否	否
678	贺氏三通法配合穴位注射治疗偏头痛疗效观察	付晓红 and 张巧玲	浙江省丽水市人民医院针灸科,浙江 323000	上海针灸杂志 2008;27(11) 12-13	2008		2	1	158	临床医生	贺氏三通法配合穴位注射	口服尼莫地平	西医	偏头痛	神经系统疾病	否	1	否	否	否	是	是	否	是	否	是	是	是	否	否	否	否	否	否	否	否	否	否	是	否	是	否	否	否	否	是	是	否	否
680	温针治疗囊肿结节型痤疮临床研究	陈华 and 傅杰英	(1)厦门市中医院,福建361009	上海针灸杂志 2008;27(11) 16-18	2008		2	2	66	临床医生	针刺得气后，于主穴处温针灸	针刺同样穴位，并施以补法	单纯针灸	囊肿结节型痤疮	皮肤和皮下组织疾病	否	2	否	否	否	否	否	否	是	否	否	是	是	是	否	否	否	是	是	否	否	否	否	是	否	是	否	否	否	是	是	是	否	否
681	针刺配合红外线治疗宫颈糜烂疗效观察	楼利芳 and 陈旻	浙江省诸暨市第三人民医院,浙江 311825	上海针灸杂志 2008;27(11) 21-22	2008		2	1	156	临床医生	针刺配合红外线方法治疗	中药洗剂治疗	中医出针灸外的其它方法	宫颈糜烂	泌尿生殖系统疾病	否	0	否	否	否	是	是	否	是	否	是	是	是	否	否	否	否	否	否	否	否	否	否	否	否	是	否	否	否	否	是	是	否	否
682	针刺对急性脑梗死患者血清IL-6、IL-8影响的观察	穆艳云, 李忠仁, 程洁, 鲍超, 胡津丽 and 杨国秀	(1)南京中医药大学,江苏210046;	上海针灸杂志 2008;27(11) 3-5	2008		6	2	60	研究者	针刺加药物治疗	单纯应用药物治疗	西医	急性脑梗死	循环系统疾病	否	1	否	否	否	是	是	否	是	否	是	是	是	是	否	否	否	否	否	否	否	否	是	是	否	是	否	否	否	是	是	是	否	否
683	电针神经干治疗脑梗死偏瘫近期脑电变化观察	朱永志, 陈伊 and 张艳艳	(1)黑龙江中医药大学附属第一医院,哈尔滨150040;	上海针灸杂志 2008;27(11) 6-7	2008		3	2	90	临床医生	电针神经根干	常规针刺	单纯针灸	脑梗死偏瘫	循环系统疾病	否	0	否	否	否	是	是	否	是	否	是	是	是	否	否	否	否	否	否	否	否	否	否	是	否	是	否	否	否	否	是	是	否	否
684	穴位埋线治疗慢性萎缩性胃炎疗效观察	朱海涛	江苏省泗洪县分金亭医院内科七病区,江苏 223900	上海针灸杂志 2008;27(12) 11-12	2008		1	1	102	临床医生	穴位埋线(穴位取脾俞、胃俞、足三里)治疗	胃复春片口服治疗	西医	慢性萎缩性胃炎	消化系统疾病	否	2	否	否	否	是	是	否	是	否	是	是	是	是	否	否	否	否	否	否	否	否	否	是	否	是	否	否	否	否	是	是	否	否
685	不同针刺方法治疗多发性抽动症临床观察	朱博畅 and 单永华	上海中医药大学附属上海市中医医院针灸科,上海 200071	上海针灸杂志 2008;27(12) 17-18	2008		2	1	57	临床医生	头针与体针并用治疗	单用体针治疗	单纯针灸	多发性抽动症	精神和行为障碍	否	3	否	否	否	是	是	否	是	否	否	是	是	否	否	否	否	是	是	否	否	否	是	是	否	是	否	否	否	是	是	是	否	否
688	针刺配合微波治疗下颌关节功能紊乱疗效观察	宫朝霞 and 张坤	青岛市第八人民医院理疗科,山东 266100	上海针灸杂志 2008;27(12) 42	2008		2	1	52	临床医生	针刺加微波治疗	微波治疗	西医	下颌关节功能紊乱	肌肉骨骼系统和结缔组织疾病	否	0	否	否	否	是	是	否	是	否	是	否	是	否	否	否	否	否	否	否	否	否	是	否	否	是	否	否	否	是	是	是	否	否
689	俞募配穴埋线治疗慢性萎缩性胃炎临床观察	贺君	广州中医药大学第一附属医院针灸科,广东 510405	上海针灸杂志 2008;27(12) 8-10	2008		1	1	92	研究生	俞募配穴埋线法	俞募配穴针刺法	单纯针灸	慢性萎缩性胃炎	消化系统疾病	否	3	否	否	否	是	是	否	是	否	是	是	是	是	否	否	否	是	否	否	否	否	是	是	否	是	否	否	否	是	是	是	否	否
690	针刺配合推拿治疗冈上肌肌腱炎疗效观察	高扬	扬州市中医院,江苏 225009	上海针灸杂志 2008;27(2) 20-21	2008		1	1	100	临床医生	针刺推拿	单纯针刺治疗	单纯针灸	冈上肌肌腱炎	肌肉骨骼系统和结缔组织疾病	否	1	否	否	否	否	否	否	是	否	否	否	是	否	否	否	否	否	否	否	否	否	否	否	否	是	否	否	否	否	是	是	否	否
691	电针加穴位注射治疗腰椎间盘突出症疗效观察	程肖芳, 姜进平, 彭燕玲, 陈宇锋 and 石林青	深圳市龙岗区横岗人民医院理伤科,广东 518115	上海针灸杂志 2008;27(2) 22-24	2008		5	1	90	临床医生	电针加穴位注射	电针/穴位注射	多种对照措施	腰椎间盘突出症	肌肉骨骼系统和结缔组织疾病	否	5	否	否	否	是	是	否	是	否	是	是	是	是	否	否	否	否	否	否	否	否	是	是	否	是	否	否	否	否	是	是	否	否
692	腹针治疗原发性失眠症的随机对照研究	叶天申, 王庆佳, 谢文霞, 陈勇 and 何金彩	(1)温州医学院附属第一医院,浙江325000;	上海针灸杂志 2008;27(2) 3-5	2008		4	2	22	临床医生	腹针加药物	药物治疗	西医	原发性失眠症	精神和行为障碍	否	5	否	否	否	否	否	否	是	否	否	是	是	是	否	否	否	否	否	否	否	否	否	是	否	是	否	否	否	否	否	是	否	否
693	浅刺针法治疗肥胖症临床观察	黄婕 and 范郁山	广西中医学院,南宁 530001	上海针灸杂志 2008;27(3) 11-12	2008		2	1	80	未提及	浅刺	常规针刺	单纯针灸	肥胖症	消化系统疾病	否	3	否	否	否	是	是	否	是	否	是	是	是	否	否	否	否	否	否	否	否	否	是	否	否	是	否	否	否	是	是	是	否	否
695	经筋围刺加电针治疗中风后三角肌萎缩30例	许军峰, 卞金玲, 李金波, 申鹏飞, 边丽娜 and 石学敏	天津中医药大学第一附属医院,天津 300193	上海针灸杂志 2008;27(3) 28	2008		6	1	60	临床医生	运用经筋围刺加电针治疗	常规针刺	单纯针灸	中风后三角肌萎缩	循环系统疾病	否	3	否	否	否	是	是	否	是	否	是	否	是	否	否	否	否	否	否	否	否	否	否	是	否	是	否	否	否	否	是	是	否	否
696	针刺配方对中风患者血浆中GMP-140的影响及临床疗效观察	朱永志, 李崖雪, 张桂波, 陈英华, 李岩 and 梅晨健	黑龙江中医药大学附属第一医院神经内科,哈尔滨 150040	上海针灸杂志 2008;27(3) 3-4	2008		6	1	90	研究者	针刺阴阳经经穴联合治疗	针刺阳经穴位/针刺阴经穴位	多种对照措施	中风	循环系统疾病	否	0	否	否	否	是	是	否	是	否	是	是	是	是	否	否	否	是	是	否	否	否	否	是	否	是	否	否	否	否	是	是	否	否
697	不同温针灸治疗膝骨关节炎疗效观察	顾煜 and 许敬人	(1)上海浦东潍坊社区卫生服务中心,上海200120;	上海针灸杂志 2008;27(4) 13-14	2008		2	2	60	临床医生	针刺，取患侧内膝眼、外膝眼、阳陵泉、阴陵泉、足三里、委中	除不取委中外，余取穴、操作、疗程均同治疗组	单纯针灸	膝骨关节炎	肌肉骨骼系统和结缔组织疾病	否	1	否	否	否	是	是	否	是	否	是	是	是	否	否	否	否	否	否	否	否	否	是	是	否	是	否	否	否	否	是	是	否	否
698	针刺加骶管注药治疗腰椎间盘突出症疗效观察	周子信 and 王仙梅	(1)延安大学附属医院针灸科,陕西716000;	上海针灸杂志 2008;27(4) 17-18	2008		2	2	124	临床医生	针刺加骶管注药	针刺/骶管注药	多种对照措施	腰椎间盘突出症	肌肉骨骼系统和结缔组织疾病	否	0	否	否	否	是	否	否	是	否	是	否	是	否	否	否	否	否	否	否	否	否	否	否	否	是	否	否	否	是	是	是	否	否
700	隔附子饼灸治疗肝肾不足型膝骨关节炎的临床观察	孙奎, 杨永晖, 周忠良, 杨骏 and 沈德凯	(1)安徽中医学院附属针灸医院,合肥230061;	上海针灸杂志 2008;27(4) 9-10	2008		3	2	56	临床医生	针刺加药物	口服双氯芬酸钠缓释片	西医	肝肾不足型膝骨关节炎	肌肉骨骼系统和结缔组织疾病	是	0	否	否	否	是	是	否	是	否	是	是	是	是	否	否	否	是	是	否	否	否	否	否	否	是	否	否	否	否	是	是	否	否
701	艾灸法治疗艾滋病脾气虚腹泻的临床研究	周立华, 唐英, 卢依平 and 路玫	河南中医学院艾滋病研究所,郑州 450008	上海针灸杂志 2008;27(5) 17-19	2008		4	1	88	临床医生	艾灸	中药	中医出针灸外的其它方法	艾滋病脾气虚腹泻	某些传染病和寄生虫病	是	5	否	否	否	是	是	否	是	否	是	是	是	是	否	否	否	否	否	否	否	否	否	是	否	是	否	否	否	是	是	是	否	否
703	双针巨刺治疗偏瘫后肩痛疗效观察	朱慎勇	安徽省淮北市烈山镇医院,安徽 235000	上海针灸杂志 2008;27(5) 26-27	2008		1	1	60	临床医生	双针巨刺	常规针刺	单纯针灸	偏瘫后肩痛	神经系统疾病	否	5	否	否	否	是	是	否	是	否	是	是	是	否	否	否	否	否	否	否	否	否	否	是	否	是	否	否	否	否	是	是	否	否
705	调神通络针刺法治疗脑梗死轻度认知障碍的临床观察	周晓平, 陈尚杰, 何锦添 and 李红	(1)广州医学院荔湾医院,广东510170;	上海针灸杂志 2008;27(5) 3-4	2008		4	3	60	临床医生	中风常规针刺	调神通络针刺	单纯针灸	脑梗死轻度认知障碍	循环系统疾病	是	4	否	否	否	是	是	否	是	否	是	是	是	是	否	否	否	是	是	否	否	否	是	是	否	是	是	否	否	是	是	是	否	否
707	不同针刺法对脑梗死无认知障碍患者的CSS及MBI的影响	陈尚杰, 符文彬, 李红, 樊莉, 李伟雄, 文幸 and 张家维	(1)深圳市宝安医院康复科,深圳518101;	上海针灸杂志 2008;27(5) 8-9	2008		7	3	60	临床医生	调神通络针刺	中风常规针刺	单纯针灸	脑梗死无认知障碍	循环系统疾病	是	0	否	否	否	是	是	否	是	否	是	是	是	是	否	否	否	是	是	是	否	否	是	是	否	是	是	否	否	是	是	是	否	否
708	针刺配合电磁疗治疗乳腺增生病临床观察	郑芙蓉 and 龚东方	(1)广州市海珠区石溪中医院针灸科,广东510288;	上海针灸杂志 2008;27(6) 13-14	2008		2	2	60	临床医生	针刺配合电磁疗法	口服三苯氧胺	西医	乳腺增生病	内分泌、营养和代谢疾病	否	0	否	否	否	是	是	否	是	否	是	是	是	是	否	否	否	否	否	否	否	否	否	否	否	是	否	否	否	否	是	是	否	否
709	针刺耳压为主对单纯性肥胖症患者腹部三围的影响	盛益国	江苏省丹阳市中医院,江苏 212300	上海针灸杂志 2008;27(6) 17-18	2008		1	1	60	临床医生	针刺、耳压配合光电治疗仪照射	针剌、耳压治疗	单纯针灸	单纯性肥胖症	消化系统疾病	否	1	否	否	否	是	是	否	是	否	是	是	是	是	否	否	否	否	否	否	否	否	是	是	否	是	否	否	否	是	是	是	否	否
710	温针疗法治疗花粉症疗效观察	孙舟红 and 宋丽	(1)常州市第一人民医院,江苏213001;	上海针灸杂志 2008;27(6) 19-20	2008		2	2	180	临床医生	温针	针刺	单纯针灸	花粉症	影响健康状况和与保健机构接触的因素	否	1	否	否	否	是	是	否	是	否	是	是	是	否	否	否	否	是	是	否	否	否	否	否	否	是	否	否	否	否	是	是	否	否
711	腹针牵引推拿并用治疗腰椎间盘突出症疗效观察	黄皖生	化州市人民医院理疗科,广东 525100	上海针灸杂志 2008;27(6) 23-24	2008		1	1	116	临床医生	腹针+推拿+牵引	推拿+牵引	西医	腰椎间盘突出症	肌肉骨骼系统和结缔组织疾病	否	1	否	否	否	是	是	否	是	否	是	否	是	否	否	否	否	否	否	否	否	否	是	否	否	是	否	否	否	否	是	是	否	否
712	齐刺治疗腰椎间盘突出症疗效观察	孙钰	淮北市中医院颈肩腰腿痛科,安徽 235000	上海针灸杂志 2008;27(6) 25-26	2008		1	1	60	临床医生	齐刺针法	一般针刺	单纯针灸	腰椎间盘突出症	肌肉骨骼系统和结缔组织疾病	否	1	否	否	否	是	是	否	是	否	是	是	是	否	否	否	否	否	否	否	否	否	否	否	否	是	否	否	否	是	是	是	否	否
713	透刺配合手法治疗肩周炎临床观察	汪崇淼, 吴耀持, 朱伟民, 张峻峰 and 周景辉	上海交通大学附属第六人民医院,上海 200233	上海针灸杂志 2008;27(6) 27-28	2008		5	1	336	临床医生	透刺+手法	单用透刺	单纯针灸	肩周炎	肌肉骨骼系统和结缔组织疾病	否	2	否	否	否	是	是	否	是	否	是	是	是	是	否	否	否	是	是	否	否	否	是	是	否	是	否	否	否	否	是	是	否	否
714	温针和激光穴位照射治疗颞颌关节功能紊乱的疗效比较	张翠彦, 郭惠杰 and 袁巍	(1)北京大学人民医院针灸科,北京100044;	上海针灸杂志 2008;27(6) 29-30	2008		3	2	60	临床医生	温针	激光照射	西医	颞颌关节功能紊乱	肌肉骨骼系统和结缔组织疾病	否	0	否	否	否	是	是	否	是	否	否	是	是	否	否	否	否	否	否	否	否	否	否	是	否	是	否	否	否	否	是	是	否	否
715	头穴透刺电针治疗缺血性中风临床观察	肖晓华, 李瑞春, 朱红霞, 帅记焱, 徐明芳 and 傅缨	(1)九江市中医院,江西332000;	上海针灸杂志 2008;27(6) 6-8	2008		5	3	112	临床医生	头针	体针	单纯针灸	缺血性中风	循环系统疾病	是	11	否	否	否	是	是	否	是	否	是	是	是	是	否	否	否	否	否	否	否	否	是	否	否	是	否	否	否	是	是	是	否	否
716	不同取穴方法治疗缺血性中风临床观察	李汶阳 and 刘智艳	新疆医科大学研究生学院,乌鲁木齐 830054	上海针灸杂志 2008;27(6) 9-10	2008		2	1	63	研究者	益肾调督、健脾化瘀针刺法	阳明经取穴为主的头体针配合的针刺法	单纯针灸	缺血性中风	循环系统疾病	否	1	否	否	否	是	是	否	是	否	是	是	是	是	否	否	否	否	否	否	否	否	否	是	否	是	否	否	否	是	是	是	否	否
717	温针治疗颞颌关节紊乱病临床观察	张航曼	浙江省诸暨市中医院,浙江 311800	上海针灸杂志 2008;27(7) 26-27	2008	07,26-27	1	1	45	临床医生	温针	药物治疗	西医	颞颌关节紊乱	肌肉骨骼系统和结缔组织疾病	否	1	否	否	否	是	是	否	是	否	是	否	是	否	否	否	否	否	否	否	否	否	否	否	否	是	否	否	否	是	是	是	否	否
718	针刺配合温和灸治疗脑动脉硬化症认知功能减退的临床观察	赵利华, 韦良玉, 刘布谷, 周路, 黄均琼 and 周艳英	(1)广西中医学院第一附属医院针灸科,南宁530023;	上海针灸杂志 2008;27(7) 3-4	2008	07,3-4	6	2	60	临床医生	针灸	药物治疗	西医	脑动脉硬化症认知功能减退	循环系统疾病	否	1	否	否	否	是	是	否	是	否	是	是	是	是	否	否	否	是	是	否	否	否	否	否	否	是	否	否	否	是	是	是	否	否
719	靳氏舌三针治疗中风运动性失语症疗效观察	江钢辉 and 李湘力	(1)广州中医药大学第一附属医院,广东510405;	上海针灸杂志 2008;27(7) 5-6	2008	07，5-6	2	2	76	研究者	靳氏舌三针治疗	传统治疗穴位	单纯针灸	中风运动性失语症	循环系统疾病	否	7	否	否	否	是	是	否	是	否	是	是	是	否	否	否	否	是	否	否	否	否	否	否	否	是	否	否	否	是	是	是	否	否
721	舌针加电针治疗吞咽困难疗效观察	佟帅 and 刘建桥	北京海淀医院康复科,北京 100080	上海针灸杂志 2008;27(7) 9-10	2008	07，9-8	2	1	78	临床医生	舌针加用电针	针刺传统取穴	单纯针灸	吞咽困难	精神和行为障碍	否	1	否	否	否	是	是	否	是	否	是	是	是	是	否	否	否	否	否	否	否	否	否	否	否	是	否	否	否	是	是	是	否	否
722	针刺配合中药熏洗治疗慢性肛周湿疹疗效观察	杨奕平	复旦大学上海医学院附属金山医院,上海 200540	上海针灸杂志 2008;27(8) 23-24	2008	08,23-24	1	1	78	临床医生	针刺配合中药熏洗	单纯西药治疗	西医	慢性肛周湿疹	皮肤和皮下组织疾病	否	3	否	否	否	是	是	否	是	否	是	否	是	否	否	否	否	是	是	否	否	否	否	否	否	是	否	否	否	是	是	是	否	否
723	针刺加药物注射治疗膝骨关节炎临床观察	王正心, 陈光辉 and 施小成	浙江省义乌市第二人民医院,浙江 322002	上海针灸杂志 2008;27(8) 25-26	2008	08,25-26	3	1	114	临床医生	针刺加玻璃酸钠注射	普通针刺	单纯针灸	膝骨关节炎	肌肉骨骼系统和结缔组织疾病	否	2	否	否	否	是	是	否	是	否	是	否	是	否	否	否	否	否	否	否	否	否	否	否	否	是	否	否	否	否	是	是	否	否
724	针刺治疗脑梗死恢复期多中心随机对照研究——中医证候疗效评价的报告	杨志新, 卞金玲, 许军峰, 申鹏飞, 熊杰, 郭家奎, 张智龙, 李军 and 石学敏	(1)天津中医药大学第一附属医院,天津300193;	上海针灸杂志 2008;27(8) 3-6	2008	08,3-6	9	5	600	研究者	醒脑开窍针刺	传统针刺	单纯针灸	脑梗死	循环系统疾病	是	4	否	否	否	是	是	否	是	否	是	是	是	是	否	是	否	是	是	是	否	是	否	是	否	是	否	否	否	是	是	是	否	否
728	项针配合药物治疗颈性眩晕临床观察	吴笛, 吴艳华 and 谢永红	广州市红十字会医院中医科,广东 510220	上海针灸杂志 2008;27(9) 23-24	2008	09,23-24	3	1	70	临床医生	项针加电针配合药物治疗	单纯药物治疗西	西医	颈性眩晕	神经系统疾病	否	2	否	否	否	是	是	否	是	否	是	否	是	否	否	否	否	否	否	否	否	否	否	否	否	是	否	否	否	是	是	是	否	否
729	火针治疗肩关节周围炎临床观察	李共信, 张锡三, 陈淑彦 and 王建林	甘肃省白银市中医医院,甘肃 730900	上海针灸杂志 2008;27(9) 27-28	2008		4	1	24	临床医生	火针治疗	常规治疗 针灸	单纯针灸	肩关节周围炎	肌肉骨骼系统和结缔组织疾病	否	1	否	否	否	是	是	否	是	否	否	是	是	否	否	否	否	是	是	否	否	否	否	否	否	是	否	否	否	否	是	是	否	否
730	针刺落枕穴加牵引治疗落枕临床观察	钟伟泉 and 侯乐	广东省佛山中医院针灸科,广东 528000	上海针灸杂志 2008;27(9) 32-33	2008		2	1	73	临床医生	针刺加颈牵	针刺/颈牵	多种对照措施	落枕	神经系统疾病	否	2	否	否	否	是	是	否	是	否	是	否	是	否	否	否	否	是	是	否	否	否	是	是	否	是	否	否	否	否	是	是	否	否
731	苍龟探穴法针刺极泉穴对脑卒中腕-手功能的影响	周长山, 孔德清 and 韩正勇	江苏省徐州市中医院针灸科,江苏 221003	上海针灸杂志 2008;27(9) 34	2008		3	1	126	临床医生	以苍龟探穴法针刺极泉为主	常规针刺	单纯针灸	脑卒中腕-手功能	循环系统疾病	否	2	否	否	否	是	是	否	是	否	是	是	是	是	否	否	否	否	否	否	否	否	否	否	否	是	否	否	否	是	是	是	否	否
732	分期循经针刺配合运动疗法治疗中风偏瘫临床观察	马玉琴, 张健, 金龙涛, 王小平, 王静, 李洪果 and 教雅芬	(1)镇江市妇幼保健医院康复治疗中心,江苏212001;	上海针灸杂志 2008;27(9) 3-5	2008		7	2	90	临床医生	分期循经针刺配合运动疗法	分期循经针刺/分期循经运动	多种对照措施	中风偏瘫	循环系统疾病	否	2	否	否	否	是	是	否	是	否	是	是	是	是	否	否	否	否	否	否	否	否	否	是	否	是	否	否	否	是	是	是	否	否
733	温针治疗糖尿病周围神经病变临床观察	孙远征 and 徐莺莺	黑龙江中医药大学附属二院,哈尔滨 150001	上海针灸杂志 2008;27(9) 6-8	2008		2	1	52	临床医生	采用温针疗法	肌注弥可保	西医	糖尿病周围神经病变	内分泌、营养和代谢疾病	否	4	否	否	否	是	否	否	是	否	是	是	是	否	否	否	否	否	否	否	否	否	否	是	否	是	否	否	否	是	是	是	否	否
734	电针加康复治疗周围神经损伤临床观察	袁广宇	河南省舞钢市人民医院康复科,河南 462500	上海针灸杂志 2008;27(9) 9-10	2008		1	1	160	临床医生	电针加康复治疗	电针治疗/康复治疗	多种对照措施	周围神经损伤	损伤、中毒和外因的某些后果	否	0	否	否	否	是	是	否	是	否	是	是	是	否	否	否	否	否	否	否	否	否	否	否	否	是	否	否	否	是	是	是	否	否
735	头针对血管性痴呆患者智能量表的临床观察	胡晶晶, 张唐法, 张红星, 孙国杰, 刘翼程 and 刘悦平	(1)湖北中医学院,武汉430061;	上海针灸杂志 2009;28(1) 15-17	2009		6	2	68	研究生	头针治疗	口服尼莫地平片	西医	血管性痴呆	循环系统疾病	否	2	否	否	否	是	否	否	是	否	是	是	是	是	否	否	否	是	是	否	否	否	否	是	否	是	否	否	否	是	是	是	否	否
736	项针治疗中风后假性延髓麻痹的临床研究	高维滨, 刘勇, 倪金霞, 朱文增 and 李晓宁	黑龙江中医药大学附属二院,哈尔滨 150001	上海针灸杂志 2009;28(1) 18-20	2009		5	1	180	研究者	项针加药物治疗	药物治疗	西医	中风后假性延髓麻痹	循环系统疾病	是	3	否	否	否	是	是	否	是	否	是	否	否	否	否	否	否	否	否	否	否	否	否	是	否	是	否	否	否	否	是	是	否	否
737	透刺与中药并用治疗肿瘤患者顽固性呃逆疗效观察	李建忠	泰安市肿瘤防治院中医科,山东 271000	上海针灸杂志 2009;28(1) 23-24	2009		1	1	141	临床医生	透刺加脉冲与中药并用治疗	西药安慰解痉法治疗	西医	肿瘤患者顽固性呃逆	肿瘤	否	0	否	否	否	是	是	否	是	否	是	是	是	否	否	否	否	否	否	否	否	否	否	否	否	是	否	否	否	否	是	是	否	否
738	电针百会、神门对腰椎间盘突出症疼痛的影响	庄子齐 and 王敦建	(1)广州中医药大学第一附属医院针灸科,广东510405;	上海针灸杂志 2009;28(1) 33-35	2009		2	2	61	临床医生	常规针刺配合安神镇痛法电针百会 神门穴治疗	常规针灸治疗	单纯针灸	腰椎间盘突出症	肌肉骨骼系统和结缔组织疾病	否	0	否	否	否	是	是	否	是	否	否	是	是	是	否	否	否	是	是	否	否	否	是	是	否	是	否	否	否	是	是	是	否	否
739	温排针治疗膝关节内侧副韧带损伤疗效观察	段慧 and 左小红	(1)江西省永新县中医院,江西343400;	上海针灸杂志 2009;28(1) 39-41	2009		2	2	300	临床医生	温排针治疗	电针常规穴位针刺治疗，辅助口服21金维他、肌苷片及中药煎剂	单纯针灸	膝关节内侧副韧带损伤	损伤、中毒和外因的某些后果	否	0	否	否	否	是	是	否	是	否	是	是	是	是	否	否	否	否	否	否	否	否	否	否	否	是	否	否	否	否	是	是	否	否
740	黄选玮针刺治疗肩周炎临床观察	李博文, 李琳, 张招娣, 黄选玮 and 陈久毅	贵阳中医学院,贵州 550002	上海针灸杂志 2009;28(1) 42-43	2009		5	1	78	临床医生	针刺肩髑、臂膈、手三里、中渚、三问、列缺、条口、阳陵泉穴。	口服奈普生十地巴唑+维生素B ，常规用量。	西医	肩周炎	消化系统疾病血液和造血器官疾病及某些免疫机制疾患	否	1	否	否	否	是	是	否	是	否	是	是	是	是	否	否	否	否	否	否	否	否	否	是	否	是	否	否	否	否	是	是	否	否
741	电针对围绝经期综合征患者Kupperman评分的效应	李艺, 夏勇, 刘世敏, 具紫勇, 史晓岚, 陈妙根, 程玲 and 何金森	(1)上海中医药大学针推学院,上海201203;	上海针灸杂志 2009;28(10) 559-561	2009		8	3	110	研究者	针刺关元、三阴交	针刺内关、足三里穴	单纯针灸	围绝经期综合征	泌尿生殖系统疾病	是	2	否	否	否	是	是	否	是	否	否	否	是	否	否	否	否	否	否	否	否	否	否	是	否	是	否	否	否	是	是	是	否	否
742	温针治疗脾虚湿阻型单纯性肥胖症临床观察	金瑛, 王爱君, 薛平, 谢蔚 and 陈志珍	衢州市中医医院针灸推拿科,浙江 324002	上海针灸杂志 2009;28(10) 565-567	2009		5	1	80	临床医生	温针加饮食控制	单纯采用饮食控制。	西医	脾虚湿阻型单纯性肥胖症	消化系统疾病	是	2	否	否	否	是	是	否	是	否	是	否	是	是	否	否	否	否	否	否	否	否	否	是	否	是	否	否	否	是	是	是	否	否
743	盛氏面三针治疗Bell面瘫临床疗效观察	陆斌 and 周俊灵	江苏省中医院,南京 210029	上海针灸杂志 2009;28(10) 568-571	2009		2	1	68	临床医生	基础药物治疗，取面三针为主穴针刺	基础药物治疗，针刺攒竹、阳白、地仓、颧髂、翳风、合谷等传统穴位	单纯针灸	Bell面瘫	肌肉骨骼系统和结缔组织疾病	是	0	否	否	否	是	是	否	是	否	是	是	是	是	否	否	否	是	是	否	否	否	否	是	否	是	否	否	否	否	是	是	否	否
744	早期针刺干预对急性面神经炎预后的影响	陈向东, 张红 and 黄克勤	(1)温州市鹿城区松台医院针灸科,浙江325000;	上海针灸杂志 2009;28(10) 572-574	2009		3	2	90	临床医生	发病第3天开始针刺治疗	发病第15天开始针刺治疗	单纯针灸	急性面神经炎	神经系统疾病	否	0	否	否	否	是	是	否	是	否	是	否	是	否	否	否	否	否	否	否	否	否	否	否	否	是	否	否	否	是	是	是	否	否
745	头针配合运动疗法对偏瘫体感诱发电位的影响	李小军, 柳文丹 and 胡彩虹	浙江省台州医院针灸推拿科,浙江 317000	上海针灸杂志 2009;28(10) 575-576	2009		3	1	48	临床医生	采用头针配合运动疗法	采用运动疗法	西医	偏瘫	神经系统疾病	是	2	否	否	否	是	是	否	是	否	是	是	是	是	否	否	否	是	是	否	否	否	否	是	否	是	否	否	否	是	是	是	否	否
748	针刺治疗带状疱疹后遗神经痛疗效观察	陈敏 and 钱云霞	(1)上海市宝山区大场医院针灸科,上海200436;	上海针灸杂志 2009;28(10) 585-586	2009		2	2	90	临床医生	针刺疗法	维生素B 20 mg、维生素C300 mg每日3次口服治疗。	西医	带状疱疹后遗神经痛	皮肤和皮下组织疾病	否	1	否	否	否	是	是	否	是	否	是	是	是	否	否	否	否	否	否	否	否	否	否	是	否	是	否	否	否	是	是	是	否	否
749	芒针透刺治疗慢性前列腺炎疗效观察	张学健	天津市汉沽区中医医院,天津 300480	上海针灸杂志 2009;28(10) 589-590	2009		1	1	104	临床医生	芒针秩边透水道	常规西药治疗	西医	慢性前列腺炎	泌尿生殖系统疾病	是	1	否	否	否	是	是	否	是	否	是	是	是	否	否	否	否	是	否	否	否	否	否	是	否	是	否	否	否	是	是	是	否	否
751	针刺配合红外偏振光治疗过敏性鼻炎疗效观察	佟帅 and 刘建桥	北京市海淀医院康复科,北京 100080	上海针灸杂志 2009;28(11) 639-640	2009		2	1	60	临床医生	针刺配合红外偏振光治疗	针刺治疗	单纯针灸	过敏性鼻炎	呼吸系统疾病	否	1	否	否	否	是	是	否	是	否	否	是	是	否	否	否	否	否	否	否	否	否	是	是	否	是	否	否	否	是	是	是	否	否
754	穴位埋线治疗腰椎间盘突出症疗效观察	孙治东 and 王娟娟	江苏省姜堰市第三人民医院,江苏 225500	上海针灸杂志 2009;28(11) 652-654	2009		2	1	162	临床医生	新药线埋植法治疗	电针治疗	单纯针灸	腰椎间盘突出症	肌肉骨骼系统和结缔组织疾病	否	0	否	否	否	是	是	否	是	否	是	是	是	否	否	否	否	否	否	否	否	否	否	否	否	是	否	否	否	是	是	是	否	否
756	针刺联合腔内理疗治疗黄素化未破裂卵泡综合征临床观察	连方, 刘梅, 张建伟, 张宁, 孙振高, 杜晓果, 王真 and 滕怀香	(1)山东中医药大学附属医院中西医结合生殖与遗传中心,济南250011;	上海针灸杂志 2009;28(12) 685-688	2009		8	2	80	临床医生	针刺联合腔内理疗	预计排卵日B超连续监测3 d后停止，当主导卵泡达18 mm时，给予HCG 8000 IV肌肉注射	单纯针灸	黄素化未破裂卵泡综合征	泌尿生殖系统疾病	否	1	否	否	否	是	是	否	是	否	是	是	是	是	否	否	否	否	否	否	否	否	否	是	否	是	否	否	否	是	是	是	否	否
757	艾灸治疗高脂血症临床观察	魏红沁, 丁春华, 张晴 and 朱晓宏	上海市市北医院,上海 200435	上海针灸杂志 2009;28(12) 698-699	2009		4	1	66	临床医生	艾灸丰隆、足三里穴治疗	普伐他汀片口服治疗	西医	高脂血症	消化系统疾病	否	1	否	否	否	是	是	否	是	否	是	是	是	是	否	否	否	否	否	否	否	否	否	否	否	是	否	否	否	否	是	是	否	否
758	电针加穴位埋线治疗寻常痤疮疗效观察	潘文宇	广州中医药大学第一附属医院针灸科,广东 510405	上海针灸杂志 2009;28(12) 703-704	2009		1	1	50	临床医生	取阳白、颧谬、合谷、曲池、内庭穴，采用电针治疗	取阳白、颧谬、合谷、曲池、内庭穴，采用电针治疗的基础上加调理脾胃的穴位埋线	单纯针灸	寻常痤疮	皮肤和皮下组织疾病	否	0	否	否	否	是	是	否	是	否	是	是	是	否	否	否	否	否	否	否	否	否	是	否	否	是	否	否	否	否	是	是	否	否
760	俞募原配穴针刺治疗中风后便秘临床观察	史江峰	徐州市中医院脑病科,江苏 221003	上海针灸杂志 2009;28(12) 709-710	2009		2	1	80	临床医生	采用俞募原配穴，选取大肠俞、天枢、太溪、太白穴治疗，	口服果导片	西医	中风后便秘	循环系统疾病	否	1	否	否	否	是	是	否	是	否	是	是	是	是	否	否	否	是	是	否	否	否	否	是	否	是	否	否	否	是	是	是	否	否
762	解剖针刺法治疗慢性软组织损伤疗效观察	王茵萍, 仲远明 and 赵卫梅	南京医科大学第一附属医院针灸科,江苏 210029	上海针灸杂志 2009;28(12) 719-721	2009		3	1	191	临床医生	解剖针刺法	常规针刺法治疗	单纯针灸	慢性软组织损伤	损伤、中毒和外因的某些后果	否	0	否	否	否	是	是	否	是	否	是	是	是	是	否	否	否	是	是	否	否	否	否	是	否	是	否	否	否	是	是	是	否	否
763	透刺温针灸治疗膝骨关节炎疗效观察	张峻峰, 吴耀持 and 李石胜	上海交通大学附属第六人民医院,上海 200233	上海针灸杂志 2009;28(12) 722-723	2009		3	1	450	临床医生	透刺温针灸	透刺不温针灸	单纯针灸	膝骨关节炎	肌肉骨骼系统和结缔组织疾病	是	1	否	否	否	是	是	否	是	否	是	是	是	否	否	否	否	否	否	否	否	否	否	否	否	是	否	否	否	是	是	是	否	否
764	刺血加温针灸治疗膝骨关节炎疗效观察	林廷樾 and 黄华超	广东省茂名市人民医院康复科,广东 525000	上海针灸杂志 2009;28(12) 724-725	2009		2	1	158	临床医生	刺血加温针灸治疗	采用温针灸治疗	单纯针灸	膝骨关节炎	肌肉骨骼系统和结缔组织疾病	否	1	否	否	否	是	是	否	是	否	是	否	是	否	否	否	否	是	是	否	否	否	否	否	否	是	否	否	否	是	是	是	否	否
765	电针配合耳压治疗糖尿病周围神经病变疗效观察	何乐中	温州市第二人民医院针灸科,浙江 325000	上海针灸杂志 2009;28(2) 100-101	2009		1	1	62	临床医生	电针配合耳压法	使用甲钴胺肌肉注射	西医	糖尿病周围神经病变	内分泌、营养和代谢疾病	否	2	否	否	否	是	是	否	是	否	是	是	是	是	否	否	否	否	否	否	否	否	否	是	否	是	否	否	否	否	是	是	否	否
766	腹针治疗腰椎间盘突出症临床观察	李勇, 符文彬, 郭元琦 and 蒙昌荣	广东省中医院,广州 510120	上海针灸杂志 2009;28(2) 92-94	2009		4	1	180	临床医生	腹针	针刺	单纯针灸	腰椎间盘突出症	肌肉骨骼系统和结缔组织疾病	否	2	否	否	否	是	是	否	是	否	是	是	是	否	否	否	否	是	否	是	否	否	否	是	否	是	否	否	否	否	否	是	否	否
768	针刺加推拿治疗肛肠病术后尿潴留疗效观察	卢洪 and 彭建明	湖南省望城县人民医院,湖南 410200	上海针灸杂志 2009;28(3) 149-150	2009		2	1	65	临床医生	针刺加推拿治疗	用新斯的明0．5 mg作肌肉注射。	西医	肛肠病术后尿潴留	损伤、中毒和外因的某些后果	否	0	否	否	否	是	是	否	是	否	是	否	是	否	否	否	否	否	否	否	否	否	否	否	否	是	否	否	否	是	是	是	否	否
769	不同频率的电针配合推拿治疗腰椎间盘突出症疗效观察	曹莲瑛, 沈特立, 倪喻斐 and 张伟	上海天山中医医院,上海 200052	上海针灸杂志 2009;28(3) 153-155	2009		4	1	120	临床医生	连续波频率为4 Hz/连续波频率为1 Hz	连续波频率为30 Hz	多种对照措施	腰椎间盘突出症	肌肉骨骼系统和结缔组织疾病	否	3	否	否	否	是	是	否	是	否	是	是	是	是	否	否	否	否	否	否	否	否	否	是	否	是	否	否	否	是	是	是	否	否
772	经皮神经电刺激治疗慢传输型便秘疗效观察	迟旭 and 鞠琰莉	北京大学深圳医院康复科,深圳 518036	上海针灸杂志 2009;28(4) 205-206	2009		2	1	48	研究生	韩氏穴位神经刺激仪治疗	枸橼酸莫沙必利治疗	西医	慢传输型便秘	泌尿生殖系统疾病	否	1	否	否	否	是	否	否	是	否	是	否	是	是	否	否	否	是	是	否	否	否	否	是	否	是	否	否	否	否	是	是	否	否
773	辨经刺井法及颞三针治疗血管性痴呆临床观察	孙善斌, 杨骏, 张闻东, 陈幸生, 韩为, 陈浩, 周婷, 张玲 and 李飞	安徽中医学院附属针灸医院,合肥 230061	上海针灸杂志 2009;28(4) 207-209	2009		9	1	54	临床医生	针灸治疗	口服三乐喜片	西医	血管性痴呆	循环系统疾病	否	2	否	否	否	是	是	否	是	否	是	是	是	否	否	否	否	是	否	否	否	否	否	是	否	是	否	否	否	否	是	是	否	否
774	调和阴阳针刺法治疗急性脑梗死临床观察	陈晓军, 方针, 罗高权 and 吴凌云	(1)浙江中医药大学附属第三医院,杭州310005;	上海针灸杂志 2009;28(4) 210-212	2009		4	2	60	研究者	调和阴阳针刺法	常规针刺法	单纯针灸	急性脑梗死	循环系统疾病	否	0	否	否	否	是	是	否	是	否	是	是	是	是	否	否	否	是	是	否	否	否	否	是	否	是	否	否	否	是	是	是	否	否
775	穴位埋线治疗急性面神经麻痹临床观察	杨城, 余宏 and 吴良慈	南京市六合区中医院,江苏 211500	上海针灸杂志 2009;28(4) 215-216	2009		3	1	120	临床医生	穴位埋线	针刺治疗	单纯针灸	急性面神经麻痹	神经系统疾病	否	0	否	否	否	是	是	否	是	否	否	是	是	否	否	否	否	是	是	否	否	否	否	否	否	是	否	否	否	是	是	是	否	否
776	傍刺治疗神经根型颈椎病临床疗效的量化评价	陈丹, 王友军, 吴荣华 and 胡幼平	(1)浙江省中医院,杭州310006;	上海针灸杂志 2009;28(4) 219-221	2009		4	4	66	临床医生	傍刺法加电针	常规刺法加电针	单纯针灸	神经根型颈椎病	肌肉骨骼系统和结缔组织疾病	是	3	否	否	否	是	是	否	是	否	是	是	是	否	否	否	否	否	否	否	否	否	否	是	否	是	否	否	否	是	是	是	否	否
779	不同穴位与肌肉运动点针刺在脑卒中患者腕手功能重建中的对比研究	王东岩, 王岩 and 杨晓东	(1)黑龙江中医药大学附属第二医院,哈尔滨150001;	上海针灸杂志 2009;28(5) 253-255	2009		3	2	40	研究者	针刺肩髑、臂膈、手三里、外关	伸屈肌交替运动点针刺/伸肌运动点针刺	多种对照措施	脑卒中	循环系统疾病	否	2	否	否	否	是	是	否	是	否	是	否	是	是	否	否	否	否	否	否	否	否	否	是	否	是	否	否	否	否	是	是	否	否
780	温针灸治疗慢性腹泻疗效观察	孙秋红, 张会平, 宋桂红 and 薛桂华	(1)山东省枣庄市薛城区中医院,山东277000;	上海针灸杂志 2009;28(5) 258-259	2009		4	2	200	临床医生	温针灸特定穴治疗	药物治疗	西医	慢性腹泻	消化系统疾病	否	1	否	否	否	是	是	否	是	否	是	否	是	否	否	否	否	是	是	否	否	否	否	是	否	是	否	否	否	否	是	是	否	否
781	颈项针为主治疗假性球麻痹疗效观察	陆军伟 and 孙建华	南京中医药大学,南京 210046	上海针灸杂志 2009;28(5) 262-265	2009		1	1	120	研究生	颈项针刺法	舌三针针刺法治疗	单纯针灸	假性球麻痹	神经系统疾病	否	2	否	否	否	是	是	否	是	否	是	是	是	是	否	否	否	否	否	否	否	否	否	是	否	是	否	否	否	是	是	是	否	否
782	穴位埋线结合针刀治疗顽固性网球肘疗效观察	陈龙安, 叶晓品 and 何永江	(1)乐清市第二人民医院,浙江325608;	上海针灸杂志 2009;28(5) 266-267	2009		3	2	120	临床医生	针刀结合穴位埋线	针刀/埋线	多种对照措施	顽固性网球肘	肌肉骨骼系统和结缔组织疾病	否	1	否	否	否	是	是	否	是	否	是	是	是	否	否	否	否	否	否	否	否	否	否	是	否	是	否	否	否	是	是	是	否	否
785	头部不同针刺法治疗梗塞性痴呆临床观察	刘磊 and 伦新	(1)广东省东莞常平医院,广东523573;	上海针灸杂志 2009;28(6) 313-315	2009		2	2	40	临床医生	头颅cT定位围针	常规头针	单纯针灸	梗塞性痴呆	精神和行为障碍	否	0	否	否	否	是	是	否	是	否	是	是	是	否	否	否	否	是	否	否	否	否	否	否	否	是	否	否	否	否	是	是	否	否
786	关刺加温针灸对肩周炎患者临床疗效的量化评价	胡幼平, 刁骧, 尹重 and 王友军	(1)成都中医药大学针灸推拿学院,四川610075;	上海针灸杂志 2009;28(6) 336-338	2009		4	4	66	研究者	关刺加温针灸治疗	常规针刺加温针灸治疗。	单纯针灸	肩周炎	肌肉骨骼系统和结缔组织疾病	否	0	否	否	否	是	是	否	是	否	是	否	是	是	否	否	否	是	是	否	否	否	否	是	否	是	否	否	否	是	是	是	否	否
787	针刺配合推拿治疗颈胸段椎小关节错缝的近远期疗效观察	朱捷	上海市宝山区中医医院,上海 201900	上海针灸杂志 2009;28(6) 343-345	2009		1	1	120	未提及	采用针刺辅以推拿治疗	采用口服布洛芬治疗	西医	颈胸段椎小关节错缝	肌肉骨骼系统和结缔组织疾病	是	0	否	否	否	是	是	否	是	否	是	是	是	否	否	否	否	是	是	否	否	否	否	是	否	是	否	否	否	是	是	是	否	否
788	电针治疗偏头痛疗效观察	陈宏伟, 杨国荣 and 唐永春	四川省蓬安县人民医院,四川 637800	上海针灸杂志 2009;28(6) 353-354	2009		3	1	81	未提及	电针	西药	西医	偏头痛	神经系统疾病	否	3	否	否	否	是	是	否	是	否	否	是	是	否	否	否	否	否	否	否	否	否	否	是	否	是	否	否	否	是	是	是	否	否
789	早期头针结合现代康复技术对脑卒中后偏瘫康复疗效观察	李小军 and 郑斌	浙江省台州医院中医科,浙江 317000	上海针灸杂志 2009;28(7) 380-382	2009		2	1	135	临床医生	头针结合现代康复治疗，	单纯现代康复治疗/单纯头针治疗	多种对照措施	脑卒中后偏瘫	循环系统疾病	是	3	否	否	否	是	是	否	是	否	是	是	是	是	否	否	否	是	是	否	否	否	否	是	否	是	否	否	否	是	是	是	否	否
791	不同针法对急性脑梗死患者体感诱发电位的影响	李淑萍, 倪勇 and 霍国敏	武警北京总队医院,北京 100027	上海针灸杂志 2009;28(7) 386-387	2009		3	1	60	临床医生	头穴电缇针	头穴针刺	单纯针灸	急性脑梗死	循环系统疾病	否	0	否	否	否	是	是	否	是	否	是	是	是	是	否	否	否	否	否	否	否	否	否	是	否	是	否	否	否	否	是	是	否	否
792	针刺配合穴位注射治疗特发性周围性面神经麻痹疗效分析	陈朋, 高汉义, 吉秀芹, 刘捷, 姜梅芳 and 王海霞	潍坊医学院附属医院中医科,山东 261031	上海针灸杂志 2009;28(7) 392-394	2009		6	1	93	研究者	针刺加穴注治疗	针刺加肌注治疗/单纯针刺治疗	多种对照措施	特发性周围性面神经麻痹	神经系统疾病	否	0	否	否	否	否	否	否	是	否	是	是	是	否	否	否	否	是	是	否	否	否	是	是	否	是	否	否	否	是	是	是	否	否
794	燔针劫刺治疗肩峰下滑囊炎临床观察	周立武	北京市昌平区中医医院针灸按摩科,北京 102200	上海针灸杂志 2009;28(7) 406-407	2009		1	1	110	临床医生	采用燔针劫刺治疗	采用药物治疗	西医	肩峰下滑囊炎	肌肉骨骼系统和结缔组织疾病	是	0	否	否	否	是	是	否	是	否	是	是	是	否	否	否	否	是	是	否	否	否	否	是	否	是	否	否	否	是	是	是	否	否
795	委中穴不同刺法对中风患者下肢功能障碍的影响	许军峰	天津中医药大学第一附属医院针灸特需病房,天津 300193	上海针灸杂志 2009;28(8) 439-441	2009		1	1	120	临床医生	石氏针剌	单纯针刺	单纯针灸	中风患者下肢功能障碍	循环系统疾病	否	0	否	否	否	是	是	否	是	否	是	是	是	否	否	否	否	是	是	否	否	否	否	是	否	是	否	否	否	是	是	是	否	否
796	雷火灸配合推拿治疗慢性疲劳综合征疗效观察	曾睿 and 唐俊良	广州市东升医院中医科,广东 510120	上海针灸杂志 2009;28(8) 445-446	2009		2	1	60	临床医生	雷火灸配合推拿	普通针刺	单纯针灸	慢性疲劳综合征	精神和行为障碍	否	1	否	否	否	是	是	否	是	否	是	是	是	否	否	否	否	否	否	否	否	否	否	否	否	是	否	否	否	是	是	是	否	否
797	鼻三针配合穴位贴敷治疗变应性鼻炎疗效观察	付晓红 and 张巧玲	浙江省丽水市人民医院针灸科,浙江 323000	上海针灸杂志 2009;28(8) 452-453	2009		2	1	62	临床医生	鼻三针配合穴位贴敷	口服西替利嗪片	西医	变应性鼻炎	呼吸系统疾病	否	2	否	否	否	是	是	否	是	否	是	是	是	否	否	否	否	否	否	否	否	否	否	否	否	是	否	是	否	是	是	是	否	否
798	电针辅助静脉麻醉用于无痛人流的临床观察	王晶青 and 朱洪生	上海中医药大学附属龙华医院麻醉科,上海 200032	上海针灸杂志 2009;28(8) 456-457	2009		2	1	120	临床医生	针麻辅助静脉麻醉	单纯静脉麻醉	西医	无痛人流	妊娠、分娩和产褥期	否	0	否	否	否	是	否	否	是	否	是	否	是	是	否	否	否	否	否	否	否	否	否	是	否	是	否	否	否	否	是	是	否	否
799	浅刺法治疗急性缺血性中风偏瘫疗效观察	宣益民 and 赵媛	诸暨市中医院,浙江 311800	上海针灸杂志 2009;28(9) 507-509	2009		2	1	60	临床医生	捻转进针浅刺法治疗	常规针刺法治疗	单纯针灸	急性缺血性中风偏瘫	循环系统疾病	是	2	否	否	否	是	是	否	是	否	是	是	是	否	否	否	否	否	否	否	否	否	否	否	否	是	否	否	否	是	是	是	否	否
801	电针干预急性期周围性面瘫临床疗效观察	张中一 and 刘茵	(1)上海中医药大学附属岳阳中西医结合医院针灸科,上海200437;	上海针灸杂志 2009;28(9) 517-519	2009		3	2	65	临床医生	在针刺治疗基础上加用电针	单纯针刺治疗	单纯针灸	急性期周围性面瘫	神经系统疾病	否	0	否	否	否	是	是	否	是	否	是	是	是	是	否	否	否	是	是	否	否	否	是	是	否	是	否	否	否	是	是	是	否	否
803	电针夹脊穴配合刺络拔罐治疗带状疱疹疗效观察	刘银妮, 张红星, 黄国付, 邹燃 and 魏巍	武汉市中西医结合医院针灸科,武汉 430022	上海针灸杂志 2009;28(9) 523-525	2009		5	1	53	研究生	采用电针夹脊穴配合梅花针叩刺加拔火罐法治疗	口服盐酸伐昔洛韦、消炎痛、 维生素B1、维生素B12治疗	西医	带状疱疹	皮肤和皮下组织疾病	否	1	否	否	否	是	是	否	是	否	是	是	是	否	否	否	否	否	否	否	否	否	否	是	否	是	否	否	否	是	是	是	否	否
804	火针治疗肝郁痰凝型扁平疣疗效观察	陈纯涛, 张颜 and 黄蜀	四川省中医药科学院中医研究所皮肤科,四川 610031	上海针灸杂志 2009;28(9) 526-527	2009		3	1	120	研究生	火针治疗	口服“迪维霜”治疗,	西医	肝郁痰凝型扁平疣	皮肤和皮下组织疾病	是	1	否	否	否	是	是	否	是	否	是	是	是	是	否	否	否	否	是	否	否	否	否	是	否	是	否	否	否	否	是	是	否	否
808	多针透刺配合梅花针叩刺治疗周围性面神经麻痹疗效观察	彭良	天津市第三医院针灸科,天津 300250	上海针灸杂志 2010;(1) 17-18	2010		1	1	72	临床医生	采用多针透刺配合梅花针叩刺治疗,	采用药物治疗	西医	周围性面神经麻痹	神经系统疾病	否	1	否	否	否	是	是	否	是	否	是	是	是	否	否	否	否	否	否	否	否	否	否	否	否	是	否	否	否	是	是	是	否	否
809	雷火灸治疗虚寒型胃痛疗效观察	聂斌, 罗仁瀚, 陈秀玲 and 徐凯	(1)广东省第二中医院,广东510095;	上海针灸杂志 2010;(1) 21-22	2010		4	2	60	临床医生	赵氏雷火灸治疗	口服中药黄芪建中汤	西医	虚寒型胃痛	消化系统疾病	是	0	否	否	否	是	是	否	是	否	是	是	是	否	否	否	否	是	是	否	否	否	否	是	否	是	否	否	否	是	是	是	否	否
810	芒针治疗胃下垂疗效观察	李运峰	济宁市任城区中医院,山东 272100	上海针灸杂志 2010;(1) 23-24	2010		1	1	78	临床医生	芒针治疗	常规治疗	西医	胃下垂	消化系统疾病	否	0	否	否	否	是	是	否	是	否	是	否	是	否	否	否	否	否	否	否	否	否	否	否	否	是	否	否	否	否	是	是	否	否
811	刺络法对颈椎病细胞间粘附分子-1的影响	陈小凯, 李旅萍, 吴虹, 栗刚 and 蔡红卫	惠州市人民医院康复科,广东 516002	上海针灸杂志 2010;(1) 25-27	2010		5	1	140	临床医生	电针/刺络	不予其他任何治疗	多种对照措施	颈椎病	肌肉骨骼系统和结缔组织疾病	是	1	否	否	否	是	是	否	是	否	是	是	是	是	否	否	否	是	是	否	否	否	否	是	否	是	否	否	否	否	是	是	否	否
812	针刺对神经根型颈椎病斜方肌肌张力的影响	周平 and 李国安	重庆市垫江县中医院针灸科,重庆 408300	上海针灸杂志 2010;(1) 28-30	2010		3	1	72	研究生	针刺	颈椎牵引	西医	神经根型颈椎病	肌肉骨骼系统和结缔组织疾病	否	3	否	否	否	是	是	否	是	否	是	是	是	是	否	否	否	否	否	是	否	否	否	是	否	是	否	否	否	否	是	是	否	否
813	电针与温针治疗强直性脊柱炎临床对照研究	李莉	昆明市中医院针灸科,云南 650011	上海针灸杂志 2010;(1) 34-35	2010		1	1	60	临床医生	温针疗法治疗	电针疗法治疗	单纯针灸	强直性脊柱炎	肌肉骨骼系统和结缔组织疾病	否	2	否	否	否	是	是	否	是	否	是	是	是	否	否	否	否	否	否	否	否	否	否	否	否	是	否	否	否	否	是	是	否	否
814	透刺结合温针治疗肩关节周围炎疗效观察	施曼华	浙江省宁波市第一医院针灸科,浙江 315010	上海针灸杂志 2010;(1) 36-37	2010		1	1	120	临床医生	采用75 mm 针灸针,从肩髎穴透刺极泉穴,肩内陵透刺肩贞穴,行泻法,然后用长2 cm 的清艾条插入针柄末端,灸2 壮,每日1次,10 次为1 个疗程	采用40 mm 针灸针,针刺肩髃、肩髎、肩内陵、肩贞、曲池,每日1 次,10 次为1 个疗程。	单纯针灸	肩关节周围炎	肌肉骨骼系统和结缔组织疾病	否	0	否	否	否	是	是	否	是	否	是	是	是	否	否	否	否	否	否	否	否	否	否	否	否	是	否	否	否	否	是	是	否	否
815	电针配合健腰操治疗腰椎间盘突出症疗效观察	孟魏魏 and 蔡秀水	上海市长宁区天山中医院,上海 200051	上海针灸杂志 2010;(1) 40-42	2010		2	1	240	临床医生	电针治疗加健腰操锻炼	电针治疗	单纯针灸	腰椎间盘突出症	肌肉骨骼系统和结缔组织疾病	是	0	否	否	否	是	是	否	是	否	是	是	是	否	否	否	否	否	否	否	是	否	否	是	否	是	否	否	否	是	是	是	否	否
816	隔药灸治疗血瘀型膝骨关节炎疗效观察	周忠良, 孙奎, 程红亮, 刘德春 and 杨骏	安徽中医学院附属针灸医院骨伤科,合肥 230061	上海针灸杂志 2010;(1) 45-47	2010		5	1	70	临床医生	隔三七饼灸,	口服双氯芬酸钠缓释片	西医	血瘀型膝骨关节炎	肌肉骨骼系统和结缔组织疾病	是	2	否	否	否	是	是	否	是	否	是	是	是	是	否	否	否	是	是	否	否	否	否	是	否	是	否	否	否	是	是	是	否	否
817	电针治疗髌骨软化症疗效观察	车涛, 陈永强, 裘敏蕾, 孙剑 and 李岩峰	上海中医药大学附属上海市中医医院骨伤科,上海 200071	上海针灸杂志 2010;(1) 48-49	2010		5	1	63	临床医生	电针内外膝眼穴治疗	口服双氯芬酸钠缓释剂,	西医	髌骨软化症	肌肉骨骼系统和结缔组织疾病	是	0	否	否	否	是	是	否	是	否	是	否	是	否	否	是	否	否	否	否	否	否	否	否	否	是	否	否	否	是	是	是	否	否
818	电针治疗前列腺增生临床观察	金泽, 姜珊珊 and 包大鹏	(1)黑龙江中医药大学附属第二医院,哈尔滨150001;	上海针灸杂志 2010;(2) 105-106	2010		3	2	60	临床医生	采用电针,	口服晶珠前列癃闭通胶囊	西医	前列腺增生	泌尿生殖系统疾病	否	1	否	否	否	是	是	否	是	否	是	是	是	否	否	否	否	否	否	否	否	否	否	是	否	是	否	否	否	是	是	是	否	否
819	针刺加耳穴贴压对混合痔术后镇痛的临床观察	蔡玉梅, 陆坚, 郑继范 and 吴毅	(1)上海市杨浦区控江医院,上海200093;	上海针灸杂志 2010;(2) 107-108	2010		4	2	60	研究者	采用针刺加耳穴贴压	口服尼美舒利分散片	西医	混合痔	泌尿生殖系统疾病	否	0	否	否	否	是	是	否	是	否	是	是	是	是	否	否	否	是	是	否	否	否	否	是	否	是	否	否	否	是	否	是	否	否
820	捻转补法针刺人迎穴干预原发性高血压亚急症的效应观察	申鹏飞, 卞金玲, 孟志宏 and 石学敏	天津中医药大学第一附属医院,天津 300193	上海针灸杂志 2010;(2) 71-73	2010		3	1	60	临床医生	捻转补法针刺人迎穴	无手法针刺人迎穴	单纯针灸	原发性高血压亚急症	循环系统疾病	否	1	否	否	否	是	是	否	是	否	是	是	是	是	否	否	否	是	是	否	否	否	否	是	否	是	否	否	否	是	否	是	否	否
821	头针治疗血管性痴呆随机对照临床研究	黄琳娜, 安军明, 苏同生, 王璞, 董岚, 张若平, 任玉娟 and 任嫒媛	(1)西安市中医医院针灸科,陕西710001;	上海针灸杂志 2010;(2) 79-82	2010		8	3	184	临床医生	头针治疗	体针治疗	单纯针灸	血管性痴呆	循环系统疾病	是	1	否	否	否	是	是	否	是	否	是	是	是	是	否	否	否	是	是	是	否	否	否	是	否	是	否	否	否	是	是	是	否	否
822	巨刺加电针疏密波治疗中风偏瘫疗效观察	杜伟	江苏省邳州市中医院,江苏 221300	上海针灸杂志 2010;(2) 86-87	2010		1	1	90	临床医生	针刺健侧加电针疏密波	针刺患侧加电针断续波	单纯针灸	中风偏瘫	循环系统疾病	否	0	否	否	否	是	是	否	是	否	是	是	是	否	否	否	否	否	否	否	否	否	否	否	否	是	否	否	否	是	是	是	否	否
823	头针为主治疗中风后遗症疗效观察	余蓝	复旦大学附属金山医院中医科,上海 200540	上海针灸杂志 2010;(2) 88-90	2010		1	1	70	临床医生	头针联合体针、舌针疗法治疗	体针、舌针治疗,	单纯针灸	中风后遗症	循环系统疾病	否	2	否	否	否	是	是	否	是	否	是	是	是	否	否	否	否	否	否	否	否	否	否	是	否	是	否	否	否	是	是	是	否	否
824	针刺超前镇痛对开胸手术患者围术期镇痛效果的影响	朱余明, 周红, 闵屹华 and 施伶俐	上海市肺科医院针麻研究室,上海 200433	上海针灸杂志 2010;29(10) 620-622	2010		4	1	120	临床医生	术前3 d 予以针刺超前镇痛/术后针刺镇痛	全麻	多种对照措施		神经系统疾病	否	0	否	否	否	是	是	否	是	否	是	否	是	是	否	否	否	否	否	否	否	否	否	是	否	是	否	否	否	是	是	是	否	否
825	针刺关元穴治疗气郁型月经失调疗效观察	魏凌霄, 许曙, 宣益民 and 赵媛	诸暨市中医医院针灸科,浙江 311800	上海针灸杂志 2010;29(10) 629-630	2010		4	1	191	临床医生	采用针刺关元穴得气后搓柄提插法加强刺激/采用常规针刺法治疗	采用口服中药柴胡疏肝散加味治疗	多种对照措施	气郁型月经失调	泌尿生殖系统疾病	否	0	否	否	否	是	是	否	是	否	是	是	是	否	否	否	否	是	是	否	否	否	否	是	否	是	否	否	否	否	是	是	否	否
826	深刺天枢穴改善结肠慢传输型便秘临床观察	段锦绣, 彭唯娜, 刘志顺, 杨德莉, 郭郡 and 蔡姮婧	(1)中国中医科学院广安门医院,北京100053;	上海针灸杂志 2010;29(10) 631-633	2010		6	3	120	未提及	深刺天枢穴(双侧)/常规针刺天枢穴(双侧)	口服荷兰苏威制药有限公司生产乳果糖口服液	多种对照措施	结肠慢传输型便秘	泌尿生殖系统疾病	是	1	否	否	否	是	是	否	是	否	是	是	是	是	否	否	否	否	是	否	否	否	否	是	否	是	否	否	否	是	是	是	否	否
827	穴位埋线配合太极拳治疗便秘型肠易激综合征疗效观察	梁谊深, 张越, 谢胜, 王力平, 朱初良 and 颜春艳	柳州市中医院消化内科,广西 545001	上海针灸杂志 2010;29(10) 634-635	2010		6	1	55	临床医生	穴位埋线配合太极拳运动治疗,	口服莫沙必利片治疗	西医	便秘型肠易激综合征	泌尿生殖系统疾病	否	0	否	否	否	是	是	否	是	否	是	是	是	否	否	否	否	否	否	否	否	否	否	否	否	是	否	否	否	否	是	是	否	否
828	齐刺配合循经辨证治疗腰椎间盘突出症疗效观察	王为风 and 陈妙根	(1)上海市浦东医院,上海200125;	上海针灸杂志 2010;29(10) 648-649	2010		2	2	106	临床医生	齐刺针法配合循经辨证远道刺法治疗	采用常规治疗	单纯针灸	腰椎间盘突出症	肌肉骨骼系统和结缔组织疾病	否	0	否	否	否	是	是	否	是	否	否	否	是	否	否	否	否	否	否	否	否	否	否	否	否	是	否	否	否	是	是	是	否	否
829	头电针配合卒中单元综合疗法治疗脑卒中偏瘫疗效观察	刘未艾, 吴清明, 李向荣, 李丹丹, 付磊, 易宣超 and 张鹏	湖南中医药大学第二附属医院针灸-中风专科,长沙 410005	上海针灸杂志 2010;29(3) 149-151	2010		7	1	100	临床医生	采用中西医结合卒中单元模式综合治疗,加用头电针治疗	采用中西医结合卒中单元模式综合治疗,	单纯针灸	脑卒中偏瘫	循环系统疾病	是	4	否	否	否	是	是	否	是	否	是	是	是	是	否	否	否	是	是	否	否	否	否	是	否	是	否	否	否	是	是	是	否	否
830	事件相关电位P300在头皮针治疗康复期脑梗死认知障碍应用	谢冬玲, 朱丽芳, 刘惠宇 and 曾春英	广东省粤北人民医院,广东 512026	上海针灸杂志 2010;29(3) 152-153	2010		4	1	66	临床医生	神经内科常规治疗及康复训练,加头皮针治疗	常规治疗及康复训练,	西医	康复期脑梗死认知障碍	循环系统疾病	否	1	否	否	否	是	是	否	是	否	是	是	是	是	否	否	否	否	否	否	否	否	否	是	否	是	否	否	否	否	是	是	否	否
831	七星针叩刺配合拔罐治疗椎动脉型颈椎病疗效观察	何云清 and 徐静	安徽省霍山县中医院针推科,安徽 237200	上海针灸杂志 2010;29(3) 170-171	2010		2	1	94	临床医生	采用循经叩刺加拔罐治疗	采用常规毫针针刺治疗	单纯针灸	椎动脉型颈椎病	肌肉骨骼系统和结缔组织疾病	否	0	否	否	否	是	是	否	是	否	是	否	是	是	否	否	否	否	否	否	否	否	否	否	否	是	否	否	否	是	是	是	否	否
832	透刺法配合局部活动治疗肱二头肌长头肌腱鞘炎疗效观察	田国平 and 刘峰	(1)上海长风社区卫生服务中心,上海200062	上海针灸杂志 2010;29(3) 174-175	2010		2	2	146	研究者	采用局部针刺并配合局部关节活动治疗/远端取穴并配合局部关节活动治疗,	采用局部封闭治疗。	多种对照措施	肱二头肌长头肌腱鞘炎	肌肉骨骼系统和结缔组织疾病	是	1	否	否	否	是	是	否	是	否	是	是	是	否	否	否	否	否	否	否	否	否	否	是	否	是	否	否	否	否	是	是	否	否
833	隔物温和灸治疗膝骨关节炎疗效观察	李秀彬	浙江省温岭市中医院,浙江 317500	上海针灸杂志 2010;29(3) 178-180	2010		1	1	90	临床医生	以针刺疗法为基础疗法,采用隔物温和灸,对照组采用物理热疗加拔罐疗法	以针刺疗法为基础疗法，采用物理热疗加拔罐疗法	单纯针灸	膝骨关节炎	肌肉骨骼系统和结缔组织疾病	否	4	否	否	否	是	是	否	是	否	是	是	是	是	否	否	否	是	是	否	否	否	否	是	否	是	否	否	否	是	是	是	否	否
834	电针对围绝经期综合征患者血清性激素的影响	李艺, 夏勇, 刘世敏, 具紫勇, 史晓岚, 陈妙根, 程玲 and 何金森	(1)上海中医药大学针灸推拿学院,上海201203;	上海针灸杂志 2010;29(4) 199-201	2010		8	3	80	研究者	电针关元、三阴交穴	电针内关、足三里穴	单纯针灸	围绝经期综合征	泌尿生殖系统疾病	是	1	否	否	否	是	否	否	是	否	是	是	是	否	否	否	否	否	否	否	否	否	否	是	否	是	否	否	否	是	是	是	否	否
835	耳针治疗围绝经期综合征多中心临床疗效观察	孙占玲, 金亚蓓 and 金慧芳	浙江省中西医结合医院,杭州 310003	上海针灸杂志 2010;29(4) 209-211	2010		3	1	255	临床医生	取双侧耳穴内分泌、交感、神门、内生殖器针刺后给予频率为15 Hz 电针连续波刺激30 min,	口服更年安片,均连续治疗10 d	西医	围绝经期综合征	泌尿生殖系统疾病	是	1	否	否	否	是	是	否	是	否	是	是	是	是	否	否	否	否	是	否	否	否	否	是	否	是	否	否	否	是	是	是	否	否
837	电针配合隔姜灸治疗胃下垂疗效观察	林华东	福建医科大学附属漳州市医院体检中心,福建 363000	上海针灸杂志 2010;29(4) 221-222	2010		1	1	47	临床医生	电针配合隔姜灸	单纯电针治疗	单纯针灸	胃下垂	消化系统疾病	否	0	否	否	否	是	是	否	是	否	是	否	是	否	否	否	否	否	否	否	否	否	是	否	否	是	否	否	否	是	是	是	否	否
838	激光穴位照射治疗前列腺增生症临床观察	洪文, 张凌, 王丽娟, 黄汉传, 刘颂豪, 曾睿 and 江丽莹	(1)广州市东升医院,广东510120;	上海针灸杂志 2010;29(4) 223-224	2010		7	3	60	临床医生	808 nm 激光穴位照射会阴、关元、肾俞等穴,	口服西药非那雄胺片	西医	前列腺增生症	泌尿生殖系统疾病	否	0	否	否	否	是	是	否	是	否	是	是	是	否	否	否	否	否	否	否	否	否	否	是	否	是	否	否	否	是	是	是	否	否
839	关刺治疗经筋病症临床疗效分析	口锁堂 and 吴耀持	(1)上海市天山中医医院中医伤外科,上海200051;	上海针灸杂志 2010;29(4) 237-238	2010		2	2	103	临床医生	关刺疗法	常规针刺	单纯针灸	经筋病症	肌肉骨骼系统和结缔组织疾病	否	0	否	否	否	是	否	否	是	否	是	是	是	是	否	否	否	是	是	是	否	否	否	是	否	是	否	否	否	是	是	是	否	否
840	经筋排刺法配合皮肤针治疗脑卒中后上肢痉挛疗效观察	韩淑凯, 张宝昌, 左永发 and 问晓玉	河北省望都县中医院,河北 072450	上海针灸杂志 2010;29(5) 284-286	2010		4	1	150	临床医生	在必要的康复治疗基础上，采用经筋排刺法配合皮肤针循经叩刺法治疗;	在必要的康复治疗基础上,采用西药治疗	西医	脑卒中后上肢痉挛	循环系统疾病	是	1	否	否	否	是	是	否	是	否	是	是	是	是	否	否	否	否	否	否	否	否	否	是	否	是	否	否	否	是	是	是	否	否
841	温通针法配合透刺治疗顽固性面瘫疗效观察	杨冲	中核404医院针灸科,甘肃 735112	上海针灸杂志 2010;29(5) 287-288	2010		1	1	92	临床医生	采用温通针法配合透刺法治疗	采用传统针刺治疗	单纯针灸	顽固性面瘫	神经系统疾病	否	0	否	否	否	是	是	否	是	否	否	否	是	否	否	否	否	否	否	否	否	否	是	是	否	是	否	否	否	是	是	是	否	否
843	背俞穴挑治配合针刺治疗冠心病室性心律失常疗效观察	毛爱民	辽宁省鞍山市中医院,辽宁 114003	上海针灸杂志 2010;29(5) 294-295	2010		1	1	60	临床医生	采用背俞穴挑治配合针刺治疗	采用药物治疗	西医	冠心病室性心律失常	循环系统疾病	否	0	否	否	否	是	是	否	是	否	是	是	是	否	否	否	否	否	否	否	否	否	否	是	否	是	否	否	否	否	是	是	否	否
844	电针围刺治疗颞下颌关节功能紊乱综合征疗效观察	徐凯, 陈秀玲 and 黄云声	(1)广东省第二中医院,广州510405;	上海针灸杂志 2010;29(5) 303-304	2010		3	2	60	临床医生	采用电针围刺法治疗	采用局部超短波治疗,	西医	颞下颌关节功能紊乱综合征	肌肉骨骼系统和结缔组织疾病	是	1	否	否	否	是	是	否	是	否	是	是	是	是	否	否	否	是	否	否	否	否	否	是	否	是	否	否	否	是	是	是	否	否
846	温针联合氯沙坦钾治疗慢性肾炎临床观察	关鑫, 高建东, 王琛, 余安胜 and 何立群	上海中医药大学附属曙光医院,上海 200021	上海针灸杂志 2010;29(6) 347-349	2010		5	1	60	临床医生	采用温针灸治疗，加氯沙坦钾50 mg/d口服治疗。	氯沙坦钾50 mg/d口服治疗。	西医	慢性肾炎	泌尿生殖系统疾病	否	0	否	否	否	是	是	否	是	否	是	否	是	是	否	否	否	否	否	否	否	否	否	是	否	是	否	否	否	是	是	是	否	否
847	针刺募穴预防中风后患者便秘临床观察	孙远征, 罗梅 and 牛雪茹	(1)黑龙江中医药大学附属第二医院,哈尔滨150001;	上海针灸杂志 2010;29(6) 352-353	2010		3	1	90	研究者	基础治疗配合头部针刺治疗/基础上针刺募穴天枢穴和关元穴	基础治疗方案	多种对照措施	中风后患者便秘	循环系统疾病	是	0	否	否	否	是	是	否	是	否	是	是	是	否	否	否	否	是	是	否	否	否	否	否	否	是	否	否	否	是	是	是	否	否
848	针刺夹脊穴治疗中风偏瘫痉挛状态临床观察	金泽 and 王琳晶	黑龙江中医药大学附属第二医院针灸五病房,哈尔滨 150001	上海针灸杂志 2010;29(6) 362-363	2010		2	1	60	临床医生	采用颈、腰部夹脊穴针刺法结合常规针刺法	采用常规针刺法	单纯针灸	中风偏瘫痉挛	循环系统疾病	否	1	否	否	否	是	是	否	是	否	是	是	是	否	否	否	否	否	否	否	否	否	否	否	否	是	否	否	否	是	是	是	否	否
849	浮刺结合功能训练治疗肩手综合征疗效观察	倪欢欢, 崔晓, 胡永善, 冯美兰, 周翠侠 and 史骏超	(1)复旦大学附属华山医院长宁康复分中心,上海200051;	上海针灸杂志 2010;29(6) 367-368	2010		6	2	40	临床医生	在功能训练的基础上给予浮刺治疗	在功能训练的基础上，给予美洛昔康药物治疗	西医	肩手综合征	精神和行为障碍	否	1	否	否	否	是	是	否	是	否	是	是	是	否	否	否	否	是	是	否	否	否	否	否	否	是	否	否	否	是	是	是	否	否
850	电针配合康复训练治疗脊髓损伤疗效观察	王金玲, 白田雨 and 王欣	山东省交通医院,济南 250031	上海针灸杂志 2010;29(6) 369-371	2010		3	1	56	临床医生	采用康复治疗及西医常规对症治疗的基础上应用针刺治疗	及西医常规对症治疗	西医	脊髓损伤	损伤、中毒和外因的某些后果	否	0	否	否	否	是	是	否	是	否	是	是	是	是	否	否	否	是	是	否	否	否	否	是	否	是	否	否	否	否	是	是	否	否
851	不同频率电针治疗面肌痉挛临床疗效观察	曹莲瑛, 张伟, 沈特立 and 李艳	上海市长宁区天山中医医院针灸科,上海 200052	上海针灸杂志 2010;29(6) 372-374	2010		4	1	90	临床医生	电针连续波频率为20Hz,	电针连续波频率为1 Hz,	单纯针灸	面肌痉挛	肌肉骨骼系统和结缔组织疾病	否	0	否	否	否	是	是	否	是	否	是	是	是	是	否	否	否	否	否	否	否	否	是	是	否	是	否	否	否	是	是	是	否	否
852	温针透刺治疗老年膝骨关节炎疗效分析	王剑波, 王延琳, 卢永屹 and 吴耀持	(1)上海市徐汇区华泾镇社区卫生服务中心,上海200231;	上海针灸杂志 2010;29(6) 390-392	2010	03,34-36	4	4	105	临床医生	采用温针透刺技术	采用电针技术	单纯针灸	老年膝骨关节炎	肌肉骨骼系统和结缔组织疾病	否	1	否	否	否	是	是	否	是	否	是	是	是	否	否	否	否	否	否	否	否	否	否	是	否	是	否	否	否	是	是	是	否	否
853	电针对脑卒中后抑郁患者日常生活活动能力及生存质量影响	彭慧渊, 何希俊 and 赵明华	广州中医药大学中山附属医院,广州 528400	上海针灸杂志 2010;29(7) 425-427	2010	02,28-30	3	1	60	临床医生	电针颞三针为主配合药物治疗	口服盐酸氟西汀胶囊	西医	脑卒中后抑郁	循环系统疾病	是	0	否	否	否	是	是	否	是	否	是	是	是	是	否	否	否	是	是	否	否	否	否	是	否	是	否	否	否	是	是	是	否	否
854	针刺配合隔物灸治疗中风后尿失禁疗效观察	王伟华, 杨沈秋 and 顾明全	(1)黑龙江中医药大学附属第二医院,哈尔滨150001;	上海针灸杂志 2010;29(7) 433-435	2010	02,35-36	3	2	61	临床医生	采用针刺加隔物灸治疗,	采用单纯针刺治疗	单纯针灸	中风后尿失禁	循环系统疾病	是	0	否	否	否	是	是	否	是	否	是	是	是	是	否	否	否	否	否	否	否	否	否	是	否	是	否	否	否	是	是	是	否	否
855	头体针结合治疗缺血性脑卒中后便秘疗效观察	赵颖	天津中医药大学第一附属医院针灸科,天津 300193	上海针灸杂志 2010;29(7) 436-438	2010	01,30-32	1	1	60	临床医生	采用头体针结合治疗,	采用中药治疗,	中医出针灸外的其它方法	缺血性脑卒中后便秘	循环系统疾病	是	0	否	否	否	是	是	否	是	否	是	是	是	是	否	否	否	是	是	否	否	否	否	是	否	是	否	否	否	是	是	是	否	否
856	头针治疗对脑瘫儿童粗大运动功能的影响	汪军, 孙克兴 and 吴绪波	(1)上海市长宁区天山中医医院康复科,上海200051;	上海针灸杂志 2010;29(7) 442-445	2010	04,47-49	3	2	74	临床医生	个性化针刺治疗方案结合康复训练	采用靳氏(益脑十六穴)针刺治疗方案结合康复训练。	单纯针灸	脑瘫	神经系统疾病	是	0	否	否	否	是	是	否	是	否	是	是	是	是	否	否	否	是	是	否	否	否	否	是	否	是	否	否	否	是	是	是	否	否
857	电针加悬灸百会治疗颈性眩晕疗效观察	覃彪民 and 谷婷婷	佛山市中医院针灸科,广东 528000	上海针灸杂志 2010;29(7) 454-455	2010	05,40-43	2	1	78	临床医生	采用电针结合悬灸百会治疗,	采用单纯电针治疗	单纯针灸	颈性眩晕	神经系统疾病	否	0	否	否	否	是	是	否	是	否	是	是	是	否	否	否	否	是	是	否	否	是	是	否	否	是	否	否	否	是	是	是	否	否
858	针刺配合药物直流电导入治疗三叉神经痛临床观察	巫祖强, 刘吉昌 and 粟漩	广东省中西医结合医院,广州 528200	上海针灸杂志 2010;29(8) 509-510	2010	04,28-29	3	1	60	研究者	常规针刺治疗,并配合维生素B12、山莨宕碱注射液离子导入治疗,	口服卡马西平、弥可保治疗	西医	三叉神经痛	神经系统疾病	否	0	否	否	否	是	是	否	是	否	是	是	是	否	否	否	否	否	否	否	否	否	否	否	否	是	否	是	否	是	是	是	否	否
859	针刺配合隔姜灸治疗原发性痛经疗效观察	任莉赟 and 马向明	浙江省临海市中医院,浙江 317000	上海针灸杂志 2010;29(8) 517-518	2010	01,43-46	2	1	80	临床医生	针灸	西药	西医	原发性痛经	泌尿生殖系统疾病	否	4	否	否	否	是	是	否	是	否	是	是	是	否	否	否	否	否	否	否	否	否	否	否	否	是	否	否	否	否	是	是	否	否
860	穴位温灸法治疗妇科术后尿潴留疗效观察	陈晓洁, 汪永坚 and 严红妹	浙江省中医院,杭州 310006	上海针灸杂志 2010;29(8) 519-520	2010	05,37-39	3	1	68	临床医生	采用穴位温灸法,	采用拔管前定期夹管训练膀胱功能、盆底肌功能锻炼、膀胱冲洗等妇科术后留置导尿常规护理,	西医	妇科术后尿潴留	损伤、中毒和外因的某些后果	否	0	否	否	否	是	是	否	是	否	是	是	是	否	否	否	否	否	否	否	否	否	否	否	否	是	否	否	否	是	是	是	否	否
861	颈椎横突穴位注射治疗神经根型颈椎病疗效观察	曾顺军, 刘丽 and 关德斌	(1)广东省中西医结合医院康复科,佛山528200;	上海针灸杂志 2010;29(8) 523-524	2010	01,29-30	3	2	158	临床医生	颈椎横突穴位注射治疗	口服布洛芬治疗	西医	神经根型颈椎病	肌肉骨骼系统和结缔组织疾病	否	1	否	否	否	是	是	否	是	否	是	否	是	否	否	否	否	否	否	否	否	否	否	否	否	是	是	否	否	是	是	是	否	否
864	电针百会、印堂为主治疗抑郁症疗效观察	徐世芬 and 庄礼兴	(1)上海中医药大学附属市中医医院,上海200071;	上海针灸杂志 2010;29(9) 569-572	2010		2	2	71	临床医生	采用电针百会、印堂为主治疗配合口服盐酸氟西汀治疗,	采用电针百会、印堂为主治疗/口服盐酸氟西汀治疗,	多种对照措施	抑郁症	精神和行为障碍	是	0	否	否	否	是	是	否	是	否	是	是	是	是	否	否	否	是	是	否	否	否	否	是	否	是	否	否	否	是	是	是	否	否
866	针刺配合穴位注射治疗地震后广泛性焦虑症疗效观察	张洪 and 邓鸿	(1)绵阳市第三人民医院,四川621000;	上海针灸杂志 2010;29(9) 576-577	2010	08,39	2	2	325	临床医生	采用针刺董氏奇穴上三黄为主治疗	采用单纯药物治疗	西医	地震后广泛性焦虑症	精神和行为障碍	否	0	否	否	否	是	是	否	是	否	是	是	是	是	否	否	否	是	是	否	否	否	否	是	否	是	否	否	否	是	是	是	否	否
867	穴位埋线治疗顽固性面瘫疗效观察	丁敏, 蒋亚秋 and 林天云	无锡市中医医院针灸科,江苏 214001	上海针灸杂志 2010;29(9) 578-579	2010	09,26-27	3	1	121	临床医生	采用穴位埋线治疗,	采用普通电针治疗	单纯针灸	顽固性面瘫	神经系统疾病	否	0	否	否	否	是	是	否	是	否	是	是	是	否	否	否	否	否	否	否	否	否	否	是	否	是	否	否	否	是	是	是	否	否
868	针刺不同留针时间对面神经麻痹疗效观察	赵义造	温州市中医院针灸科,浙江 325000	上海针灸杂志 2010;29(9) 580-581	2010	11,48-50	1	1	92	临床医生	针刺留针时间分别为12 min、19 min 和30 min	针刺留针时间分别为12 min、19 min 和30 min	多种对照措施	面神经麻痹	神经系统疾病	否	0	否	否	否	是	是	否	是	否	是	是	是	否	否	否	否	否	否	否	否	否	否	是	否	是	否	否	否	是	是	是	否	否
869	针刺董氏奇穴为主治疗三叉神经痛疗效观察	黄文学	枣庄市立医院,山东 277800	上海针灸杂志 2010;29(9) 582-583	2010	01,39-40	1	1	50	临床医生	针刺董氏奇穴为主治疗	常规针刺方法	单纯针灸	三叉神经痛	神经系统疾病	否	0	否	否	否	是	是	否	是	否	是	否	是	否	否	否	否	否	否	否	否	否	否	否	否	是	否	否	否	是	是	是	否	否
870	眼轮匝肌排针刺法治疗特发性眼睑痉挛疗效观察	杜海英 and 俞兴源	(1)杭州市中医院眼科,杭州310006;	上海针灸杂志 2010;29(9) 584-585	2010	08,46	2	2	78	临床医生	采用眼轮匝肌排刺治疗	采用药物治疗	西医	特发性眼睑痉挛	眼和附器疾病	否	0	否	否	否	是	是	否	是	否	是	是	是	是	否	否	否	否	否	否	否	否	否	否	否	是	否	否	否	否	是	是	否	否
871	针刺治疗肝肾不足椎动脉型颈椎病疗效观察	董有康, 姜云武, 王春林, 郭村晓 and 李应华	(1)云南中医学院第一附属医院推拿科,昆明650021;	上海针灸杂志 2010;29(9) 586-588	2010	01,30-32	5	2	60	研究者	采用辨证取穴针刺治疗	采用单纯药物治疗	西医	肝肾不足椎动脉型颈椎病	肌肉骨骼系统和结缔组织疾病	否	0	否	否	否	是	是	否	是	否	是	是	是	是	否	否	否	否	否	否	否	否	否	是	否	是	否	否	否	是	是	是	否	否
873	腹针治疗腰椎间盘突出症疗效观察	吴高飞, 宣丽华 and 吴翔	浙江省中医院,杭州 310006	上海针灸杂志 2010;29(9) 591-592	2010	10,26-28	3	1	80	临床医生	采用腹针治疗,	采用体针治疗	单纯针灸	腰椎间盘突出症	肌肉骨骼系统和结缔组织疾病	否	0	否	否	否	是	是	否	是	否	是	是	是	否	否	否	否	是	是	否	否	否	否	是	否	是	否	否	否	是	是	是	否	否
897	20.隔姜灸治疗阳萎临床观察	梁雪英, 林震 and 林光	福建省立医院,福建省立医院,福建福州阀门厂医疗室 福州 350001,福州 350001	针刺研究	1992	04,263-265	3	2	80	临床医生		针灸	单纯针灸	阳萎	泌尿生殖系统疾病	否	5	否	否	否	是	是	否	是	否	是	否	是	否	否	否	否	否	否	否	否	否	否	否	否	是	否	否	否	否	是	是	否	否
898	28.隔姜灸对阳萎症的治疗作用	梁雪英, 林震 and 林光	福建省立医院针灸科,福建省立医院外科,福建福州阀门厂医疗室	针刺研究	1992	4303	3	3	80	未提及	针刺加用隔姜艾灸	针刺	单纯针灸		泌尿生殖系统疾病	否	0	否	否	否	是	是	否	是	否	是	否	是	否	否	否	否	否	否	否	否	否	否	否	否	是	否	否	否	否	是	否	否	否
900	不同电针强度对高血压实证病人血压的影响	周杰芳 and 靳瑞	香港大学中医药学院 ,广州中医药大学 广州510405	针刺研究	2004	04,286-288+295	2	2	44	未提及	强电针	电针	单纯针灸	高血压	循环系统疾病	否	7	否	否	否	是	是	否	是	否	是	否	是	是	否	否	否	是	是	否	否	否	否	是	否	是	否	否	否	否	是	是	否	否
902	粗针皮下透刺神道穴对慢性荨麻疹患者症状积分及血清IgE的影响	高宏, 李雪珍, 叶文伟, 周柏英, 金英杰, 邱毅 and 吴佳洁	浙江青田县中医院针灸科;	针刺研究	2009	04,272-275	7	1	60	临床医生	粗针皮下透刺神道穴	口服盐酸左替利嗪片	西医	慢性荨麻疹	皮肤和皮下组织疾病	否	1	否	否	否	是	是	否	是	否	是	是	是	是	否	否	否	否	否	否	否	否	否	是	否	是	否	否	否	是	否	是	否	否
905	电鍉丛针治疗脑梗死患者运动功能障碍的随机对照疗效观察	唐强, 张立, 魏铁花, 王艳, 白晶 and 李海涛	黑龙江中医药大学附属第二医院康复医学科;	针刺研究	2009	03,193-197	6	1	164	研究者	电鍉丛针治疗	采用长留针间断行针法	单纯针灸	脑梗死	循环系统疾病	是	1	否	否	否	是	是	否	是	否	是	是	是	是	否	否	否	是	是	否	否	否	否	是	否	是	否	否	否	是	是	是	否	否
906	电浮针对原发性痛经镇痛作用的随机对照研究	职良喜	焦作煤业集团有限责任公司五官医院,焦作454000	针刺研究	2007	32,5,342-346	1	1	171	临床医生	采用电针刺激(疏波频率约60 Hz 、串长215 s ,密波频率约60 Hz、串长5 s ,强度2～3 V ,持续30 min)，浮针,取三阴交穴治疗/浮针疗法	采用口服布洛芬缓释胶囊(013 mg/ 次,2 次/ 日) 治疗	西医	原发性痛经	泌尿生殖系统疾病	是	3	否	否	否	是	是	否	是	否	是	是	是	是	否	是	否	是	否	否	否	否	否	是	否	是	否	否	否	是	是	是	否	否
907	电针对安氟醚最低肺泡有效浓度的影响	唐育民, 魏湘华, 尹志礼 and 郝冰	四川省肿瘤医院麻醉科!成都610041,四川省肿瘤医院麻醉科!成都610041,四川省肿瘤医院麻醉科!成都610041,中国人民解放军520医院!绵阳621000	针刺研究	2001	3172	4	2	50	临床医生	安氟醚加电针刺	单用安氟醚	西医		神经系统疾病	否	0	否	否	否	是	是	否	是	否	否	否	是	否	否	否	否	否	否	否	否	否	否	否	否	是	否	否	否	否	否	是	否	否
908	电针对肠镜检查患者脑电双频指数和β-内啡肽的影响	倪育飞, 李军, 王本福, 蒋松鹤, 陈奕, 张维峰 and 连庆泉	温州医学院附属第二医院麻醉科;	针刺研究	2009	05,339-343	7	1	60	未提及	肠镜检查前30 min 选右侧足三里、上巨虚,左侧阴陵泉、三阴交以电针刺激，同时针刺双侧合谷	未予任何处理	空白对照		消化系统疾病	否	0	否	否	否	是	是	否	是	否	是	否	是	是	否	否	否	是	否	否	否	否	否	是	否	是	否	否	否	否	否	是	否	否
909	电针对单纯性肥胖瘦素及脂联素的影响	罗华丽 and 李荣亨	重庆医科大学中医药学院针灸推拿教研室,重庆医科大学附属一院中医科 重庆400050,重庆400016	针刺研究	2007	04,264-267	2	2	60	研究者	电针/手针隔天治疗1 次,9 次为1 疗程	多种	多种对照措施	单纯性肥胖瘦素及脂联素	消化系统疾病	否	14	否	否	否	是	是	否	是	否	是	否	是	是	否	否	否	否	否	否	否	否	否	是	否	是	否	否	否	是	是	是	否	否
916	电针夹脊配合围刺治疗带状疱疹疗效的随机对照观察	李璇, 张红星, 黄国付, 冯永芳 and 邹燃	湖北中医学院针灸骨伤学院;	针刺研究	2009	02,125-127+135	5	1	80	研究生	电针夹脊穴配合皮损局部阿是穴围刺及远端支沟、后溪配穴治疗	盐酸伐昔洛韦及维生素B1 口服治疗,	西医	带状疱疹	皮肤和皮下组织疾病	是	0	否	否	是	是	是	否	是	否	是	是	是	是	否	否	否	是	是	否	否	否	否	是	否	是	否	否	否	否	是	是	否	否
917	电针结合背腰部拔罐治疗中风后疲劳64例	周媛, 周国赢, 李少坤 and 靳建宏	河南中医学院第一附属医院;新乡医学院第一附属医院;解放军95936部队医院;新密市中医院;	针刺研究	2010	05,380-383	4	4	128	临床医生	一般治疗的基础上, 电针组给予电针百会、印堂、水沟、合谷等穴及背腰部拔罐治疗	复方氨基丁酸维E 胶囊、葡萄糖酸镁口服液、舍曲林片口服治疗,	西医	中风后疲劳	循环系统疾病	是	0	否	否	否	是	是	否	是	否	是	是	是	是	否	否	否	是	是	否	否	否	否	否	否	是	否	否	否	是	是	是	否	否
920	电针双侧天枢穴对功能性便秘患者自觉症状的影响及疗效满意度评价一项单中心、前瞻性随机对照临床试验	王成伟, 李宁, 何洪波, 吕建琴 and 刘志顺	四川大学华西医院中西医结合科;中国中医科学院广安门医院针灸科;	针刺研究	2010	05,375-379	5	2	95	临床医生	电针浅刺双侧天枢穴/ 电针深刺双侧天枢穴	杜秘克药物治疗	西医	功能性便秘	消化系统疾病	是	0	否	否	否	是	是	否	是	否	是	否	是	是	否	是	否	是	是	否	否	否	否	是	否	是	否	否	否	是	是	是	否	否
924	耳穴电针治疗子宫内膜异位症痛经的随机对照研究	金亚蓓, 孙占玲 and 金慧芳	浙江省中西医结合医院针灸科;	针刺研究	2009	03,188-192	3	1	80	临床医生	刺激耳穴子宫、皮质下、神门、内分泌	刺激体穴天枢、气海、关元、三阴交、地机、子宫等,	单纯针灸	子宫内膜异位症痛经	泌尿生殖系统疾病	是	3	否	否	是	是	是	否	是	否	是	否	是	是	否	是	否	是	是	否	否	否	否	是	否	是	是	否	否	是	是	是	否	否
929	经皮穴位电刺激诱发的大脑fMRI信号与镇痛的关系	张蔚婷, 金真, 罗非, 张磊, 崔国红, 曾亚伟 and 韩济生	北京大学神经科学研究所!北京100083,解放军306医院磁共振室!北京100101,北京大学神经科学研究所!北京100083,解放军306医院磁共振室!北京100101,北京大学神经科学研究所!北京100083,解放军306医院磁共振室!北京100101,北京大学神经科学研究所!北京100083	针刺研究	2001	03,193-194	7	2	25	未提及		针灸	单纯针灸		神经系统疾病	否	12	否	否	是	是	是	否	是	否	是	否	是	否	否	否	否	否	否	否	否	否	否	否	否	否	否	否	否	否	否	否	否	否
930	经皮穴位电刺激在乳腺癌根治手术中镇痛效应的研究	余建明, 曲丕盛, 范皓, 王振, 金亚蓓 and 陶凡	浙江省中西医结合医院;	针刺研究	2010	01,43-46	6	1	60	未提及		西医	西医	乳腺癌	内分泌、营养和代谢疾病	否	0	否	否	否	是	是	否	是	否	是	否	是	否	否	否	否	是	是	否	否	否	否	是	否	是	否	否	否	否	是	是	否	否
932	热补针法结合康复训练对小儿脑瘫患儿功能影响的随机对照研究	张宁霞, 刘桂珍, 孙克兴 and 郝晋东	上海中医药大学附属普陀医院,上海中医药大学附属普陀医院,上海中医药大学附属普陀医院,北京武警总医院 上海200062,上海200062,上海200062,北京100039	针刺研究	2007	04,260-263	4	2	40	未提及	采用热补针法结合康复训练治疗	采用康复训练进行治疗,	西医	小儿脑瘫患儿功能	神经系统疾病	否	4	否	否	是	是	是	否	是	否	是	否	是	是	否	否	否	是	否	否	否	否	否	是	否	是	否	否	否	是	是	是	否	否
933	三种刺激方法在623例针麻甲状腺手术中的应用	张仁惠	广州部队广州总医院	针刺研究	1989	Z1,214-215	1	1	623	未提及	电针、电极板、手法捻针	针灸	单纯针灸	甲状腺	损伤、中毒和外因的某些后果	否	0	否	否	是	是	是	否	是	否	是	否	否	否	否	否	否	否	否	否	否	否	否	否	否	是	否	否	否	是	是	是	否	否
936	四肢扭伤针刺镇痛的观察	焦焰	湖南省财经学院 长沙410006	针刺研究	1991	Z1,253-254	1	1	300	未提及	针刺	超短波照射	西医	四肢扭伤	损伤、中毒和外因的某些后果	否	0	否	否	否	是	是	否	是	否	是	否	是	否	否	否	否	否	否	否	否	否	否	否	否	是	否	否	否	否	是	是	否	否
937	头体针与腹针交替应用治疗中风后上肢功能障碍疗效	周炜, 刘泓, 王丽平, 许志刚, 冯勇伟, 吕晖, 解越, 郭郡, 刘淼 and 刘宇	北京中医药大学附属护国寺中医院中风病房;	针刺研究	2009	02,128-131	10	1	222	临床医生	使用头针、体针与腹针交替治疗	使用体针治疗,	单纯针灸	中风后上肢功能障碍	循环系统疾病	是	0	否	否	否	是	是	否	是	否	是	是	是	是	否	否	否	是	是	是	是	是	否	是	否	是	否	否	否	是	否	是	否	否
941	穴位注射配合牵引治疗颈椎病疗效观察	张宏荣	安阳市人民医院针灸科 河南455000	针刺研究	2002	04,287-290	1	1	92	未提及	穴位注射配合牵引	针刺配合牵引	单纯针灸	颈椎病	肌肉骨骼系统和结缔组织疾病	否	1	否	否	否	是	是	否	是	否	否	否	是	否	否	否	否	否	否	否	否	否	否	否	否	是	否	否	否	否	是	是	否	否
944	针刺辨证治疗中风后抑郁症150例临床观察	吴家萍	房山区中医医院针灸推拿科;	针刺研究	2010	04,303-306	1	1	300	未提及	四神针∀为主穴, 配合中医证候分型取穴	口服氟西汀	西医	中风后抑郁症	循环系统疾病	是	1	否	否	否	否	是	否	是	否	否	是	是	是	否	否	否	否	否	否	否	否	否	是	否	是	否	否	否	是	是	是	否	否
946	针刺对Ⅱ型糖尿病患者血清生长激素的影响	谌剑飞	广州中医药大学附属珠海市中医院 珠海519015	针刺研究	2001	04,310-313	1	1	120	未提及	在针刺疗法基础上降糖药物联合治疗,	单纯针刺/单纯药物	多种对照措施	糖尿病	内分泌、营养和代谢疾病	否	1	否	否	否	否	是	否	是	否	否	是	是	是	否	否	否	否	否	否	否	否	否	是	否	是	否	否	否	是	是	是	否	否
947	针刺对老年性白内障患者房水中的离子元素及免疫系统的影响	时杰, 王秋 and 时岩	北京大学中国药物依赖性研究所,中国人民解放军第208医院,吉林省晰源中医眼科研究所 北京100083 ,长春130062 ,长春130022	针刺研究	2003	01,62-65	3	3	40	未提及	确诊为白内障后先行针刺治疗	确诊为白内障后手术治疗	西医	老年性白内障	眼和附器疾病	否	7	否	否	否	是	是	否	是	否	是	否	是	是	否	否	否	否	否	否	否	否	否	是	否	是	否	否	否	否	否	是	否	否
948	针刺对慢性疲劳综合征患者疲劳程度影响的随机对照观察	王京京, 宋玉静, 吴中朝, 初笑欧, 王巧妹, 王晓杰, 魏丽娜, 孟宏 and 王晓红	中国中医科学院针灸研究所;清华大学第一附属医院;	针刺研究	2009	02,120-124	9	2	70	研究生	针刺选取百会、膻中、中脘、气海、关元、合谷、足三里、三阴交、太冲、太溪、肝俞、脾俞、肾俞	选择非经穴点进行针刺。	单纯针灸	慢性疲劳综合征	精神和行为障碍	是	2	否	否	否	是	是	否	是	否	是	是	是	否	否	否	否	是	是	是	是	是	否	是	否	是	是	否	否	是	是	是	否	否
949	针刺对糖尿病肾病血液流变学影响的临床随机对照研究	刘. 指. 褚芹 王琳	[1]天津中医药大学第一附属医院,天津300193 [2]山东中医药大学附属医院,济南250011	针刺研究	2007	32,5,335-337	2	2	54	研究生	西药常规治疗基础上,针刺肝俞、胃脘下俞、脾俞、肾俞、关元、足三里、阴陵泉、三阴交、太溪等穴	西药常规治疗	西医	糖尿病肾病	内分泌、营养和代谢疾病	否	1	否	否	否	是	是	否	是	否	是	否	是	是	否	否	否	否	是	否	否	否	否	是	否	是	否	否	否	是	是	是	否	否
950	针刺对心脏手术病人的机体保护作用	王祥瑞, 卢中平, 许灿然, 杭燕南 and 孙大金	上海第二医科大学附属仁济医院!上海200001,上海第二医科大学附属仁济医院!上海200001,上海第二医科大学附属仁济医院!上海200001,上海第二医科大学附属仁济医院!上海200001,上海第二医科大学附属仁济医院!上海200001	针刺研究	2001	03,173-174	5	1	40	未提及	针麻	全麻	西医		神经系统疾病	否	5	否	否	是	是	是	否	是	否	是	否	是	是	否	否	否	否	否	否	否	否	否	否	否	是	否	否	否	否	否	是	否	否
951	针刺复合小剂量硬膜外麻醉胆囊切除临床研究总结	秦必光, 任业川, 张兰英, 白占勇, 胡北喜, 银敦富, 杨家钊 and 汪道安	成都中医药大学附属医院!成都610072,四川江油市人民医院!江油621700,成都中医药大学附属医院!成都610072,四川江油市人民医院!江油621700,成都中医药大学附属医院!成都610072,四川江油市人民医院!江油621700,成都中医药大学附属医院!成都610072,四川江油市人民医院!江油621700	针刺研究	2001	02,143-149	4	2	102	未提及	针刺复合小剂量硬膜外麻醉胆囊切除穴位电极刺激 复合小剂量硬膜外麻醉胆囊切除	单纯小剂量硬膜外麻醉胆囊切除	西医		损伤、中毒和外因的某些后果	否	4	否	否	否	是	是	否	是	否	是	否	是	是	否	否	否	否	否	否	否	否	否	是	否	是	否	否	否	否	是	是	否	否
954	针刺复合硬膜外麻醉胆囊切除术胆心反射发生率探讨	张兰英, 彭莉 and 秦必光	成都中医药大学附属医院!成都610072,成都中医药大学附属医院!成都610072,成都中医药大学附属医院!成都610072	针刺研究	2001	02,156-161	3	1	45	未提及	针刺复合小剂量硬膜外麻醉胆囊切除/穴位电极刺激 复合小剂量硬膜外麻醉胆囊切除	单纯小剂量硬膜外麻醉胆囊切除	多种对照措施	胆囊切除术	损伤、中毒和外因的某些后果	否	0	否	否	否	是	是	否	是	否	是	否	是	是	否	否	否	否	否	否	否	否	否	是	否	是	否	否	否	否	是	是	否	否
955	针刺复合硬膜外麻醉术中效果及后效应	李立志 and 孙频声	内蒙古阿拉善盟医院,内蒙古阿拉善盟医院 750306,750306	针刺研究	1991	Z1,276-277	2	1	80	未提及	针刺加硬膜外麻醉	常规硬膜外麻醉	西医		神经系统疾病	否	0	否	否	否	是	否	否	是	否	是	否	否	否	否	否	否	否	否	否	否	否	否	否	否	是	否	否	否	否	否	否	否	否
957	针刺后溪神、门对脑外伤性痴呆的影响	张安仁, 罗绯, 潘志伟 and 周永杰	成都军区总医院!成都610083,成都军区总医院!成都610083,成都军区总医院!成都610083,成都军区总医院!成都610083	针刺研究	1996	01,12-14	4	1	62	未提及	针刺取后溪、神门两穴,	采用语言训练、计数训练和超声头部治疗	西医	脑外伤性痴呆	损伤、中毒和外因的某些后果	是	7	否	否	否	是	是	否	是	否	是	是	是	是	否	否	否	否	否	否	否	否	否	否	否	是	否	否	否	否	否	是	否	否
959	针刺加葱盐外敷灸治疗产后尿潴留43例临床观察	梁绿茵	广州市第一人民医院针灸科 广东510180	针刺研究	2002	04,292-294	1	1	43	未提及	针刺双侧阴谷、肾俞、三焦俞穴, 配合电针治疗仪, 然后将捣碎加温炒热的葱白混和食盐均匀敷于下腹部, 再使用艾条在敷物上艾灸	单纯电针治疗	单纯针灸	产后尿潴留	起源于围生期的某些状况	否	0	否	否	否	是	是	否	是	否	否	是	是	否	否	否	否	否	否	否	否	否	否	否	否	是	否	否	否	否	是	是	否	否
960	针刺结合刺络放血疗法治疗膝关节骨性关节炎的临床随机对照研究	王曙辉, 许明珠, 崔韶阳 and 郭元琦	广东省深圳市第二中医院康复针灸推拿科;广州中医药大学针灸推拿学院;香港中文大学中医学院;	针刺研究	2010	02,129-133	4	3	63	未提及	针刺阿是穴,患侧内膝眼、犊鼻、梁丘、血海、足三里、阳陵泉等,配合腘窝部浅表静脉刺络放血	单纯采用针刺疗法	单纯针灸	膝关节骨性关节炎	肌肉骨骼系统和结缔组织疾病	是	0	否	否	否	是	是	否	是	否	是	否	是	是	否	否	否	是	是	否	否	否	是	是	否	是	否	否	否	是	是	是	否	否
961	针刺经穴与全息穴治疗遗尿54例	薛正海	安徽省水利厅医院针灸推拿科!合肥,230022	针刺研究	1998	03,229-230	1	1	54	未提及	针刺任脉经穴与膀胧经背俞为主	第二掌骨头生物全息穴位。	单纯针灸	遗尿	泌尿生殖系统疾病	否	3	否	否	否	是	是	否	是	否	是	否	是	否	否	否	否	否	否	否	否	否	否	否	否	是	否	否	否	否	是	是	否	否
962	针刺颈部夹脊穴治疗颈源性高血压的疗效分析	曹玲, 侯广云 and 范文双	哈尔滨医科大学附属第五医院,哈尔滨医科大学附属第五医院,哈尔滨医科大学附属第五医院 大庆163117,大庆163117,大庆163117	针刺研究	2007	03,195-198	3	1	60	临床医生	颈部夹脊穴	传统取穴	单纯针灸	颈源性高血压	循环系统疾病	否	12	否	否	否	是	是	否	是	否	是	是	是	是	否	否	否	是	是	否	否	否	否	是	否	是	否	否	否	是	是	是	否	否
963	针刺内麻点超前镇痛在四肢骨科手术中的应用	常庚申 and 马克昌	河南省洛阳正骨医院正骨研究所!洛阳471002,河南省洛阳正骨医院正骨研究所!洛阳471002	针刺研究	2001	03,181-182	3	1	60	未提及	在麻醉前取双侧内麻点针刺,	常规药物麻醉,	西医		神经系统疾病	否	4	否	否	否	是	是	否	是	否	是	否	否	是	否	否	否	否	否	否	否	否	否	否	否	是	否	否	否	否	否	是	否	否
964	针刺配合生物反馈治疗出口梗阻型便秘的临床观察	潘锋, 陈建永 and 詹程胹	杭州市红十字会医院消化科,杭州市红十字会医院消化科,杭州市红十字会医院消化科 杭州310003,杭州310003,杭州310003	针刺研究	2006	05,294-297	3	1	45	临床医生	每日以针刺配合生物反馈治疗	每日仅进行生物反馈治疗	西医	出口梗阻型便秘	消化系统疾病	否	1	否	否	否	是	是	否	是	否	是	是	是	是	否	否	否	是	否	否	否	否	否	是	否	是	否	否	否	否	是	是	否	否
965	针刺配合药物治疗格林巴利综合征	刘累耕, 刘岚, 吕鸣 and 王超	四川省达州市第二人民医院康复科!达州635000,四川省达州市第二人民医院康复科!达州635000,四川省达州市第二人民医院康复科!达州635000,四川省达州市第二人民医院康复科!达州635000	针刺研究	2001	03,183-184	4	1	68	未提及	选用阳明经穴位:肩 、手五里、手三里、外关、 关、伏兔、足三里、阳陵泉、关元、腰阳关、心俞、中脘,服用地塞米松	只服用地塞米松	西医	格林巴利综合征	神经系统疾病	否	3	否	否	否	是	是	否	是	否	是	否	是	是	否	否	否	否	否	否	否	否	否	否	否	是	否	否	否	否	是	是	否	否
966	针刺手少阳经穴治疗中风后上臂痉挛的临床观察	睢明河	北京中医药大学针灸系!北京100102	针刺研究	2001	02,131-133	1	1	62	未提及	患侧上肢取穴:肩 、 会、消泺、清冷渊、外关	患侧上肢取穴:极泉、天泉、尺泽、内关	单纯针灸	中风后上臂痉挛	循环系统疾病	否	48	否	否	是	是	是	否	是	否	是	否	是	否	否	否	否	否	否	否	否	否	否	是	否	是	否	否	否	否	是	是	否	否
968	针刺胃经经穴治疗胃肠实热型肥胖的临床观察	柏亚萍 and 傅杰英	浙江中医学院附属针灸推拿医院,广州中医药大学针灸推拿学院 杭州310009,广州510405	针刺研究	2007	02,128-131	2	2	51	未提及	针刺胃经取穴为主	针刺俞募配穴法	单纯针灸	胃肠实热型肥胖	消化系统疾病	否	3	否	否	否	是	是	否	是	否	是	是	是	是	否	否	否	是	是	否	否	否	否	是	否	是	否	否	否	是	是	是	否	否
970	针刺与度冷丁对121例输尿管结石绞痛患者镇痛和排石作用的临床分析	尹淑英, 魏守顺 and 刘晓翎	解放军总医院针灸科,武警总医院,武警总医院 北京100853 ,北京100039 ,北京100039	针刺研究	2004	01,66-68	3	2	121	未提及	主穴为双侧肾俞、膀胱俞、中极、委中、金门、三阴交、足三里、内关,并配以阿是穴	选用度冷丁、6542 Ⅱ或颠茄	西医	输尿管结石绞痛	泌尿生殖系统疾病	否	2	否	否	否	是	是	否	是	否	是	否	是	是	否	否	否	否	否	否	否	否	否	否	否	是	否	否	否	是	是	是	否	否
973	针刺治疗对恶性肿瘤患者细胞免疫调节的影响	吴滨, 周荣兴, 陈名金, 屈云, 张永玲, 周鸣生, 龚其美, 李婉宜, 陈平 and 赵北蓉	华西医科大学附属第一医院!四川610072,华西医科大学附属第一医院!四川610072,华西医科大学附属第一医院!四川610072,华西医科大学附属第一医院!四川610072,华西医科大学附属第一医院!四川610072,华西医大基础医学院微生物教研组,华西医大基础医学院微生物教研组,华西医大基础?	针刺研究	1995	03,67-71	10	1	40	未提及	针刺	西医	西医	恶性肿瘤	肿瘤	否	36	否	否	否	是	是	否	是	否	是	是	是	是	否	否	否	否	否	否	否	否	否	是	否	是	否	否	否	否	是	是	否	否
976	针刺治疗稳定性心绞痛30例体会	常佩芬	北京中医药大学东直门医院心血管内科 北京100700	针刺研究	2005	01,50-52	1	1	52	研究生	针刺1.心俞、厥阴俞,2. 巨阙、膻中, 两组均加双侧内关、郄门、神门、膈俞	消心痛10 mg, 每日3 次口服, 或倍他乐克12. 5 mg, 每日2 次口服,	西医	稳定性心绞痛	循环系统疾病	否	2	否	否	否	是	是	否	是	否	否	是	是	是	否	否	否	否	否	否	否	否	否	是	否	是	否	否	否	是	是	是	否	否
977	针刺治疗抑郁性神经症及对免疫功能的影响	唐胜修, 徐祖豪, 唐萍, 李凤萍, 江勇, 王敏华, 王敏, 华启海, 李震宇 and 孙涛	广西壮族自治区人民医院星湖门诊部,广西壮族自治区人民医院星湖门诊部,广西壮族自治区人民医院星湖门诊部,北京中医药大学东直门医院针灸科 南宁530022 ,南宁530022 ,南宁530022 ,北京100007	针刺研究	2003	04,270-272	4	2	41	未提及	针刺治疗	服用黛力新治疗	西医	抑郁性神经症	神经系统疾病	否	15	否	否	否	是	是	否	是	否	否	否	是	否	否	否	否	否	否	否	否	否	否	否	否	是	否	否	否	是	是	是	否	否
981	针灸对中风后偏瘫肩痛者血脂影响的观察	李扬帆, 邓柏颖, 粟胜勇 and 周恩华	广西中医学院,广西中医学院,广西中医学院,广西中医学院 南宁530023 ,南宁530023 ,南宁530023 ,南宁530023	针刺研究	2004	04,289-292	4	1	90	未提及	针灸加中西药治疗	单纯针灸/单纯中西药治疗	多种对照措施	中风后偏瘫肩痛	循环系统疾病	否	3	否	否	否	是	是	否	是	否	是	否	是	是	否	否	否	否	否	否	否	否	否	是	否	是	否	否	否	是	是	是	否	否
982	针灸和甲氨蝶呤治疗类风湿性关节炎90例临床疗效对比	吴家萍 and 边朝辉	房山区中医医院,房山区中医医院 北京102400,北京102400	针刺研究	2006	04,235-238	2	1	90	临床医生	附子饼间接灸大椎、命门、肝俞、脾俞、肾俞, 局部取穴温针灸受累关节,	口服甲氨蝶呤	西医	类风湿性关节炎	肌肉骨骼系统和结缔组织疾病	否	3	否	否	否	是	是	否	是	否	是	是	是	是	否	否	否	是	是	否	否	否	否	是	否	是	否	否	否	是	是	是	否	否
985	针灸为主治疗血管性痴呆的临床研究	李艳慧, 杨文辉, 庄礼兴 and 郑谅	广州中医药大学第一附属医院!广州510405,广州中医药大学第一附属医院!广州510405,广州中医药大学第一附属医院!广州510405,广州中医药大学第一附属医院!广州510405	针刺研究	1997	04,259-262	4	1	32	未提及	针刺加中药治疗	中药治疗	中医出针灸外的其它方法	血管性痴呆	循环系统疾病	否	15	否	否	否	是	是	否	是	否	否	否	是	是	否	否	否	否	否	否	否	否	否	否	否	是	否	否	否	否	是	是	否	否
986	针灸治疗不同类型颈椎病的临床研究	刘世敏, 吴焕淦, 王拥军 and 朱毅	上海中医药大学!上海200032,上海市针灸经络研究所!上海200030,上海中医药大学!上海200032,上海市针灸经络研究所!上海200030	针刺研究	2000	03,225-227	4	2	94	未提及	针灸治疗	西药	西医	颈椎病	肌肉骨骼系统和结缔组织疾病	否	12	否	否	否	是	是	否	是	否	是	否	是	否	否	否	否	否	否	否	否	否	否	否	否	是	否	否	否	否	是	是	否	否
987	针灸治疗冠心病30例临床观察	雷磊	安徽中医学院针灸经络研究所!合肥,230038	针刺研究	1997	3184	1	1	55	未提及	针灸	针刺	单纯针灸	冠心病	循环系统疾病	否	5	否	否	否	是	是	否	是	否	是	否	是	否	否	否	否	否	否	否	否	否	否	否	否	是	否	否	否	是	否	是	否	否
989	针麻开胸手术超前镇痛作用临床观察	唐育民, 魏湘华, 尹志礼 and 郝冰	四川省肿瘤医院麻醉科!成都610041,四川省肿瘤医院麻醉科!成都610041,四川省肿瘤医院麻醉科!成都610041,中国人民解放军520医院!绵阳621000	针刺研究	2001	03,168-169	4	2	54	未提及	针麻；不用电针刺	仅用药物麻醉	西医		神经系统疾病	否	1	否	否	否	是	是	否	是	否	是	否	是	是	否	否	否	否	否	否	否	否	否	否	否	是	否	否	否	否	否	是	否	否
990	针麻与硬膜外麻醉行阑尾切除术效果比较研究	孙频声, 李立志 and 侍明宏	内蒙古自治区阿拉善盟医院,内蒙古自治区阿拉善盟医院,内蒙古自治区阿拉善盟医院 中国 750300,中国 750300,中国 750300	针刺研究	1992	02,87-89	3	1	80	未提及	针刺麻醉	硬膜外麻醉	西医		神经系统疾病	否	0	否	否	否	是	是	否	是	否	是	否	是	否	否	否	否	否	否	否	否	否	否	否	否	是	否	否	否	是	否	是	否	否
991	针药结合对先天愚型儿童智商和社会适应行为的影响	张毅敏	暨南大学医学院中医系 广州510632	针刺研究	2006	03,166-168	1	1	50	研究者	以头三针为主,配合体针	药物治疗	西医	先天愚型儿童智商	神经系统疾病	否	0	否	否	否	是	是	否	是	否	是	否	是	是	否	否	否	否	否	否	否	否	否	是	否	是	否	否	否	否	是	是	否	否
992	针药结合分娩镇痛的临床研究	吴连方	首都医科大学北京妇产医院!北京100006	针刺研究	2001	03,179-180	1	1	270	未提及		针灸 西医	单纯针灸	分娩镇痛	妊娠、分娩和产褥期	否	12	否	否	否	是	是	否	是	否	否	否	是	是	否	否	否	否	否	否	否	否	否	否	否	是	否	否	否	否	否	是	否	否
993	针药结合麻醉下手术治疗混合痔40例临床观察	徐天舒 and 钱海华	南京大学附属鼓楼医院中医科;江苏省中医院肛肠科;	针刺研究	2009	06,403-405	2	2	40	临床医生	针药结合麻醉	药物麻醉	西医	混合痔	泌尿生殖系统疾病	否	0	否	否	否	是	是	否	是	否	是	是	是	是	否	否	否	否	否	否	否	否	否	是	否	是	否	否	否	是	是	是	否	否
994	针药结合治疗坐骨神经痛	徐建钟, 刘家英, 张永刚, 张丹敏, 李艳华 and 方宗仁	北京市中医医院!北京100010,中国中医研究院针灸研究所!北京100700,朝阳中医医院!北京100000,鼓楼中医医院!北京100009,中国中医研究院针灸研究所!北京100700,中国中医研究院针灸研究所!北京100700	针刺研究	2001	03,187-189	6	4	158	未提及	① 单纯针刺② 针刺加安慰剂③ 针刺加心痛定④ 针刺加Baclofen⑤ 针刺加可乐宁	多种	多种对照措施	坐骨神经痛	肌肉骨骼系统和结缔组织疾病	否	0	否	否	否	是	是	否	是	否	是	否	是	是	否	否	否	否	否	否	否	否	否	否	否	是	否	否	否	否	否	是	否	否
997	针刺颞穴为主治疗脑血管意外后遗症的临床研究	李艳慧 and 靳瑞	广州中医学院针灸系 510407	针刺研究 1994.03.30;19(2) 4-7	1994		2	1	108	未提及	针刺颖侧三针配以四神聪、风府透哑门、四关穴	体针	单纯针灸	脑血管意外后遗症	损伤、中毒和外因的某些后果	否	23	否	否	否	是	是	否	是	否	是	否	是	是	否	否	否	否	否	否	否	否	否	否	否	是	否	否	否	是	是	是	否	否
998	阿是穴四花刺法治疗痛证的临床治疗观察	周建伟 and 张凡	2) 103-104	针刺研究 1997.05.20;22(1	1997		2	1	357	未提及	阿是穴针刺	常规针刺	单纯针灸	痛证	精神和行为障碍	否	2	否	否	否	否	是	否	是	否	是	否	是	否	否	否	否	否	否	否	否	否	否	否	否	是	否	否	否	否	否	是	否	否
999	电针背俞穴对急性胃脘痛的镇痛观察	罗庆道 and 罗建明	2) 138-139	针刺研究 1997.05.20;22(1	1997		2	1	60	未提及	针刺选取心俞、隔俞、肝俞、脾俞以活血散痪, 行气止痛,	常规针刺	单纯针灸	急性胃脘痛	消化系统疾病	否	11	否	否	否	是	是	否	是	否	是	否	是	否	否	否	否	否	否	否	否	否	否	是	否	是	否	否	否	否	否	是	否	否
1000	吗啡和电针对术后病人淋巴细胞增殖反应的影响	唐辉毅, 梁伟民, 俞莹芳, 潘银英, 徐振邦, 章宇, 杜莅娜, 吴根诚 and 曹小定	2) 143-144	针刺研究 1997.05.20;22(1	1997		9	2	18	未提及	吗啡伍用电针；手术；吗啡	多种	多种对照措施		血液及造血器官疾病和某些免疫机制的疾患	否	1	否	否	否	否	是	否	是	否	是	否	是	是	否	否	否	否	否	否	否	否	否	否	否	是	否	否	否	否	否	是	否	否
1001	针刺复合小剂量硬膜外麻醉胃大部切除术对循环功能的影响	刘颖涛, 秦必光, 程希熊 and 张兰英	2) 125-127	针刺研究 1997.05.20;22(1	1997		4	3	60	未提及	针刺复合硬膜外麻醉	针刺麻醉/硬膜外麻醉	多种对照措施		神经系统疾病	否	0	否	否	否	是	是	否	是	否	是	否	是	是	否	否	否	否	否	否	否	否	否	否	否	是	否	否	否	否	否	是	否	否
1002	针刺复合小剂量硬膜外麻醉胃大部切除研究小结	秦必光, 程希熊, 彭其芳, 张兰英, 徐永健, 胡北喜 and 李祥奎	2) 130-131	针刺研究 1997.05.20;22(1	1997		7	3	102	临床医生		针灸 西医	单纯针灸		神经系统疾病	否	0	否	否	否	是	是	否	是	否	是	否	否	否	否	否	否	否	否	否	否	否	否	否	否	是	否	否	否	否	否	否	否	否
1003	针刺麻醉对硬膜外麻醉阻滞范围的探讨	秦必光 and 张兰英	2) 131-133	针刺研究 1997.05.20;22(1	1997		2	1	106	未提及	针刺复合小剂量硬膜外麻醉	小剂量硬膜外麻醉	西医		神经系统疾病	否	0	否	否	否	否	是	否	是	否	是	否	是	否	否	否	否	否	是	否	否	否	否	否	否	是	否	否	否	否	否	是	否	否
1004	艾灸治疗溃疡性结肠炎58例疗效观察	方向明, 刘维洲 and 肖永俭	合肥安徽中医学院针灸经络研究所 230038	针刺研究 1997.07.10;22(3) 196	1997		3	2	58	未提及	艾灸治疗	抗感染药物并根据病情配合适量的Λ ( % Λ 、’肾上腺皮质激素及免疫抑制剂治疗, 部分情绪不稳定患者给予少量镇静剂	西医	溃疡性结肠炎	消化系统疾病	否	6	否	否	否	否	是	否	是	否	是	否	否	否	否	否	否	否	否	否	否	否	否	否	否	是	否	否	否	否	否	是	否	否
1006	针刺加增温灸治疗腰腿痛疗效分析	樊松龄	宁国县中医院针灸科 242300	针刺研究 1997.07.10;22(3) 226	1997		1	1	100	未提及	针刺加温针灸	单纯针刺	单纯针灸	腰腿痛	肌肉骨骼系统和结缔组织疾病	否	0	否	否	否	是	是	否	是	否	是	否	是	否	否	否	否	否	否	否	否	否	否	否	否	是	否	否	否	否	否	是	否	否
1007	针药复合麻醉用于肾移植术的临床研究	屈桂莲, 庄心良, 徐国辉, 杨柳芬, 王珍娣, 陈守林, 黄树仁, 徐达 and 谢桐	上海市第一人民医院 200080	针刺研究 1997.12.15;22(4) 275-279	1997		9	1	100	未提及	针麻加硬膜外阻滞	硬膜外阻滞	西医		神经系统疾病	否	5	否	否	否	是	是	否	是	否	是	否	是	是	否	否	否	否	否	否	否	否	否	否	否	是	否	否	否	是	是	是	否	否
1008	针刺对急性脑血管病继发肺水肿患者PA-aO2的影响	李金波	天津中医学院第一附属医院 300193	针刺研究 1998.11.01;23(4) 281-282	1998		1	1	60	未提及	针刺加西药	西药	西医	急性脑血管病继发肺水肿	循环系统疾病	否	0	否	否	否	是	是	否	是	否	是	是	是	是	否	否	否	否	否	否	否	否	否	是	否	是	否	否	否	否	是	是	否	否
1009	针刺对中风早期患者认知功能影响的临床观察	阮经文, 郑沛仪, 温明 and 饶中东	中山医科大学附属第一医院针灸科 510080	针刺研究 1999.09.20;24(3) 223-226	1999		4	1	60	未提及	常规针灸治疗及一些康复训练和临床药物治疗，同时加取四神聪、本神、通里、照海、舌三针等穴。	常规针灸治疗及一些康复训练和临床药物治疗	西医	中风	循环系统疾病	否	17	否	否	否	否	是	否	是	否	是	是	是	是	否	否	否	否	否	否	否	否	否	否	否	是	否	否	否	否	是	是	否	否
1010	电针夹脊穴治疗颈椎病的临床研究	王升旭, 赖新生, 李树成 and 老锦雄	广州第一军医大学中医系 510515	针刺研究 1999.09.20;24(3) 227-230	1999		4	3	70	未提及	电针夹脊穴	常规取穴	单纯针灸	颈椎病	肌肉骨骼系统和结缔组织疾病	否	19	否	否	否	是	是	否	是	否	是	否	是	是	否	否	否	否	否	否	否	否	否	否	否	是	否	否	否	否	是	是	否	否
1011	针刺治疗中心性脉络膜视网膜病变32例的临床观察	朱新民	合肥安徽中医学院附属二院眼科	针刺研究 2000.09.15;25(3) 223-224	2000		1	1	62	未提及	针刺治疗	药物治疗	西医	中心性脉络膜视网膜病变	眼和附器疾病	否	0	否	否	否	是	是	否	是	否	是	否	是	否	否	否	否	否	否	否	否	否	否	否	否	是	否	否	否	是	是	是	否	否
1012	辨证取穴论治前列腺增生症	何金柱;李兰英;徐伟	呼和浩特内蒙古自治区医院	针刺研究 2000.12.15;25(4) 300-301	2000		3	1	68	未提及	头针配合体针辨证取穴, 取头部足运感区( 双侧) 、生殖区( 双侧) 、体针取关元、中极、气海穴, 并辨证选取其它相关的俞穴针灸	常规口服前列康片、安尿通片治疗	西医	前列腺增生症	泌尿生殖系统疾病	否	19	否	否	否	是	是	否	是	否	是	否	是	否	否	否	否	否	否	否	否	否	否	否	否	是	否	否	否	否	是	是	否	否
1013	针刺复合安氟醚吸入全麻食管癌切除临床研究总结	尹志礼;秦必光;王焱林;胡北喜;唐育民;万德宁	成都四川省肿瘤医院	针刺研究 2001.03.15;26(1) 38-44	2001		6	3	120	未提及	针刺复合安氟醚吸入全麻/电极板穴位刺激复合安氟醚吸入全麻	单纯安氟醚吸入全麻	西医	食管癌	消化系统疾病	是	5	否	否	否	是	是	否	是	否	是	否	是	否	否	否	否	否	是	否	否	否	否	是	否	是	否	否	否	否	是	是	否	否
1014	麦粒灸对脾虚泄泻证患者唾液淀粉酶活性及血清SIgA的影响	余华;张安仁;张月娥;郑闵琴;王文莉;黄迪君;弋代明	成都军区总医院理疗科	针刺研究 2001.03.15;26(1) 63-66	2001		8	3	112	未提及	采用麦粒灸灸患者脾俞、胃俞、足三里,	中药治疗	中医出针灸外的其它方法	脾虚泄泻证	消化系统疾病	否	4	否	否	否	是	是	否	是	否	是	否	是	是	否	否	否	否	否	否	否	否	否	否	否	是	否	否	否	否	是	是	否	否
1015	天灸疗法对支气管哮喘患者血浆SP和VIP含量的影响	戴文军;赖新生	广州中医药大学	针刺研究 2001.06.15;26(2) 134-137	2001		2	1	52	未提及	天灸疗法	常规治疗	单纯针灸	支气管哮喘	呼吸系统疾病	否	18	否	否	否	是	是	否	是	否	否	是	是	是	否	否	否	否	否	否	否	否	否	否	否	是	否	否	否	否	否	是	否	否
1016	应用针刺复合安氟醚全麻食管癌根治术的临床研究	唐育民;秦必光;胡北喜;魏湘华;尹志礼	成都四川省肿瘤医院	针刺研究 2001.06.15;26(2) 138-142	2001		5	2	70	未提及	针刺复合安氟醚麻醉/电极板穴位刺激复合安氟醚麻醉	单纯安氟醚吸入全麻	多种对照措施	食管癌	消化系统疾病	否	18	否	否	否	否	是	否	是	否	否	否	是	是	否	否	否	否	是	否	否	否	否	是	否	是	否	否	否	否	是	是	否	否
1018	顶颞前斜线齐刺法治疗中风偏瘫的临床观察	睢明河;马惠芳;白杰	北京中医药大学针灸学	针刺研究 2003.06.15;28(2) 144-146	2003		3	2	62	未提及	顶颞前斜线齐刺法加常规体穴治疗	顶颞前斜线常规刺法加常规体穴治疗	单纯针灸	中风偏瘫	循环系统疾病	否	8	否	否	否	是	是	否	是	否	是	否	是	否	否	否	否	否	是	否	否	否	否	否	否	是	否	否	否	否	是	是	否	否
1019	电针刺激对缺血再灌注心肌保护中IL-8的作用机制	卢中平;王祥瑞;孙大金	上海第二医科大学附属仁济医院	针刺研究 2003.09.15;28(3) 210-213	2003		3	1	48	未提及	电针治疗	针刺治疗	单纯针灸		循环系统疾病	否	9	否	否	否	是	是	否	是	否	是	否	是	是	否	否	否	否	否	否	否	否	否	否	否	是	否	否	否	否	否	是	否	否
1021	针刺对高脂血症患者血脂水平的影响	黄伟贞	南宁广西医科大学第一附属医院中医科	针刺研究 2003.09.15;28(3) 218-220	2003		1	1	60	未提及	针刺疗法	药物疗法	西医	高脂血症	循环系统疾病	否	21	否	否	否	是	是	否	是	否	是	否	是	是	否	否	否	否	否	否	否	否	否	否	否	是	否	否	否	否	是	是	否	否
1022	电针治疗糖尿病周围神经病变的神经电生理观察	李永方;李尚丽;温娟;郑利星;郭秀英;康尔竹	石家庄解放军白求恩国际和平医院	针刺研究 2003.09.15;28(3) 224-229	2003		6	2	84	未提及	电针治疗	弥可保片口服	西医	糖尿病周围神经病变	内分泌、营养和代谢疾病	否	25	否	否	否	是	是	否	是	否	是	否	是	是	否	否	否	是	是	否	否	否	否	否	否	是	否	否	否	是	是	是	否	否
1023	前后交替针刺配合手法治疗中风急性期后下肢偏瘫的临床研究	屈云;蒋毅;刘沙鑫;何成奇;熊淑芳	成都四川大学华西医院	针刺研究 2003.12.15;28(4) 267-269	2003		5	1	58	未提及	交替针刺下肢之梁丘、足三里、丰隆、委中、承山、太溪加手法的方法治疗,	一般内科治疗	西医	中风急性期后下肢偏瘫	循环系统疾病	否	3	否	否	否	是	是	否	是	否	是	是	是	否	否	否	否	是	是	否	否	否	否	否	否	是	否	否	否	否	是	是	否	否
1024	头颅磁共振成像定位围针对中风偏瘫患者血液流变学的影响	江钢辉;李艳慧;黄勇;李健萍	广州中医药大学第一附属医院	针刺研究 2004.03.15;29(1) 63-65	2004		4	1	40	未提及	MRI 定位围针法治疗	传统头针法	单纯针灸	中风偏瘫	循环系统疾病	否	16	否	否	否	是	是	否	是	否	是	否	是	是	否	否	否	否	否	否	否	否	否	否	否	是	否	否	否	否	是	是	否	否
1025	头颅CT定位围针对多发梗塞性痴呆患者生存质量的影响	伦新;荣莉;杨文辉	广州中医药大学第一附属医院	针刺研究 2004.06.15;29(2) 149-152	2004		3	1	50	未提及	以头部CT 所示病灶在同侧头皮的投射区周边为针刺主穴	口服尼莫通	西医	多发梗塞性痴呆	精神和行为障碍	否	5	否	否	否	是	是	否	是	否	是	是	是	否	否	否	否	否	否	否	否	否	否	否	否	是	否	否	否	否	是	是	否	否
1026	头针加药物治疗早期脑梗死患者外周血丙二醇含量变化与神经功能康复的研究	俞昌德;吴炳煌;洪安辉;白靖宇;俞宙	福州福建中医学院针灸推拿系	针刺研究 2004.09.15;29(3) 222-226	2004		5	1	60	未提及	采用CI 早期常规药物治法的基础上加用头针	采用CI 早期常规药物治法	西医	早期脑梗死	循环系统疾病	否	3	否	否	否	否	是	否	是	否	否	是	是	是	否	否	否	否	否	否	否	否	否	是	否	是	否	否	否	否	是	是	否	否
1027	不同电针强度对高血压实证病人血压的影响	周杰芳;靳瑞	香港大学中医药学院	针刺研究 2004.12.15;29(4) 286-288	2004		2	1	44	未提及	强电针治疗	中电针治疗	单纯针灸	高血压	循环系统疾病	否	3	否	否	否	否	是	否	是	否	是	否	是	是	否	否	否	是	是	否	否	否	否	是	否	是	否	否	否	否	是	是	否	否
1028	扬刺温针灸治疗四肢筋痹的临床观察	汤国娟	杭州市萧山区第一人民医院	针刺研究 2004.12.15;29(4) 293-295	2004		1	1	74	未提及	扬刺温针灸治疗	常规针刺治疗,	单纯针灸	四肢筋痹	神经系统疾病	否	2	否	否	否	否	是	否	是	否	是	否	是	否	否	否	否	否	否	否	否	否	否	否	否	是	否	否	否	是	是	是	否	否
1029	经皮穴位电刺激配合全麻行异氟醚控制性降压的可行性研究	谢文霞 and 王均炉	温州医学院第一附属医院 325000	针刺研究 2005.03.15;30(1) 3-8	2005		2	1	42	未提及	经皮穴位电刺激加常规全麻,	常规全麻	西医		神经系统疾病	否	7	否	否	否	否	是	否	是	否	是	否	是	是	否	否	否	否	否	否	否	否	否	是	否	是	否	否	否	是	是	是	否	否
1030	透刺法与药物治疗颈性眩晕症疗效对比观察	邓宁	北京市化工医院 100093	针刺研究 2005.03.15;30(1) 48-49	2005		1	1	114	临床医生	采用透刺法为主, 脑空透风池、玉枕透天柱、丝竹空透率谷、颔厌透悬颅	采用药物治疗方法为主, 盐酸培他啶250 mL 加丹参20 mL, 静脉点滴, 每日1 次; 口服西比灵5 mg , 每日1 次	西医	颈性眩晕症	神经系统疾病	否	2	否	否	否	否	是	否	是	否	否	否	是	否	否	否	否	否	否	否	否	否	否	否	否	是	否	否	否	是	是	是	否	否
1032	针刺治疗扁平疣临床观察	任昶 and 高永辉	北京朝阳医院京西院区 100043	针刺研究 2005.06.15;30(2) 113-114	2005		2	2	54	临床医生	针刺	单纯接受药物治疗	西医	扁平疣	皮肤和皮下组织疾病	否	8	否	否	否	是	是	否	是	否	是	否	是	否	否	否	否	否	否	否	否	否	否	是	否	是	否	否	否	是	是	是	否	否
1033	针刺对中风性假性球麻痹患者血浆内皮素及一氧化氮的影响	陈兴华 and 赖新生	广州中医药大学第一附属医院 510405	针刺研究 2005.09.15;30(3) 171-174	2005		2	2	75	临床医生	选穴以脑三针、 舌三针、 百会、 通里、 三阴交为主, 并配以电针	西药以脑活素静脉点滴,并口服尼莫通、 阿司匹林	西医	中风性假性球麻痹	循环系统疾病	否	3	否	否	否	是	是	否	是	否	是	是	是	是	否	否	否	是	是	否	否	否	否	是	否	是	否	否	否	是	是	是	否	否
1035	百会、水沟、神门影响血管性痴呆患者认知功能的比较研究	赖新生 and 黄泳	广州中医药大学针灸推拿学院,广州 510407	针刺研究 2006;31(1) 54-57	2006		2	1	50	研究者	针刺百会 +水沟 +神门	针刺百会治疗/体针治疗/水沟治疗/神门治疗	多种对照措施	血管性痴呆	循环系统疾病	是	18	否	否	否	是	是	否	是	否	是	是	是	是	否	否	否	否	否	否	否	否	否	是	否	是	否	否	否	否	是	是	否	否
1036	不同针刺方法对女性尿道综合征膀胱容量影响的临床观察	陈跃来, 岑珏, 侯文光, 高志强, 虞先敏 and 马雪梅	上海中医药大学附属岳阳中西医结合医院,上海 200437	针刺研究 2006;31(2) 116-118	2006		6	1	81	临床医生	电针加手法针刺	手法针刺	单纯针灸	女性尿道综合征膀胱	泌尿生殖系统疾病	否	7	否	否	否	是	是	否	是	否	否	是	是	是	否	否	否	是	否	否	否	否	否	是	否	是	否	否	否	是	是	是	否	否
1037	复方亚甲蓝液有氧穴位注射治疗疱疹后神经痛的临床研究	职良喜	焦作煤业集团有限责任公司五官医院,焦作 454000	针刺研究 2006;31(2) 119-122	2006		1	1	80	临床医生	复方亚甲蓝液有氧穴位注射	采用针刺治疗	单纯针灸	疱疹后神经痛	皮肤和皮下组织疾病	否	0	否	否	否	是	是	否	是	否	是	是	是	是	否	否	否	是	是	否	否	否	否	是	否	是	否	否	否	是	是	是	否	否
1038	针刺对儿童药物中毒性听力语言障碍脑干听觉诱发电位的影响	张全明, 余瑞英, 庞坚, 周雅芳, 周茵 and 靳瑞	(1)广州中医药大学针灸推拿学院,广州510405;	针刺研究 2006;31(3) 163-165	2006		6	2	53	研究者	针刺，主要取四神针、 颞三针、 耳三针、 舌三针、 风池、 哑门、 合谷、 中渚、 足临泣为治疗穴位	口服盐酸葡桂利嗪胶囊、 三磷酸腺苷、 Vit B1、 Vi t B6。	西医	疱疹后神经痛	影响健康状况和与保健机构接触的因素	否	0	否	否	否	是	是	否	是	否	否	是	是	是	否	否	否	是	是	否	否	否	否	是	否	是	否	否	否	否	是	是	否	否
1039	头针、体针及头体针结合治疗中风230例的疗效比较	李虹, 侯中伟, 白玉兰 and 谷世喆	(1)中日友好医院,北京100029; (2)北京中医药大学,北京 100029	针刺研究 2006;31(3) 169-172	2006		4	2	30	临床医生	体针	体针	单纯针灸	中风	循环系统疾病	否	5	否	否	否	是	是	否	是	否	是	否	是	否	否	否	否	是	否	否	否	否	否	否	否	是	否	否	否	是	是	是	否	否
1040	电针少泽穴对乳汁分泌不足产妇催乳作用的疗效观察	韩颖, 王宏才, 翟桂荣, 张红卫, 魏立新 and 李彩芬	(1)中国中医科学院针灸研究所,北京100700;	针刺研究 2006;31(3) 173-175	2006		6	2	80	临床医生	采用电针催乳经验穴少泽穴治疗	采用电针非相关穴位商阳穴治疗	单纯针灸	乳汁分泌不足	内分泌、营养和代谢疾病	是	3	否	否	否	是	是	否	是	否	是	是	是	是	否	否	否	是	否	否	否	否	否	是	否	是	否	否	否	是	是	是	否	否
1041	针刺对功能性消化不良患者内脏敏感性的影响	姚筱梅, 姚树坤, 张瑞星 and 常丽丽	河北医科大学第四医院消化内科,石家庄 050011	针刺研究 2006;31(4) 228-231	2006		2	1	30	未提及	针刺双侧足三里、 内关和天枢穴 ,并保留 15 min	针刺双侧足三里、 内关和天枢穴 ，不留针	单纯针灸	功能性消化不良	消化系统疾病	否	14	否	否	否	是	是	否	是	否	是	是	是	是	否	否	否	否	否	否	否	否	否	是	否	是	否	否	否	否	是	是	否	否
1042	电针对糖尿病性认知功能障碍患者学习记忆的影响	许云祥 and 张家维	广州中医药大学针灸推拿学院,广州 510405	针刺研究 2006;31(4) 232-234,238	2006		2	1	45	研究者	针刺	口服尼莫通,	西医	糖尿病性认知功能障碍	内分泌、营养和代谢疾病	否	0	否	否	否	是	是	否	是	否	否	是	是	是	否	否	否	否	否	否	否	否	否	是	否	是	否	否	否	是	是	是	否	否
1044	针刺调肝法治疗抑郁性神经症的临床研究	符文彬, 樊莉, 朱晓平, 何青, 王玲, 庄礼兴, 刘远声, 唐纯志, 李颖文 and 严洁	(1)广东省中医院,广州510120; (2)湖南中医学院,长沙410007;	针刺研究 2006;31(6) 355-358	2006		9	6	201	临床医生	针刺调肝法	百优解法/假针刺法	多种对照措施	抑郁性神经症	神经系统疾病	是	10	否	否	否	是	是	否	是	否	是	是	是	是	否	否	否	是	是	是	否	否	否	是	否	是	否	是	否	是	是	是	否	否
1045	针刺合并综合疗法治疗假性延髓麻痹54例疗效观察	李砚青	首都医科大学附属北京天坛医院针灸科,北京 100050	针刺研究 2006;31(6) 359-361	2006		1	1	95	临床医生	采用头针、 体针、 穴位注射及药物进行综合治疗	单纯采用药物治疗	西医	假性延髓麻痹	神经系统疾病	否	1	否	否	否	是	是	否	是	否	是	是	是	是	否	否	否	是	否	否	否	否	是	是	否	是	否	否	否	是	否	是	否	否
1046	清热利湿祛瘀针刺法治疗急性痛风性关节炎的临床分析	奚玉凤, 邹婷, 艾宙, 刘媛媛 and 张倩如	广东省中医院珠海医院,珠海 519015	针刺研究 2006;31(6) 362-364	2006		5	1	130	临床医生	采用清热利湿祛瘀针刺法治疗	采用口服美洛昔康胶囊治疗。	西医	急性痛风性关节炎	肌肉骨骼系统和结缔组织疾病	否	3	否	否	否	是	是	否	是	否	是	是	是	是	否	否	否	是	是	否	否	否	否	是	否	是	否	否	否	是	是	是	否	否
1047	电针加DAJ艾灸仪治疗跟痛症临床观察	何永昌	广州市越秀区第二人民医院,广州 510180	针刺研究 2006;31(6) 368	2006		1	1	100	临床医生	电针加DAJ 艾灸仪治疗	单纯电针治疗	单纯针灸	跟痛症	肌肉骨骼系统和结缔组织疾病	是	0	否	否	否	是	是	否	是	否	否	是	是	否	否	否	否	是	是	否	否	否	是	是	否	是	否	否	否	否	是	是	否	否
1048	宣肺健脾益肾针刺法对不同程度支气管哮喘患者心率变异性与肺功能的影响	张文彭, В. Е В, B. T. A, К. В Л, С. Е В and П. Е Г	(1)中国中医科学院研究生院,北京100700;	针刺研究 2007;32(1) 42-48	2007		6	2	71	临床医生	在继续应用抗哮喘药物的同时 ,给予宣肺健脾益肾针刺治疗	继续应用抗哮喘药物 ,保持原剂量	西医	不同程度支气管哮喘	呼吸系统疾病	否	5	否	否	否	是	是	否	是	否	否	是	是	是	否	否	否	否	是	否	否	否	否	是	否	是	否	否	否	是	是	是	否	否
1049	穴位埋线对单纯性肥胖症患者肿瘤坏死因子-α和胰岛素抵抗的影响	陈锋, 吴松 and 张艳	(1)武汉大学人民医院,武汉430060;	针刺研究 2007;32(1) 49-52	2007		3	2	80	临床医生	穴位埋线	针刺	单纯针灸	单纯性肥胖	内分泌、营养和代谢疾病	否	3	否	否	否	是	是	否	是	否	是	是	是	是	否	否	否	是	是	否	否	否	否	是	否	是	否	否	否	否	是	是	否	否
1050	恢刺治疗颈源性头痛临床观察	周立武	北京市昌平区中医医院,北京 102200	针刺研究 2007;32(1) 67	2007		1	1	120	未提及	恢刺治疗	采用口服芬必得治疗	西医	颈源性头痛	神经系统疾病	否	4	否	否	否	是	是	否	是	否	是	否	是	否	否	否	否	否	否	否	否	否	否	否	否	是	否	否	否	否	是	是	否	否
1051	针刺对广泛性子宫切除术后膀胱功能影响的研究	王新宇	中国人民解放军总医院针灸科,北京 100853	针刺研究 2007;32(2) 132-135	2007		1	1	64	临床医生	针刺三阴交/针刺八 穴	留置尿管 多	多种对照措施	广泛性子宫切除术后膀胱功能	损伤、中毒和外因的某些后果	否	2	否	否	否	是	是	否	是	否	是	是	是	是	否	否	否	否	否	否	否	否	否	是	否	是	否	否	否	是	是	是	否	否
1052	电针对常年性变应性鼻炎患者血浆血管活性肠肽和P物质的影响	李月梅, 庄礼兴, 赖新生 and 江钢辉	(1)广州中医药大学第一附属医院针灸科,广州510405;	针刺研究 2007;32(2) 136-138	2007		4	2	100	临床医生	电针	饭后口服西替利嗪片	西医	常年性变应性鼻炎	呼吸系统疾病	否	4	否	否	否	是	是	否	是	否	是	是	是	是	否	否	否	是	是	否	否	否	否	是	否	是	否	否	否	是	是	是	否	否
1054	头穴丛刺结合言语康复治疗脑卒中运动性失语临床研究	张慧敏	北京世纪坛医院,北京 100038	针刺研究 2007;32(3) 190-194	2007		1	1	56	临床医生	康复治疗/针刺加康复治疗	采用神经科常规药物治疗	多种对照措施	脑卒中运动性失语	循环系统疾病	否	4	否	否	否	是	是	否	是	否	是	是	是	是	否	否	否	是	是	否	否	否	否	是	否	是	否	否	否	是	是	是	否	否
1055	电针对干燥综合征患者性激素水平影响的研究	白桦, 于澎 and 于淼	(1)哈尔滨医科大学附属口腔医学院,哈尔滨150001;	针刺研究 2007;32(3) 203-206	2007		3	3	57	研究者	电针	西药	西医	干燥综合征	内分泌、营养和代谢疾病	否	0	否	否	否	是	是	否	是	否	是	否	是	是	否	否	否	否	否	否	否	否	否	是	否	是	否	否	否	是	是	是	否	否
1056	电针三阴交对围绝经期综合征患者生殖内分泌影响的随机对照研究	秦正玉, 胡玲, 夏晓红, 李梦 and 吴子建	安徽中医学院针灸骨伤临床学院,合肥 230038	针刺研究 2007;32(4) 255-259	2007		5	1	175	临床医生	电针双侧三阴交	口服尼尔雌醇	西医	围绝经期综合征	泌尿生殖系统疾病	是	12	否	否	否	是	是	否	是	否	是	是	是	是	否	否	否	是	是	是	否	否	否	是	否	是	否	否	否	是	是	是	否	否
1057	针刺对糖尿病肾病血液流变学影响的临床随机对照研究	褚芹, 王琳 and 刘国真	(1)天津中医药大学第一附属医院,天津300193;	针刺研究 2007;32(5) 335-337	2007		3	2	54	研究生		西医	西医	糖尿病肾病	内分泌、营养和代谢疾病	否	2	否	否	否	是	是	否	是	否	是	否	是	是	否	否	否	否	是	否	否	否	否	是	否	是	否	否	否	是	是	是	否	否
1058	不同留针时间针刺对缺血性中风患者血液流变学的影响	何扬子, 韩冰, 郑仕富, 王丽娜, 陈卓铭, 胡静, 李静铭 and 彭菊秀	(1)暨南大学附属第一医院,广州510630;	针刺研究 2007;32(5) 338-341	2007		8	3	251	临床医生	针刺后留针60min,40min,20min	针灸	单纯针灸	缺血性中风	循环系统疾病	否	12	否	否	否	是	是	否	是	否	是	是	是	是	否	否	否	否	是	否	否	否	否	是	否	是	否	否	否	是	是	是	否	否
1059	经皮穴位电刺激对开颅术围术期脑损伤相关因子的影响	王均炉, 任秋生, 沈财成, 谢文霞, 郑瑞献 and 倪剑武	(1)温州医学院附属第一医院麻醉科,温州325000;	针刺研究 2008;33(1) 26-30	2008		6	2	50	临床医生	针刺麻醉	常规全麻	西医	开颅术围术期脑损伤	损伤、中毒和外因的某些后果	是	2	否	否	否	是	是	否	是	否	是	否	是	是	否	否	否	否	否	否	否	否	否	是	否	是	否	否	否	是	是	是	否	否
1060	嗅三针治疗血管性痴呆的随机对照研究	刘智斌, 牛文民, 杨晓航 and 牛晓梅	陕西中医学院附属医院,咸阳 712083	针刺研究 2008;33(2) 131-134	2008		4	1	60	研究者	用嗅三针刺激疗法 ,并施以电针	口服药物疗法	西医	血管性痴呆	循环系统疾病	否	16	否	否	否	是	是	否	是	否	是	是	是	是	否	否	否	是	否	否	否	否	否	是	否	是	否	否	否	是	是	是	否	否
1061	蜂针疗法治疗类风湿关节炎的临床随机对照研究	刘喜德, 张金禄, 郑汉光, 刘风云 and 陈滢	(1)浙江省中西医结合医院关节病科,杭州310003;	针刺研究 2008;33(3) 197-200	2008		5	2	100	临床医生	蜂针疗法加西药治疗	西药	西医	类风湿关节炎	肌肉骨骼系统和结缔组织疾病	是	1	否	否	否	是	是	否	是	否	是	是	是	是	否	否	否	是	是	是	否	否	否	否	否	是	否	否	否	是	是	是	否	否
1062	不同时间电针治疗失眠疗效评价	肖晓玲 and 刘志顺	中国中医科学院广安门医院针灸科,北京 100053	针刺研究 2008;33(3) 201-204	2008		2	1	60	临床医生		针灸	单纯针灸	失眠	精神和行为障碍	否	4	否	否	否	否	是	否	是	否	是	是	是	是	否	否	否	是	否	否	否	否	否	是	否	是	是	否	否	是	是	是	否	否
1063	电针三阴交治疗围绝经期综合征多中心随机对照研究	夏晓红, 胡玲, 秦正玉, 周军, 李梦, 李伟莉, 田丽颖 and 章一涓	(1)安徽中医学院针灸骨伤临床学院,合肥230038;	针刺研究 2008;33(4) 262-266	2008		8	5	175	研究者	电针双侧三阴交穴	口服尼尔雌醇	西医	围绝经期综合征	泌尿生殖系统疾病	否	9	否	否	否	是	是	否	是	否	是	是	是	是	否	否	否	是	是	是	否	否	否	是	否	是	否	否	否	是	是	是	否	否
1064	头穴久留针对血管性痴呆病人认知和生活能力及P300的影响	楚佳梅, 包烨华 and 邹超	杭州市中医院针灸科,杭州 310007	针刺研究 2008;33(5) 334-338	2008		3	1	65	研究生	在口服都可喜的基础上给予头穴针刺	口服都可喜	西医	血管性痴呆	循环系统疾病	否	6	否	否	否	是	是	否	是	否	是	是	是	是	否	否	否	是	是	否	否	否	否	是	否	是	否	否	否	是	是	是	否	否
1066	围刺结合刺络拔罐治疗聚合性痤疮的随机对照研究	刘长征, 雷波 and 郑剑峰	(1)宜春学院美容医学院,江西宜春336000;	针刺研究 2008;33(6) 406-408	2008		3	2	52	研究生	组取痤疮局部围刺的基础上 ,合谷、 血海、 丰隆、 三阴交穴常规针刺，同时拔罐	异维 A 酸胶丸口服	西医	聚合性痤疮	皮肤和皮下组织疾病	是	1	否	否	否	否	是	否	是	否	是	是	是	是	否	否	否	是	是	否	否	否	否	是	否	是	否	否	否	是	是	是	否	否
1067	隔物灸对寒湿凝滞型原发性痛经患者内皮素和一氧化氮含量的影响	杨继军, 孙立虹, 余延芬, 葛建军, 李新华 and 张瑞娟	河北医科大学中医学院,石家庄 050091	针刺研究 2008;33(6) 409-412	2008		6	1	105	研究者	以神阙穴艾炷隔盐姜灸、 关元穴艾炷隔姜灸	口服月月舒冲剂	西医	寒湿凝滞型原发性痛经	泌尿生殖系统疾病	是	2	否	否	否	是	是	否	是	否	是	是	是	是	否	否	否	是	是	否	否	否	否	是	否	是	否	否	否	是	是	是	否	否
1069	隔物灸治疗寒湿凝滞型原发性痛经的随机对照临床研究	孙立虹, 葛建军, 杨继军, 佘延芬, 李文丽, 李新华, 袁军, 李智滨, 毕秀霞, 李梅, 耿永红 and 王彤	(1)河北医科大学中医学院,石家庄050091;	针刺研究 2009;(6) 398-402	2009		13	4	209	研究者	采用隔物灸神阙、 关元穴治疗	口服月月舒冲剂治疗	西医	寒湿凝滞型原发性痛经	泌尿生殖系统疾病	是	1	否	否	否	否	是	否	是	否	是	是	是	是	否	否	否	是	是	是	否	否	否	是	否	是	否	否	否	是	是	是	否	否
1070	热补针法结合康复训练对缺血性脑卒中偏瘫患者早期运动功能的影响	张宁霞, 刘桂珍, 黄太权, 李蔚江, 罗家其, 刘薇薇, 黄勇 and 王爱民	上海中医药大学附属普陀医院针灸科,上海 200062	针刺研究 2009;(6) 406-409	2009		8	1	80	临床医生	内科常规治疗的同时采用热补针法结合康复训练进行治疗	受内科常规治疗的同时采用康复训练进行治疗	西医	缺血性脑卒中偏瘫	循环系统疾病	是	1	否	否	否	是	是	否	是	否	是	是	是	是	否	否	否	是	是	否	否	否	否	是	否	是	否	否	否	否	是	是	否	否
1071	耳针沿皮透刺配合体针对急性期脑梗死患者肌力和神经功能恢复的影响	李常法, 贾春生, 李晓峰, 石晶, 豆真真 and 孙萍	(1)河北医科大学第三医院针灸科,石家庄050091;	针刺研究 2010;(1) 56-60	2010		6	3	90	研究者	采用耳针沿皮透刺法结合体针治疗/采用头针结合体针治疗	采用单纯体针治疗	多种对照措施	急性期脑梗死	循环系统疾病	是	1	否	否	否	是	是	否	是	否	是	是	是	否	否	否	否	是	否	否	否	否	否	是	否	是	否	否	否	是	是	是	否	否
1073	电针三阴交对产程影响的临床观察	马文珠, 周培娟, 张怡, 袁英, 吴颖, 赵春华 and 夏影丽	(1)北京中医药大学针灸学院,北京100029;	针刺研究 2010;(3) 217-221	2010		7	4	349	研究者	电针	安慰剂	安慰剂		妊娠、分娩和产褥期	是	0	否	否	否	是	是	否	是	否	是	否	是	是	否	否	否	是	否	否	否	否	否	是	否	是	否	否	否	是	是	是	否	否
1074	隔药灸结合电针治疗寒湿型膝骨性关节炎的疗效观察	朱英, 陈日兰, 苗芙蕊 and 姬乐	(1)广西中医学院附属瑞康医院,南宁530011;	针刺研究 2010;(4) 293-297	2010		4	2	124	临床医生	隔药灸结合电针	西药	西医	寒湿型膝骨性关节炎	肌肉骨骼系统和结缔组织疾病	是	0	否	否	否	是	是	否	是	否	是	是	是	是	否	否	否	是	是	否	否	否	否	是	否	是	否	否	否	是	否	是	否	否
1075	腹针对肥胖型多囊卵巢综合征患者内分泌及糖脂代谢的影响	赖毛华, 马红霞, 姚红, 刘华, 宋兴华, 黄婉怡 and 吴效科	(1)广州医学院第一附属医院,广州510120;	针刺研究 2010;(4) 298-302	2010		7	2	86	研究者	针刺中脘、 下脘、 气海等穴	二甲双胍治疗	西医	肥胖型多囊卵巢综合征	泌尿生殖系统疾病	否	0	否	否	是	是	是	否	是	否	是	是	是	是	否	否	否	是	是	否	否	否	否	否	否	是	否	否	否	是	是	是	否	否
1076	27例坐骨神经痛的穴位辨证治疗	梅春林	南京中医药大学	针灸临床杂志	1996	11,	1	1	54	未提及		除了不辨证运用温针、电针、水针等方法外, 针刺穴位、手法均同治疗组。	单纯针灸	坐骨神经痛	神经系统疾病	否	0	否	否	是	是	是	否	是	否	是	是	是	否	否	否	否	否	否	否	否	否	否	否	否	是	否	否	否	否	是	是	否	否
1077	G6805加神灯治疗面肌痉挛102例临床观察	刘凤波 and 付美香	云南省曲靖市第二人民医院,云南省曲靖市第二人民医院 云南曲靖655000 ,云南曲靖655000	针灸临床杂志	2005	05,45	7	1	102	临床医生	电针(G6805) + 神灯(TDP)治疗	药物口服卡马西平,维生素B1、 B6 治疗,	西医	面肌痉挛	肌肉骨骼系统和结缔组织疾病	否	4	否	否	否	是	是	否	是	否	是	否	是	否	否	否	否	否	否	否	否	否	否	否	否	是	否	否	否	否	是	是	否	否
1078	SMY-10型电脑随机脉冲针疗仪治疗痛证的临床观察	杨兆民 and 刘农虞	南京中医药大学第二临床医学院针灸临床教研室,南京中医药大学第二临床医学院针灸临床教研室	针灸临床杂志	1996	02,25-26	2	1	41	未提及	在常规针刺治疗的基础上,加电针仪治疗	针灸	单纯针灸	痛证	神经系统疾病	否	0	否	否	否	是	是	否	是	否	是	否	是	否	否	否	否	否	否	否	否	否	否	否	否	是	否	否	否	否	是	否	否	否
1079	阿是穴臭氧注射联合推拿治疗粘连期肩周炎临床疗效观察	李绍军, 谯智泉, 喻凤文, 陈方芳, 向泽东 and 杨韬	四川省巴中市中医院;	针灸临床杂志	2010	03,32-34	6	1	124	临床医生	先给予阿是穴臭氧注射，	按局部选穴和分经辨证选穴	单纯针灸	粘连期肩周炎	肌肉骨骼系统和结缔组织疾病	是	0	否	否	是	是	是	否	是	否	是	是	是	否	否	否	否	是	是	否	否	否	否	否	否	是	否	否	否	是	是	是	否	否
1082	八脉交会穴配合耳穴治疗心脾两虚型慢性疲劳综合征	吴咚咚 and 李岩	黑龙江中医药大学附属第一医院;	针灸临床杂志	2010	11,31-33	8	1	126	未提及		中医	中医出针灸外的其它方法	心脾两虚型慢性疲劳综合征	精神和行为障碍	否	0	否	否	是	是	是	否	是	否	是	是	是	是	否	否	否	是	否	否	否	否	否	是	否	是	否	否	否	否	是	是	否	否
1083	邦迪辣椒痛可贴与针刺拔罐结合治疗坐骨神经痛	张俊 and 张德基	福建省古田县福音针灸诊所,福建省古田县福音针灸诊所 352200,352200	针灸临床杂志	1996	Z1,32	2	1	150	未提及	邦迪辣椒痛可贴与针刺拔罐结合治疗	按常规针刺、加电针、拔罐,不予以加贴邦迪辣椒痛可贴。	单纯针灸	坐骨神经痛	肌肉骨骼系统和结缔组织疾病	否	0	否	否	否	是	是	否	是	否	是	否	是	否	否	否	否	否	否	否	否	否	否	否	否	是	否	否	否	否	是	是	否	否
1084	膀胱募穴与合穴对尿道动力学影响的临床研究	哈力甫, 陈跃来, 申鹏飞, 陈国美 and 葛林宝	05,新疆维吾尔自治区人民医院,上海中医药大学附属岳阳医院,上海中医药大学附属岳阳医院,上海中医药大学附属岳阳医院,上海中医药大学附属岳阳医院 新疆乌鲁木齐830001 ,上海200437 ,上海200437 ,上海200437 ,上海200437	针灸临床杂志	2004		5	2	36	临床医生	针刺中极为主, 配大赫、 水道	针刺委中为主, 配阴陵泉、 三阴交	单纯针灸		泌尿生殖系统疾病	否	2	否	否	否	是	是	否	是	否	是	是	是	是	否	否	否	否	否	否	否	否	否	否	否	是	否	否	否	否	是	是	否	否
1085	臂丛阻滞、推拿手法松解结合穴位注射治疗肩周炎疗效观察	薛青理	河南省西峡县中医院;	针灸临床杂志	2010	09,15-18	1	1	123	临床医生	采用臂丛神经阻滞术和穴位注射结合推拿手法治疗	取体针和耳穴贴压结合的方法治疗/采用内服药物和局部痛点封闭疗法结合治疗	多种对照措施	肩周炎	肌肉骨骼系统和结缔组织疾病	是	1	否	否	是	是	是	否	是	否	是	是	是	否	否	否	否	否	否	否	否	否	否	否	否	是	否	否	否	是	是	是	否	否
1086	薄氏腹穴皮下浅刺配合落枕穴针刺治疗落枕	金承香, 金书, 夏东斌, 黄泳, 肖慧玲 and 林仁勇	江汉油田总医院;南方医科大学珠江医院;南方医科大学中医药学院;	针灸临床杂志	2010	10,45-47	6	3	78	临床医生	在针刺落枕穴基础上, 再配合薄氏腹穴商曲穴皮下浅刺	治以落枕穴针刺,	单纯针灸	落枕	精神和行为障碍	否	0	否	否	否	是	是	否	是	否	是	否	是	是	否	否	否	否	否	否	否	否	否	是	否	是	否	否	否	是	是	是	否	否
1087	不同刺法对急性脑梗塞患者CRP水平影响的临床研究	皮敏, 饶晓丹, 曹雪梅, 吴立雄, 彭君华, 刘远声, 于海波 and 杨卓欣	广州中医药大学深圳附属医院,广州中医药大学深圳附属医院,广州中医药大学深圳附属医院,广州中医药大学深圳附属医院,广州中医药大学深圳附属医院,广州中医药大学深圳附属医院,广州中医药大学深圳附属医院,广州中医药大学深圳附属医院 广东 广州518033,广东 广州518033,广东 广州518033,广东 广州518033,广东 广州518033,广东 广州518033,广东 广州518033,广东 广州518033	针灸临床杂志	2007	07,1-4+4	8	1	126	临床医生	醒脑开窍针刺法/头体针结合	头针/体针	多种对照措施		循环系统疾病	是	1	否	否	否	否	否	否	是	否	是	是	是	是	否	否	否	是	是	否	否	否	否	是	否	是	否	否	否	否	是	是	否	否
1088	辰时、酉时电针对脑血栓患者TXB_2、PGF_(1a)的影响	宋立中, 张泉玲 and 李艳梅	济南市第四人民医院,济南市脑血管病医院,山东省中医药研究院 山东济南250031,山东济南250031,山东济南250031	针灸临床杂志	2007	12,25-28	3	3	30	临床医生	取患侧足三里、 丰隆、 三阴交、 太溪、 曲池、内关、 合谷。	根据病位不同灵活选用	单纯针灸		循环系统疾病	否	4	否	否	是	是	是	否	是	否	是	是	是	是	否	否	否	是	是	否	否	否	否	是	否	是	否	否	否	是	否	是	否	否
1090	粗针通督疗法治疗寻常性痤疮43例	马广昊 and 顾群	海军总医院;	针灸临床杂志	2010	10,9-11	2	1	86	临床医生	采用粗针沿督脉由陶道透刺至阳穴为主结合常规针刺法	采用传统的常规针灸方法	单纯针灸	寻常性痤疮	皮肤和皮下组织疾病	否	0	否	否	否	是	是	否	是	否	是	是	是	是	否	否	否	是	是	否	否	否	否	是	否	是	否	否	否	是	是	是	否	否
1091	单纯灸法治疗类风湿关节炎	丁放	四川中医药高等专科学校 四川绵阳621000	针灸临床杂志	2007	10,40-41	1	1	51	临床医生	单纯灸法	采用针刺	单纯针灸	类风湿关节炎	肌肉骨骼系统和结缔组织疾病	否	2	否	否	否	是	是	否	是	否	是	否	是	是	否	否	否	否	否	否	否	否	否	是	否	是	否	否	否	否	是	是	否	否
1092	电鍉丛针结合认知训练治疗轻度认知功能障碍	王宇, 曹华 and 邢艳丽	黑龙江中医药大学;黑龙江中医药大学附属第二医院;	针灸临床杂志	2010	08,32-34	3	2	60	临床医生	电鍉丛针结合认知训练	认知训练	西医	轻度认知功能障碍	精神和行为障碍	否	1	否	否	否	是	是	否	是	否	是	是	是	否	否	否	否	否	否	否	否	否	否	是	否	是	否	否	否	否	是	是	否	否
1093	电针、牵引配合项肌静力练习治疗颈型颈椎病的临床观察	钟丽霞 and 袁宜勤	湖南中医药大学;	针灸临床杂志	2008	09,22-23+66	2	1	60	临床医生	采用电针、 牵引、 项肌静力练习治疗	采用电针、 牵引、推拿治疗	单纯针灸	颈型颈椎病	肌肉骨骼系统和结缔组织疾病	否	3	否	否	否	是	是	否	是	否	是	否	是	否	否	否	否	否	否	否	否	否	否	是	否	是	否	否	否	是	是	是	否	否
1095	电针拔罐刺血治疗腰突症相关腹主动脉钙化疗效观察	陶群 and 陆惠新	仁济医院崇明分院,仁济医院崇明分院 上海 202150,上海 202150	针灸临床杂志	2007	08,46-47	2	1	42	临床医生	电针拔罐刺血治疗	电针治疗	单纯针灸	腰突症相关腹主动脉钙化	循环系统疾病	否	0	否	否	否	否	否	否	是	否	否	否	是	否	否	否	否	否	否	否	否	否	否	否	否	是	否	否	否	是	是	是	否	否
1096	电针扳机点”法治疗三叉神经痛	石育才	江苏省兴化市中医院;	针灸临床杂志	2008	12,32-33	1	1	53	临床医生	电针治疗	卡马西平治疗	西医	三叉神经痛	神经系统疾病	否	3	否	否	否	是	是	否	是	否	是	否	是	否	否	否	否	否	否	否	否	否	否	否	否	是	否	否	否	否	是	是	否	否
1097	电针膀胱丛刺激点治疗小儿遗尿20例疗效观察	蔡国伟 and 梁书忠	同济医科大学附届协和医院,湖北中医学院	针灸临床杂志	1996	01,12-13	1	1	38	未提及	电针膀胧丛刺激点	电针足运感区	单纯针灸	小儿遗尿	泌尿生殖系统疾病	否	2	否	否	否	否	是	否	是	否	否	否	是	否	否	否	否	否	否	否	否	否	否	否	否	是	否	否	否	否	是	是	否	否
1098	电针刺激合谷穴预防麻醉诱导期心血管抑制临床观察	佀雪平, 丛惠芳, 王晓滨, 马卫东, 蔡江林 and 宋汝峰	黑龙江中医药大学附属二院,黑龙江中医药大学附属二院,黑龙江中医药大学附属二院 黑龙江 哈尔滨 150001,黑龙江 哈尔滨 150001,黑龙江 哈尔滨 150001	针灸临床杂志	2007	08,35-36	3	1	60	未提及	针刺及氛米芬常规治疗	氛米芬常规治疗	西医		神经系统疾病	否	0	否	否	否	是	是	否	是	否	是	是	是	是	否	否	否	否	否	否	否	否	否	否	否	是	否	否	否	是	是	是	否	否
1099	电针刺激神经干配合悬灸对单纯性面神经炎疗效观察	蔡国伟 and 朱达义	同济医科大学附属协和医院针灸科;	针灸临床杂志	1996	Z2,65-66	2	1	100	未提及	电针刺激神经干配合悬灸	电针刺激穴位配合悬灸	单纯针灸	单纯性面神经炎	神经系统疾病	否	0	否	否	否	是	是	否	是	否	是	是	是	否	否	否	否	否	否	否	否	否	否	否	否	是	否	否	否	否	是	是	否	否
1101	电针对腹部术后胃瘫综合征的干预治疗	牟淑兰 and 石铁英	大连医科大学附属第一医院;	针灸临床杂志	2010	11,27-29	2	1	41	研究者		西医	西医	腹部术后胃瘫综合征	损伤、中毒和外因的某些后果	否	0	否	否	否	是	是	否	是	否	否	否	是	是	否	否	否	否	否	否	否	否	否	是	否	是	否	否	否	是	是	是	否	否
1103	电针干预全麻气管插管应激反应的多中心临床研究	时金华, 孙有谦, 高寅秋 and 王克杰	中国中医科学院广安门医院,北京中医医院,中国中医科学院广安门医院,首都医科大学宣武医院 北京100053,北京100010,北京100053,北京100053	针灸临床杂志	2008	01,1-3+59	4	3	207	临床医生	电针治疗	空白白白白对照	空白对照	麻气管插管应激反应	损伤、中毒和外因的某些后果	是	1	否	否	否	否	是	否	是	否	否	否	是	是	否	否	否	否	否	否	否	否	否	是	否	是	否	否	否	是	是	是	否	否
1104	电针加TDP治疗腰椎间盘突出症临床观察	谢凯	浙江省宁波市镇海炼化医院 浙江宁波315207	针灸临床杂志	2002	05,	1	1	131	未提及	电针加TDP	针刺	单纯针灸	腰椎间盘突出症	肌肉骨骼系统和结缔组织疾病	否	3	否	否	否	是	是	否	是	否	是	否	是	否	否	否	否	否	否	否	否	否	否	否	否	是	否	否	否	是	是	是	否	否
1105	电针加耳穴贴压治疗单纯性肥胖症疗效观察	陈桢艳, 张红星, 张唐法, 刘翼程, 代义 and 涂茜	武汉中西医结合医院,武汉中西医结合医院,武汉中西医结合医院,武汉中西医结合医院,武汉中西医结合医院,武汉中西医结合医院 湖北武汉430022,湖北武汉430022,湖北武汉430022,湖北武汉430022,湖北武汉430022,湖北武汉430022	针灸临床杂志	2008	01,3-5	6	1	60	研究生	电针加耳穴贴压疗法	耳穴贴压疗法和电针疗法	多种对照措施	单纯性肥胖症	消化系统疾病	否	5	否	否	否	是	是	否	是	否	是	否	是	否	否	否	否	否	否	否	否	否	否	是	否	是	否	否	否	否	是	是	否	否
1109	电针配合拔罐治疗腰椎间盘突出症疗效观察	李萍	西安市第四医院;	针灸临床杂志	2009	11,31-32+34	1	1	56	临床医生	电针配合拔罐	单纯针刺	单纯针灸	腰椎间盘突出症	肌肉骨骼系统和结缔组织疾病	否	1	否	否	否	是	是	否	是	否	是	否	是	否	否	否	否	否	否	否	否	否	否	否	否	是	否	否	否	是	是	是	否	否
1110	电针配合硬脊膜外注药治疗腰椎间盘突出症的临床观察	刘志良	广东省佛山市中医院 广东佛山528000	针灸临床杂志	2002	05,	1	1	480	未提及	电针配合硬脊膜外注药治疗	电针治疗	单纯针灸	腰椎间盘突出症	肌肉骨骼系统和结缔组织疾病	否	8	否	否	否	是	是	否	是	否	是	否	是	否	否	否	否	否	否	否	否	否	否	否	否	是	否	否	否	否	是	是	否	否
1112	电针为主治疗顽固性呃逆47例临床观察	杨俊生, 衣蕾 and 朱云清	陕西省人民医院,陕西省人民医院,陕西省人民医院 陕西西安710068,陕西西安710068,陕西西安710068	针灸临床杂志	2007	09,33-34+74	3	1	79	临床医生	电针药物治疗	单纯药物治疗	西医	顽固性呃逆	消化系统疾病	否	0	否	否	否	是	是	否	是	否	是	否	是	否	否	否	否	否	否	否	否	否	否	否	否	是	否	否	否	否	是	是	否	否
1114	电针治疗胆石症的临床观察	刁永红, 韩秀华, 马华, 梁万增, 吕月美 and 林翠玉	烟台市莱阳中心医院;	针灸临床杂志	2010	09,36-38	6	1	120	临床医生	期门(右)、日月(右)、阳陵泉、胆囊穴, 脂餐后给予电针治疗60分钟, 起针后口服33%硫酸镁溶液;	口服熊去氧胆酸, 150 mg /次, 3次/天, 中午脂餐后3个小时加服33%硫酸镁溶液,	西医	胆石症	消化系统疾病	否	0	否	否	否	是	是	否	是	否	是	否	是	是	否	否	否	是	是	否	否	否	否	是	否	是	否	否	否	是	是	是	否	否
1116	电针治疗慢性酒精中毒周围神经病的临床观察	张彩侠 and 孙远征	黑龙江中医药大学;	针灸临床杂志	2010	06,38-39	2	1	40	研究生	针刺治疗	药物治疗	西医	慢性酒精中毒周围神经病	神经系统疾病	否	0	否	否	否	是	是	否	是	否	是	是	是	是	否	否	否	否	否	否	否	否	否	否	否	是	否	否	否	否	是	是	否	否
1117	电针治疗尿道综合征25例临床研究	黄晓媛, 李崖雪 and 孙申田	黑龙江中医药大学,黑龙江中医药大学,黑龙江中医药大学 黑龙江 哈尔滨 150040,黑龙江 哈尔滨 150040,黑龙江 哈尔滨 150040	针灸临床杂志	2007	08,42-43	2	1	43	研究生	针刺治疗	口服西药治疗	西医	尿道综合征	泌尿生殖系统疾病	否	0	否	否	否	否	是	否	是	否	是	是	是	否	否	否	否	否	否	否	否	否	否	否	否	是	否	否	否	否	是	是	否	否
1118	电针治疗痛风性急性关节炎临床疗效观察	谢菊英, 李志宏, 罗红缨 and 李启秀	湘南学院附属医院,城市学院,湘南学院附属医院,湘南学院附属医院 湖南郴州423000,湖南益阳431049,湖南郴州423000,湖南郴州423000	针灸临床杂志	2007	10,23-24	4	2	90	未提及	针刺治疗	口服别嘌呤醇/口服丙磺舒	西医	痛风性急性关节炎	肌肉骨骼系统和结缔组织疾病	否	2	否	否	否	是	是	否	是	否	是	是	是	否	否	否	否	否	否	否	否	否	否	是	否	是	否	否	否	否	否	是	否	否
1119	电针治疗膝关节骨性关节炎临床观察	吴建丽 and 高维滨	黑龙江中医药大学;黑龙江中医药大学附属第二医院;	针灸临床杂志	2010	08,38-39	2	2	80	研究生	采用电针刺激膝关节周围局部腧穴治疗	口服芬必得治疗	西医	膝关节骨性关节炎	肌肉骨骼系统和结缔组织疾病	否	0	否	否	否	否	否	否	是	否	是	否	是	否	否	否	否	否	否	否	否	否	否	否	否	是	否	否	否	是	是	是	否	否
1120	电针治疗中风后便秘的疗效观察	刘未艾, 吴清明, 李向荣, 谭涛, 石学慧 and 李里	湖南中医药大学第二附属医院;	针灸临床杂志	2008	09,17-18	6	1	70	临床医生	电针治疗	番泻叶泡服治疗	中医出针灸外的其它方法	中风后便秘	循环系统疾病	否	1	否	否	否	是	是	否	是	否	是	是	是	是	否	否	否	是	否	否	否	否	否	是	否	是	否	否	否	是	是	是	否	否
1121	电针治疗灼口综合征的临床疗效观察	白桦 and 于澎	哈尔滨医科大学附属口腔医学院;哈尔滨医科大学第一临床医学院;	针灸临床杂志	2010	07,28-29	2	2	70	临床医生	电针治疗	采用西药治疗	西医	灼口综合征	消化系统疾病	否	0	否	否	否	是	是	否	是	否	是	否	是	否	否	否	否	否	否	否	否	否	否	是	否	是	否	否	否	否	是	是	否	否
1122	电针足三里、上巨虚对腹部术后胃肠功能的影响	王宽宇, 陈静, 孙晓龙 and 张石军	黑龙江中医药大学附属第一医院,黑龙江中医药大学,黑龙江中医药大学附属第一医院,黑龙江中医药大学 黑龙江哈尔滨150040,黑龙江哈尔滨150040,黑龙江哈尔滨150040,黑龙江哈尔滨150040	针灸临床杂志	2007	12,19-20+58	4	2	120	临床医生	电针足三里、上巨虚	术后给予常规处理/加用新斯的明足三里、上巨虚穴位注射/普通针刺足三里、上巨虚	多种对照措施	腹部术后胃肠功能	损伤、中毒和外因的某些后果	否	6	否	否	否	否	是	否	是	否	否	是	是	是	否	否	否	否	否	否	否	否	否	否	否	是	否	否	否	否	是	是	否	否
1123	调神养心针法治疗抑郁症的临床研究	韩鹏 and 胡新颖	黑龙江中医药大学;	针灸临床杂志	2010	08,20-21	2	1	60	研究生	采用调神养心针刺法治疗	口服抗抑郁药黛力新治疗	西医	抑郁症	精神和行为障碍	否	1	否	否	否	是	是	否	是	否	是	是	是	是	否	否	否	是	是	否	否	否	否	是	否	是	否	否	否	否	是	是	否	否
1124	非药物综合疗法治疗神经根型颈椎病的随机对照观察	王琼芬, 李飞 and 李玲	成都医学院第一附属医院,成都医学院第一附属医院,成都医学院第一附属医院 四川成都610500,四川成都610500,四川成都610500	针灸临床杂志	2008	02,1-4+59	3	1	132	临床医生	采用牵引、推拿与TDP与针刺	采用牵引、推拿与TDP	西医	神经根型颈椎病	肌肉骨骼系统和结缔组织疾病	是	6	否	否	否	是	是	否	是	否	否	是	是	是	否	否	否	否	是	否	否	否	否	是	否	是	否	否	否	是	是	是	否	否
1125	分期动静针刺治疗周围性面瘫临床研究	欧阳颀, 魏智钧, 张春梅 and 周巍	北京军区总医院;	针灸临床杂志	2010	10,1-4	4	1	160	临床医生	采用分期动静针刺法	采用常规针刺疗法,	单纯针灸	周围性面瘫	神经系统疾病	否	0	否	否	否	是	是	否	是	否	是	是	是	否	否	否	否	是	是	否	否	否	否	是	否	是	否	否	否	是	是	是	否	否
1126	分期循经针刺法对中风患者运动功能的影响研究	马玉琴, 金龙涛, 张健, 王小平 and 王静	镇江市妇幼保健医院康复治疗中心,镇江市妇幼保健医院康复治疗中心,镇江市妇幼保健医院康复治疗中心,镇江市中医院,镇江市妇幼保健医院康复治疗中心 江苏镇江212001,江苏镇江212001,江苏镇江212001,江苏镇江212000,江苏镇江212001	针灸临床杂志	2008	02,5-6	5	2	60	临床医生	采用分期循经针刺的治疗方式	传统针刺治疗	单纯针灸	中风患者运动功能	循环系统疾病	否	2	否	否	否	是	是	否	是	否	是	是	是	是	否	否	否	否	否	否	否	否	否	是	否	是	否	否	否	是	是	是	否	否
1129	腹针治疗颈椎病疗效观察	熊同学	广东省清远市中医院 广东清远511500	针灸临床杂志	2007	10,14-15	1	1	82	临床医生	腹针治疗,	电针治疗	单纯针灸	颈椎病	肌肉骨骼系统和结缔组织疾病	否	3	否	否	否	是	是	否	是	否	是	否	是	否	否	否	否	是	是	否	否	否	否	否	否	是	否	否	否	是	是	是	否	否
1130	腹针治疗腰椎间盘突出症的临床研究	朱文罡, 刘光英 and 任连芳	克拉玛依市中心医院,克拉玛依市中心医院,克拉玛依市中心医院 新疆克拉玛依834000 ,新疆克拉玛依834000 ,新疆克拉玛依834000	针灸临床杂志	2004	09,	3	1	100	未提及	腹针治疗,	传统针刺治疗	单纯针灸	腰椎间盘突出症	肌肉骨骼系统和结缔组织疾病	否	19	否	否	否	是	是	否	是	否	否	否	是	否	否	否	否	否	否	否	否	否	否	否	否	是	否	否	否	是	是	是	否	否
1131	光电耳压针刺治疗单纯性肥胖临床研究	盛益国 and 丁家祥	江苏省丹阳市中医院,江苏省丹阳市中医院 江苏丹阳212300,江苏丹阳212300	针灸临床杂志	2007	12,9-10	2	1	60	临床医生	针刺加电针、 耳压配合激光穴位照射	针刺加电针、 耳压, 不用激光穴位照射	单纯针灸	单纯性肥胖	内分泌、营养和代谢疾病	否	0	否	否	否	是	是	否	是	否	是	是	是	否	否	否	否	否	否	否	否	否	否	是	否	是	否	否	否	是	是	是	否	否
1132	氦—氖激光穴位针刺治疗高脂血症临床研究	李巍, 谭洛, 于波, 李普海, 陈健 and 孙育贤	山东威海市中医院;	针灸临床杂志	2008	08,3-5	6	1	62	临床医生	采用氦 氖激光穴位针刺治疗	采用辛伐他汀片治疗	西医	高脂血症	循环系统疾病	是	3	否	否	否	是	是	否	是	否	否	是	是	是	否	否	否	是	是	否	否	否	否	否	否	是	否	否	否	否	是	是	否	否
1133	合谷刺加电针对中风患者腕手功能重建的研究	王东岩, 董旭 and 冯丽媛	黑龙江中医药大学附属第二医院;黑龙江中医药大学;	针灸临床杂志	2010	11,16-17	3	2	40	研究者		针灸	单纯针灸	中风患者腕手功能重建	循环系统疾病	否	0	否	否	否	是	是	否	是	否	是	是	是	否	否	否	否	否	否	否	否	否	否	是	否	是	否	否	否	是	是	是	否	否
1134	合谷刺治疗肩周炎42例	杨立侠 and 杨铭	黑龙江省中医研究院;	针灸临床杂志	2009	02,32-33	2	1	84	研究生	合谷刺治疗	常规针刺	单纯针灸	肩周炎	肌肉骨骼系统和结缔组织疾病	否	0	否	否	否	是	是	否	是	否	是	否	是	否	否	否	否	是	是	否	否	否	否	是	否	是	否	否	否	是	是	是	否	否
1136	火针治疗肱骨外上髁炎31例疗效观察	周贤华	浙江省三门县人民医院针灸科 浙江三门317100	针灸临床杂志	2004	1	1	1	61	临床医生	采用火针刺法治疗	毫针治疗	单纯针灸	肱骨外上髁炎	肌肉骨骼系统和结缔组织疾病	否	5	否	否	否	是	是	否	是	否	否	是	是	否	否	否	否	否	否	否	否	否	否	否	否	是	否	否	否	是	是	是	否	否
1139	降逆止咳汤配合针灸治疗胃食管反流性咳嗽30例疗效观察	孙远征, 王春英, 黄梓平 and 林汉楠	黑龙江中医药大学附属第二医院,黑龙江中医药大学 黑龙江哈尔滨150001,黑龙江哈尔滨150040	针灸临床杂志	2007	06,21-22	2	2	60	临床医生	针刺加脑超声治疗	采用针刺治疗,	单纯针灸	胃食管反流性咳嗽	消化系统疾病	否	5	否	否	否	是	是	否	是	否	是	是	是	否	否	否	否	否	否	否	否	否	是	是	否	是	否	否	否	是	是	是	否	否
1142	经络环皮部挑治法治疗小儿脑瘫的疗效观察	苏秀贞 and 郭芸倩	山东省潍坊市中医院;	针灸临床杂志	2010	12,30-31	2	1	60	临床医生	采用针刺、 穴位注射、 康复训练等常规综合治疗,在此基础上予经络环皮部挑治治疗	采用针刺、 穴位注射、 康复训练等常规综合治疗,	单纯针灸	小儿脑瘫	神经系统疾病	否	0	否	否	否	是	是	否	是	否	是	否	是	否	否	否	否	否	否	否	否	否	否	是	否	是	否	否	否	否	是	是	否	否
1143	老十针”为主治疗功能性消化不良临床观察	孙敬青 and 张琳	首都医科大学附属北京中医医院;	针灸临床杂志	2010	07,9-11	2	1	67	临床医生	以 老十针 合调神法配合走罐治疗	药物治疗	西医	功能性消化不良	消化系统疾病	否	0	否	否	否	是	是	否	是	否	是	是	是	否	否	否	否	是	是	是	否	否	否	是	否	是	否	否	否	是	是	是	否	否
1144	龙虎交战针法配合温针灸治疗腰椎间盘突出症	成旭辉	湖南中医药高等专科学校附属第一医院;	针灸临床杂志	2010	10,38-39	1	1	60	临床医生	采用龙虎交战针法配合温针灸治疗,	采用平补平泻针法治疗	单纯针灸	腰椎间盘突出症	肌肉骨骼系统和结缔组织疾病	否	0	否	否	否	是	是	否	是	否	是	是	是	否	否	否	否	是	是	否	否	否	否	是	否	是	否	否	否	否	是	是	否	否
1146	捏脊结合针刺治疗糖尿病胃轻瘫35例	王曙辉, 杨丽霞, 魏林林, 崔星 and 彭志华	深圳市福田区中医院;	针灸临床杂志	2010	07,4-6	5	1	70	临床医生	采用捏脊结合针刺治疗	口服莫沙必利	西医	糖尿病胃轻瘫	内分泌、营养和代谢疾病	否	0	否	否	否	是	是	否	是	否	是	是	是	是	否	否	否	否	否	否	否	否	否	是	否	是	否	否	否	是	是	是	否	否
1147	全程冷敷加巨刺治疗急性踝外侧韧带损伤35例	张艳红 and 魏凤阁	河北体育学院,河北体育学院 河北石家庄050041,河北石家庄050041	针灸临床杂志	2007	11,18-19+62	2	1	66	临床医生	全程冷敷和巨刺	只采用全程冷敷	西医	急性踝外侧韧带损伤	损伤、中毒和外因的某些后果	否	0	否	否	否	是	是	否	是	否	是	否	是	否	否	否	否	否	否	否	否	否	否	否	否	是	否	否	否	是	是	是	否	否
1148	雀啄灸法治疗膝骨性关节炎的临床研究	廖钰, 张君幸, 冯雪芳 and 丁小红	广东省肇庆市中医院;	针灸临床杂志	2009	02,1-3	4	1	150	临床医生	双艾条加手法	单艾条不加手法、 温针灸	单纯针灸	膝骨性关节炎	肌肉骨骼系统和结缔组织疾病	否	3	否	否	否	是	是	否	是	否	是	否	是	是	否	否	否	否	否	否	否	否	否	否	否	是	否	否	否	否	是	是	否	否
1149	三位一体”针法治疗中风后遗症疗效观察	何天有	甘肃中医学院附属医院;	针灸临床杂志	2010	11,34-36	1	1	240	研究者	三位一体针法治疗	头针针刺治疗、 夹脊穴针刺治疗及循经取穴针刺治疗	多种对照措施	中风后遗症	循环系统疾病	否	0	否	否	否	是	是	否	是	否	是	否	是	否	否	否	否	否	否	否	否	否	否	否	否	是	否	否	否	否	是	是	否	否
1150	三阴穴”配合阴三穴”治疗慢性前列腺炎临床疗效观察	徐彦龙 and 何天有	甘肃中医学院,甘肃中医学院 甘肃兰州730000,甘肃兰州730000,指导	针灸临床杂志	2007	09,12-13+74	1	1	115	研究生	针刺三阴穴治疗/针刺三阴穴配合阴三穴治疗	内服前列康	多种对照措施	慢性前列腺炎	泌尿生殖系统疾病	否	3	否	否	否	是	是	否	是	否	是	是	是	否	否	否	否	是	是	否	否	否	否	是	否	是	否	否	否	否	是	是	否	否
1151	神阙穴隔盐灸治疗儿童遗尿的临床观察	林桂君 and F. Camará	成都市温江区人民医院,几内亚比绍圣门德斯国家医院 四川 成都 611130	针灸临床杂志	2007	08,55-56+54	2	2	70	临床医生	神闺穴隔盐灸合并针灸	针刺治疗。	多种对照措施	儿童遗尿	泌尿生殖系统疾病	否	1	否	否	否	是	是	否	是	否	是	是	是	是	否	否	否	否	是	否	否	否	否	是	否	是	否	否	否	是	是	是	否	否
1152	双手同刺法的临床研究	杨军雄 and 向开维	贵州铜仁职业技术学院附属医院;贵阳中医学院第一附属医院;	针灸临床杂志	2010	06,25-28	2	2	286	研究者	双手同刺	单手针刺	多种对照措施		神经系统疾病	否	0	否	否	否	是	是	否	是	否	是	是	是	否	否	否	否	是	是	否	否	否	否	是	否	是	否	否	否	是	是	是	否	否
1153	速刺加药熨治疗急性期面瘫60例	黄华超	广东省茂名市人民医院;	针灸临床杂志	2010	07,57-58	1	1	120	临床医生	在西药治疗基础上采用毫针速刺加药熨法治疗	常规西药治疗	单纯针灸	急性期面瘫	神经系统疾病	否	1	否	否	否	是	是	否	是	否	否	是	是	否	否	否	否	否	否	否	否	否	否	是	否	是	否	否	否	否	是	是	否	否
1154	天灸疗法对慢性支气管炎患者生命质量影响	罗小林, 龚享文 and 吴洪皓	江西省赣州市中医院;	针灸临床杂志	2010	08,48-50	3	1	200	临床医生	采用三伏天灸疗法, 以药物敷贴穴位。	采用安慰剂敷贴穴位	安慰剂	慢性支气管炎	呼吸系统疾病	否	0	否	否	否	是	是	否	是	否	是	是	是	是	否	否	否	是	是	否	否	否	是	是	否	是	否	否	否	是	是	是	否	否
1155	挑罐法治疗退行性脊椎炎的临床研究	黄柳和, 孔令深, 练汉健 and 罗健	广东省肇庆市华佗医院,广东省肇庆市华佗医院,广东省肇庆市华佗医院,广东省肇庆市华佗医院 广东肇庆526060 ,广东肇庆526060 ,广东肇庆526060 ,广东肇庆526060	针灸临床杂志	2002	06,	4	1	150	未提及	采用挑罐法配合TDP 照射治疗	电针/口服壮骨关节丸	多种对照措施	退行性脊椎炎	肌肉骨骼系统和结缔组织疾病	否	0	否	否	否	是	是	否	是	否	是	是	是	否	否	否	否	否	否	否	否	否	否	否	否	是	否	否	否	是	是	是	否	否
1156	通督调神法电针治疗脑卒中后吞咽障碍疗效观察	粟漩 and 赖新生	广东省中西医结合医院;广州中医药大学;	针灸临床杂志	2010	06,3-6	2	2	60	临床医生	通督调神法电针治疗,	采用国际通用的吞咽训练方法训练西医	西医	脑卒中后吞咽障碍	精神和行为障碍	否	0	否	否	否	是	是	否	是	否	是	是	是	是	否	否	否	是	是	否	否	否	否	是	否	是	否	否	否	是	否	是	否	否
1157	头部电针治疗抽动-秽语综合征临床疗效观察	刘丽, 于学平, 李晓陵, 许宇飞, 王丰 and 曲冰	黑龙江中医药大学附属第一医院;	针灸临床杂志	2010	10,21-22	6	1	60	研究者	电针治疗	西药治疗	西医	抽动-秽语综合征	精神和行为障碍	否	0	否	否	否	是	是	否	是	否	是	否	是	否	否	否	否	否	否	否	否	否	否	否	否	是	否	否	否	否	是	是	否	否
1158	头穴丛刺结合认知训练对轻度认知功能障碍的影响	曹华, 王宇 and 邢艳丽	黑龙江中医药大学;黑龙江中医药大学附属第二医院;	针灸临床杂志	2010	10,4-6	3	2	60	研究生	头穴丛刺结合认知训练	认知训练 西医	西医	轻度认知功能障碍	精神和行为障碍	是	1	否	否	否	是	是	否	是	否	是	是	是	否	否	否	否	是	否	否	否	否	否	是	否	是	否	否	否	否	是	是	否	否
1159	头穴配合三阳经腧穴针刺治疗脑梗死后偏瘫	孙善贤, 蔡国锋, 杜晓蕾 and 邹伟	浙江省象山县中医医院;黑龙江中医药大学附属第二医院;黑龙江中医药大学附属第一医院;	针灸临床杂志	2010	06,48-49	4	3	60	临床医生	头穴配合三阳经腧穴针刺法	传统针刺法	单纯针灸	脑梗死后偏瘫	循环系统疾病	是	0	否	否	否	是	是	否	是	否	是	是	是	否	否	否	否	是	是	否	否	否	否	否	否	是	否	否	否	是	否	是	否	否
1161	头针结合CT定位治疗中风100例临床观察	夏阳, 朱天忠, 宋亚光, 杨林, 冯祯钰, 吉亚军, 陈伟卫 and 高俊雄	南通医学院第四附属医院,南通医学院第四附属医院,南通医学院第四附属医院,南通医学院第四附属医院,盐城市中医院,南通医学院第四附属医院,南通医学院第四附属医院,北京针灸骨伤学院针灸系 江苏南通224001 ,江苏南通224001 ,江苏南通224001 ,江苏南通224001 ,江苏盐城224001 ,江苏南通224001 ,江苏南通224001 ,北京100015	针灸临床杂志	2004	04,	7	3	198	临床医生	头针结合CT 定位	头针治疗	单纯针灸	中风	循环系统疾病	否	6	否	否	否	是	是	否	是	否	是	否	是	否	否	否	否	否	否	否	否	否	否	否	否	是	否	否	否	是	是	是	否	否
1162	头针结合体针治疗小脑性共济失调疗效观察	肖震心	天津中医药大学第二附属医院;	针灸临床杂志	2010	12,12-13	1	1	80	临床医生	头针结合体针治疗	给予体针治疗	单纯针灸	小脑性共济失调	神经系统疾病	否	0	否	否	否	是	是	否	是	否	是	是	是	否	否	否	否	否	否	否	否	否	否	否	否	是	否	否	否	是	否	是	否	否
1163	头针麻醉对肠癌患者术后炎症反应的影响	贺必梅, 李万瑶, 李国才, 秦凯, 谢晓澜, 高小云 and 廖敏	广东省中医院麻醉科,广州中医药大学针推学院,广东省中医院麻醉科,广东省中医院麻醉科,广东省中医院麻醉科,广东省中医院麻醉科,广东省中医院麻醉科 广州广东510120,广州广东510405,广州广东510120,广州广东510120,广州广东510120,广州广东510120,广州广东510120	针灸临床杂志	2006	05,5-7+59	7	2	60	临床医生	头针加全麻	单纯全麻	西医	肠癌	消化系统疾病	否	1	否	否	否	是	是	否	是	否	是	是	是	是	否	否	否	是	是	否	否	否	否	是	否	是	否	否	否	是	是	是	否	否
1164	透刺对脑卒中后认知功能障碍干预效应的临床研究	李红艳, 沙丽丽 and 李立峰	黑龙江省齐齐哈尔市中医医院;黑龙江中医药大学;	针灸临床杂志	2010	07,19-20	3	2	84	未提及	常规取穴的基础上透刺	常规取穴	单纯针灸	脑卒中后认知功能障碍	循环系统疾病	否	0	否	否	否	是	是	否	是	否	是	是	否	是	否	否	否	否	是	否	否	否	否	是	否	是	否	否	否	否	是	是	否	否
1165	推拿配合He-Ne激光治疗周围性面瘫	杨云玲	黑龙江省宝泉岭管理局梧桐河农场医院	针灸临床杂志	1999	12,	1	1	50	未提及	激光推拿	针刺治疗	单纯针灸	周围性面瘫	神经系统疾病	否	3	否	否	否	否	否	否	是	否	否	否	是	否	否	否	否	否	否	否	否	否	否	否	否	是	否	否	否	否	是	是	否	否
1166	温通针法治疗颈肩臂综合征临床疗效观察	张宏涛 and 方晓丽	甘肃中医学院;	针灸临床杂志	2010	10,40-42	2	1	80	研究生	温通针法	常规治疗	单纯针灸	颈肩臂综合征	肌肉骨骼系统和结缔组织疾病	否	0	否	否	否	是	是	否	是	否	是	是	是	否	否	否	否	是	是	否	否	否	是	是	否	是	否	否	否	否	是	是	否	否
1167	温针阿是穴治疗跟痛症	徐凯, 刘永鑫 and 刁鉴伟	广东省第二中医院;广东省龙川县中医院;	针灸临床杂志	2010	11,39-41	3	2	80	临床医生	采用温针阿是穴治疗	中药局部熏洗治疗	中医出针灸外的其它方法	跟痛症	肌肉骨骼系统和结缔组织疾病	是	0	否	否	否	是	是	否	是	否	是	是	是	否	否	否	否	是	是	否	否	否	否	是	否	是	否	否	否	是	是	是	否	否
1168	温针灸分期治疗周围性面瘫临床观察	王为凤 and 陈妙根	上海市浦东医院;上海市东方医院;	针灸临床杂志	2010	11,36-39	2	2	115	临床医生	温针治疗	针刺治疗	单纯针灸	周围性面瘫	神经系统疾病	否	0	否	否	否	是	是	否	是	否	是	否	是	否	否	否	否	否	否	否	否	否	否	是	否	是	否	否	否	否	是	是	否	否
1169	温针灸结合功能锻炼治疗肩周炎疗效观察	周丽华, 章裕华 and 李志豪	广东省东莞市石龙博爱医院;	针灸临床杂志	2010	09,45-46	3	1	92	临床医生	采用局部取穴与循经取穴相结合的方法	单纯采用电针治疗结合功能锻炼	单纯针灸	肩周炎	肌肉骨骼系统和结缔组织疾病	否	0	否	否	否	是	是	否	是	否	是	否	是	否	否	否	否	否	否	否	否	否	否	是	否	是	否	否	否	是	是	是	否	否
1170	温针灸为主治疗中老年骨性关节炎临床观察	姜忠华	泰安市泰山疗养院 山东泰安271000	针灸临床杂志	2004	07,	1	1	60	临床医生	采用温针灸为主治疗	常规电针方法为主	单纯针灸	中老年骨性关节炎	肌肉骨骼系统和结缔组织疾病	否	4	否	否	否	是	是	否	是	否	否	否	是	否	否	否	否	否	否	否	否	否	否	否	否	是	否	否	否	是	是	是	否	否
1172	温针灸治疗肩周炎76例疗效观察	陈兴华	,广州中医药大学第一附院	针灸临床杂志	1998	10	1	1	52	未提及	温针灸治疗	针刺	单纯针灸	肩周炎	肌肉骨骼系统和结缔组织疾病	否	7	否	否	否	否	是	否	是	否	否	否	是	否	否	否	否	否	否	否	否	否	否	否	否	是	否	否	否	否	是	是	否	否
1173	温针灸治疗周围性面瘫38例疗效观察	张丽华	北京市第二医院 北京100031	针灸临床杂志	2007	10,39	1	1	78	临床医生	温针灸法;	传统针刺法	单纯针灸	周围性面瘫	神经系统疾病	否	2	否	否	否	是	是	否	是	否	是	否	是	否	否	否	否	否	否	否	否	否	否	是	否	是	否	否	否	否	是	是	否	否
1175	温针与TDP治疗颞下颌关节紊乱综合征94例疗效观察	戴祥珍	贵州省遵义市口腔医院;	针灸临床杂志	1996	Z2,47-48	1	1	94	未提及	温针治疗	TDP特定电磁波谱治疗	西医	颞下颌关节紊乱综合征	肌肉骨骼系统和结缔组织疾病	否	0	否	否	否	是	是	否	是	否	是	否	是	否	否	否	否	否	否	否	否	否	否	否	否	是	否	否	否	否	是	否	否	否
1176	消脂汤配合针灸治疗脂肪肝90例的临床观察	刘亚平, 刘树山 and 马秀琴	哈尔滨医科大学附属第五医院,黑龙江省祖国医学研究所,哈尔滨医科大学附属第五医院 黑龙江大庆163311,黑龙江哈尔滨150000,黑龙江大庆163311	针灸临床杂志	2007	02,9-10	3	2	90	临床医生	采用自拟消脂汤配合针灸治疗	采用凯西莱片治疗	西医	脂肪肝	消化系统疾病	否	3	否	否	否	是	是	否	是	否	是	是	是	否	否	否	否	否	否	否	否	否	否	否	否	是	否	否	否	是	是	是	否	否
1177	小针刀配合手法治疗颈源性眩晕的疗效观察	李迎真, 吕静, 韩纪琴 and 安军明	陕西中医学院;西安市中医医院;	针灸临床杂志	2010	07,26-27	4	2	60	研究生	小针刀配合手法治疗	针刺	单纯针灸	颈源性眩晕	神经系统疾病	是	0	否	否	否	是	是	否	是	否	是	是	是	否	否	否	否	是	是	否	否	否	否	是	否	是	否	否	否	否	是	是	否	否
1179	新设穴为主药物注入治疗椎动脉型颈椎病临床观察	吴志刚 and 左天伟	天津市西青区中医医院针灸科,天津市西青区中医医院针灸科 天津300380 ,天津300380	针灸临床杂志	2004	04,	3	1	100	临床医生	穴位注射	针刺	单纯针灸	椎动脉型颈椎病	肌肉骨骼系统和结缔组织疾病	否	32	否	否	否	是	是	否	是	否	是	否	是	是	否	否	否	否	否	否	否	否	否	是	否	是	否	否	否	是	是	是	否	否
1180	醒脑开窍法联合靳三针对中风后遗症的临床疗效体会	华云辉, 陈协辉, 张燕 and 雷跃	广东省深圳市福田区第二人民医院;广东省深圳市第四人民医院;	针灸临床杂志	2010	10,17-19	4	2	43	临床医生		针刺	单纯针灸	中风后遗症	循环系统疾病	否	0	否	否	否	是	是	否	是	否	是	是	是	否	否	否	否	否	否	否	否	否	否	是	否	是	否	否	否	是	是	是	否	否
1181	穴位埋线疗法为主治疗全身强直—阵挛型癫痫90例	张静, 李玉竹 and 庄礼兴	广州中医药大学,广州中医药大学,广州中医药大学 广东广州510405,广东广州510405,广东广州510405	针灸临床杂志	2006	06,8-10+59	3	1	90	研究生	穴位埋线配合丙戊酸钠治疗 /针刺穴位配合丙戊酸钠口服	丙戊酸钠口服	西医	全身强直—阵挛型癫痫	循环系统疾病	否	3	否	否	否	否	是	否	是	否	是	否	是	否	否	否	否	否	否	否	否	否	否	否	否	是	否	否	否	是	是	是	否	否
1182	穴位埋线治疗单纯性肥胖症疗效观察	闫继红	平顶山市第二人民医院 河南 平顶山467000	针灸临床杂志	2007	07,58-59	1	1	68	未提及	穴位埋线	单纯针刺	单纯针灸	单纯性肥胖症	内分泌、营养和代谢疾病	否	2	否	否	否	是	是	否	是	否	是	是	是	是	否	否	否	否	否	否	否	否	是	否	否	是	否	否	否	是	是	是	否	否
1183	穴位透刺配合隔姜灸治疗顽固性面瘫	罗卫平, 郭结妍 and 黄红缨	中山市中医院;	针灸临床杂志	2010	05,12-13	3	1	60	临床医生	采用透刺为主配合隔姜灸	单纯患侧局部穴针刺	单纯针灸	顽固性面瘫	神经系统疾病	否	0	否	否	否	是	否	否	是	否	否	是	是	否	否	否	否	否	否	否	否	否	否	是	否	是	否	否	否	是	是	是	否	否
1184	穴位注射加针刺、TDP照射治疗颞下颌关节功能紊乱	刘俐, 杨斌, 刘明清 and 黄启嵩	福建省长汀县汀州医院,福建省长汀县汀州医院,福建省长汀县汀州医院,福建省长汀县汀州医院 福建长汀,366300,福建长汀,366300,福建长汀,366300,福建长汀,366300	针灸临床杂志	2007	01,61-62	4	1	53	临床医生	采用曲安茶得注射液下关穴位注射加针刺TDP照射	药物 /针刺	多种对照措施	颞下颌关节功能紊乱	肌肉骨骼系统和结缔组织疾病	否	1	否	否	否	是	是	否	是	否	是	是	是	否	否	否	否	否	否	否	否	否	否	否	否	是	否	否	否	否	是	是	否	否
1185	穴位注射加针灸推拿治疗椎动脉型颈椎病	孟培燕 and 吴绪荣	湖北中医学院,湖北省中医院 湖北 武汉430000,湖北 武汉430061	针灸临床杂志	2007	05,30-31	2	2	50	未提及	穴位注射加针刺推拿、	单纯穴位注射	单纯针灸	椎动脉型颈椎病	肌肉骨骼系统和结缔组织疾病	否	1	否	否	否	是	是	否	是	否	是	是	是	否	否	否	否	否	否	否	否	否	否	是	否	是	否	否	否	否	是	是	否	否
1186	穴位注射治疗膝关节顽固性冷痛	陈珊	重庆市丰都县人民医院;	针灸临床杂志	2010	07,13	1	1	52	未提及	膝眼穴位注射	针刺膝眼和TDp照射	单纯针灸	膝关节顽固性冷痛	肌肉骨骼系统和结缔组织疾病	否	0	否	否	否	是	是	否	是	否	否	是	是	否	否	否	否	否	否	否	否	否	否	否	否	是	否	否	否	否	是	是	否	否
1187	压灸百会结合刺络放血治疗脑损伤后综合征38例总结	金瑛, 聂俊, 汪军华, 王爱君 and 徐媛媛	衢州市中医医院,衢州市中医医院,衢州市中医医院,衢州市中医医院,衢州市中医医院 浙江衢州324002,浙江衢州324002,浙江衢州324002,浙江衢州324002,浙江衢州324002	针灸临床杂志	2006	12,43-44	5	1	75	未提及	压灸百会结合刺络放血法,	给予西药常规处理	西医	脑损伤后综合征	损伤、中毒和外因的某些后果	否	1	否	否	否	是	是	否	是	否	是	否	是	否	否	否	否	否	否	否	否	否	否	否	否	是	否	否	否	是	是	是	否	否
1188	沿皮浅刺法治疗小儿多动症41例	周庆翀, 刘署鹏 and 范郁山	广西中医学院;	针灸临床杂志	2010	07,38-39	3	1	87	未提及	沿皮针刺	常规针刺	单纯针灸	小儿多动症	精神和行为障碍	否	0	否	否	否	是	是	否	是	否	是	否	是	否	否	否	否	否	否	否	否	否	否	否	否	是	否	否	否	否	是	是	否	否
1189	眼针对急性脑梗死患者神经功能缺损及血清C-反应蛋白水平的影响	王鹏琴, 李敬林 and 王健	辽宁中医药大学附属医院,辽宁中医药大学附属医院,辽宁中医药大学附属医院 辽宁沈阳110032,辽宁沈阳110032,辽宁沈阳110032	针灸临床杂志	2007	12,23-24+58	3	1	90	临床医生	眼针加基础治疗	基础治疗对照	西医	急性脑梗死	循环系统疾病	否	5	否	否	否	是	是	否	是	否	是	是	是	否	否	否	否	是	是	否	否	否	否	是	否	是	否	否	否	是	是	是	否	否
1190	眼针对脑梗塞患者神经功能缺损程度和Barthel指数的影响	冯卫星 and 闫咏梅	陕西中医学院附属医院;	针灸临床杂志	2010	10,7-8	2	1	80	临床医生		针灸	单纯针灸	脑梗塞	循环系统疾病	否	0	否	否	否	是	是	否	是	否	是	是	是	是	否	否	否	否	否	否	否	否	否	否	否	是	否	否	否	是	否	是	否	否
1191	眼针配头针加电治疗脑血管意外后尿失禁40例	吴笛	广州市红十字会医院	针灸临床杂志	1999	09,	1	1	80	未提及	服用常规的中西药物基础上予眼针配头针加电治疗	服用常规的中西药物	西医	脑血管意外后尿失禁	循环系统疾病	否	15	否	否	否	否	是	否	是	否	是	否	是	否	否	否	否	否	否	否	否	否	否	否	否	是	否	否	否	否	是	是	否	否
1192	抑制法针刺阿是穴为主治疗腰肌劳损	陈仁年 and 陈永斌	广西南宁市针灸研究所;广西南宁市第七人民医院;	针灸临床杂志	2010	08,13-15	2	2	60	临床医生	抑制法针刺	常规针刺	单纯针灸	腰肌劳损	肌肉骨骼系统和结缔组织疾病	否	0	否	否	否	是	是	否	是	否	是	是	是	是	否	否	否	是	是	否	否	否	否	是	否	是	否	否	否	是	是	是	否	否
1194	银质针治疗腰突症手术后遗症临床观察	胡忠根, 张全爱, 朱雄心, 谢志雏 and 马睿杰	浙江中医药大学附属第三医院;永康市第三人民医院;	针灸临床杂志	2008	09,4-5+66	5	2	43	研究者	银质针刺	普通针刺	单纯针灸	腰突症手术后遗症	损伤、中毒和外因的某些后果	否	2	否	否	否	是	是	否	是	否	否	是	是	否	否	否	否	否	是	否	否	否	否	是	否	是	是	否	否	否	是	是	否	否
1195	荥合配穴加常规取穴治疗面神经炎疗效观察	张勇, 朱永志 and 贺兴欢	黑龙江中医药大学;	针灸临床杂志	2010	06,15-16	3	1	60	研究生	采用荥合配穴 (内庭与足三里 )加常规取穴治疗	采用常规取穴法	单纯针灸	面神经炎	神经系统疾病	是	0	否	否	否	是	是	否	是	否	是	是	是	否	否	否	否	否	否	否	否	否	否	是	否	是	否	否	否	否	是	是	否	否
1196	涌泉穴对针刺结合牵引治疗腰椎间盘突出症增效作用的临床观察	宋兴武	广西壮医医院;	针灸临床杂志	2009	08,31-33	1	1	80	临床医生	采用腰椎间盘突出症常规针刺并结合腰椎牵引疗法的基础上行针刺涌泉穴并予强刺激	采用腰椎间盘突出症常规针刺并结合腰椎牵引疗法	单纯针灸	腰椎间盘突出症	肌肉骨骼系统和结缔组织疾病	否	0	否	否	否	是	是	否	是	否	是	否	是	是	否	否	否	是	是	否	否	否	否	否	否	是	否	否	否	否	是	是	否	否
1199	针刺百会、大椎治疗老年性痴呆的疗效观察	赵立刚, 马莉, 李亚杰, 程为平, 吴茜, 郑祖艳, 梅晨健, 李崖雪 and 孙士红	黑龙江中医药大学附属第一医院,黑龙江中医药大学附属第一医院,黑龙江中医药大学附属第一医院,黑龙江中医药大学附属第一医院,黑龙江中医药大学附属第一医院,黑龙江中医药大学附属第一医院,黑龙江中医药大学附属第一医院,黑龙江中医药大学附属第一医院,黑龙江中医药大学附属第一医院 黑龙江哈尔滨150040,黑龙江哈尔滨150040,黑龙江哈尔滨150040,黑龙江哈尔滨150040,黑龙江哈尔滨150040,黑龙江哈尔滨150040,黑龙江哈尔滨150040,黑龙江哈尔滨150040,黑龙江哈尔滨150040	针灸临床杂志	2007	09,42-43	9	1	32	临床医生	选取百会、 大椎进行针刺治疗	尼莫地平治疗。	西医	老年性痴呆	精神和行为障碍	否	9	否	否	否	是	是	否	是	否	是	是	是	是	否	否	否	否	否	否	否	否	否	是	否	是	否	否	否	否	是	是	否	否
1200	针刺百会”、神门”治疗抑郁症的临床研究	乔颖欣 and 程为平	黑龙江中医药大学,黑龙江中医药大学 黑龙江 哈尔滨150040,黑龙江 哈尔滨150040	针灸临床杂志	2007	07,52-54	2	1	40	研究生	针灸治疗	口服百忧解	西医	抑郁症	精神和行为障碍	否	7	否	否	否	是	是	否	是	否	是	是	是	是	否	否	否	是	是	否	否	否	否	是	否	是	否	否	否	是	是	是	否	否
1201	针刺背俞穴为主治疗焦虑性神经症的临床疗效研究	王亚南 and 郑祖艳	黑龙江中医药大学;黑龙江中医药大学附属第一医院;	针灸临床杂志	2010	09,13-14	2	2	60	研究生	针刺治疗	口服药物疗法	西医	焦虑性神经症	神经系统疾病	否	0	否	否	否	是	是	否	是	否	是	是	是	是	否	否	否	否	否	否	否	否	否	是	否	是	否	否	否	是	否	是	否	否
1202	针刺触激脊神经根术在腰椎间盘突出症中的应用	杨火祥	上海市闵行区古美社区卫生服务中心;	针灸临床杂志	2009	02,18-19+59	1	1	125	临床医生	深刺触激术	传统针刺术	单纯针灸	腰椎间盘突出症	肌肉骨骼系统和结缔组织疾病	否	1	否	否	否	是	是	否	是	否	是	否	是	否	否	否	否	否	否	否	否	否	否	否	否	是	否	否	否	是	是	是	否	否
1204	针刺华佗夹脊穴治疗脊髓性截瘫临床研究	徐凡，白秀荣 and 冉春风	锦州医学院附属医院,锦州女儿河纺织厂职工医院	针灸临床杂志	1995	08,	3	2	60	未提及	针刺华佗夹脊穴治疗	常规治疗	西医	脊髓性截瘫	神经系统疾病	否	14	否	否	否	是	是	否	是	否	是	否	是	否	否	否	否	否	否	否	否	否	否	否	否	是	否	否	否	否	否	是	否	否
1205	针刺箕门、气海穴治疗神经源性尿潴留疗效观察	李永义, 杨松堤, 于学平 and 黄玉晶	黑龙江中医药大学;	针灸临床杂志	2010	09,31-32	4	1	80	研究生	针刺箕门、 气海穴为主穴	常规针刺	单纯针灸	神经源性尿潴留	泌尿生殖系统疾病	否	0	否	否	否	是	是	否	是	否	是	是	是	否	否	否	否	否	否	否	否	否	否	是	否	是	否	否	否	是	是	是	否	否
1207	针刺加穴位注射治疗类风湿性关节炎126例临床观察	孙景胜, 陈先风 and 马永军	河南省商丘地区人民医院,河南省商丘地区人民医院,河南省商丘地区人民医院	针灸临床杂志	1993	04,21-22	3	1	206	未提及	针利加 穴位注射	药物治疗	西医	类风湿性关节炎	肌肉骨骼系统和结缔组织疾病	否	5	否	否	否	是	是	否	是	否	是	否	是	否	否	否	否	否	否	否	否	否	否	否	否	是	否	否	否	否	否	是	否	否
1208	针刺结合砭石治疗青少年假性近视的疗效观察	白震民, 王可 and 崔海	北京体育大学;中国医学科学院阜外心血管病医院;首都医科大学;	针灸临床杂志	2010	12,23-24	3	3	60	研究者	针刺结合砭石治疗	耳压	单纯针灸	青少年假性近视	眼和附器疾病	否	0	否	否	否	是	是	否	是	否	是	否	是	是	否	否	否	否	是	否	否	否	否	是	否	是	否	否	否	是	是	是	否	否
1209	针刺结合关节松动术治疗肩周炎的临床观察	覃彪民 and 老锦雄	佛山市中医院针灸科,佛山市中医院针灸科 广东佛山528000,广东佛山528000	针灸临床杂志	2006	05,14-15	2	1	110	临床医生	针刺结合关节松动术治疗 ,对照组以针刺治疗	针刺治疗 ,对照组以针刺治疗	单纯针灸	肩周炎	肌肉骨骼系统和结缔组织疾病	否	0	否	否	否	是	是	否	是	否	是	是	是	否	否	否	否	否	否	否	否	否	否	否	否	是	否	否	否	否	是	是	否	否
1210	针刺结合减重支持系统训练对脑卒中患者平衡功能的影响	李国辉, 陈惠, 何宇峰, 谭吉林, 苏秀群, 袁小敏 and 黄晓煌	广东省中山市中医院,广东省中山市中医院,广东省中山市中医院,广东省中山市中医院,广东省中山市中医院,广东省中山市中医院,广东省中山市中医院 广东中山528400,广东中山528400,广东中山528400,广东中山528400,广东中山528400,广东中山528400,广东中山528400	针灸临床杂志	2006	06,11-13+59	2	1	60	临床医生	常规的功能训练基础上配合针刺治疗及减重支持系统训练。	常规的功能训练,	西医	脑卒中	循环系统疾病	是	3	否	否	否	是	是	否	是	否	是	是	是	是	否	否	否	是	是	否	否	否	否	是	否	是	否	否	否	否	是	是	否	否
1213	针刺结合穴位注射治疗功能性便秘	梁谊深, 谢胜 and 冯金娟	广西柳州市中医院;	针灸临床杂志	2010	05,29-30	3	1	45	临床医生	针刺结合穴位注射	西医治疗	西医	功能性便秘	消化系统疾病	否	1	否	否	否	是	是	否	是	否	是	是	是	是	否	否	否	否	否	否	否	否	否	否	否	是	否	否	否	否	是	是	否	否
1215	针刺结合中药熏洗治疗肛肠病术后疼痛	纪艳华 and 王霆	河北省廊坊市人民医院;	针灸临床杂志	2009	03,14-15	2	1	76	临床医生	采用针刺与中药熏洗结合的方法治疗	给予口服镇痛药曲马多	西医	肛肠病术后疼痛	损伤、中毒和外因的某些后果	否	1	否	否	否	是	是	否	是	否	是	是	是	是	否	否	否	否	否	否	否	否	否	否	否	是	否	否	否	是	是	是	否	否
1216	针刺颈部夹脊穴对颈源性高血压患者血浆内皮素影响的观察	曹玲 and 王顺	哈尔滨医科大学附属第五医院,黑龙江省中医研究院 黑龙江 大庆163317,黑龙江 哈尔滨150036	针灸临床杂志	2007	07,9-10+14	2	2	60	临床医生	颈部夹脊穴 ,	用传统取穴进行针刺	单纯针灸	颈源性高血压	循环系统疾病	否	1	否	否	否	是	是	否	是	否	是	是	是	是	否	否	否	否	是	否	否	否	否	是	否	是	否	否	否	否	是	是	否	否
1217	针刺联合推拿治疗颈性眩晕188例	张小峰	平顶山市第二人民医院 河南平顶山467000	针灸临床杂志	2007	10,8-9	1	1	188	临床医生	针刺+推拿	针刺、 推拿 多	多种对照措施	颈性眩晕	神经系统疾病	否	0	否	否	否	是	是	否	是	否	是	否	是	是	否	否	否	否	否	否	否	否	否	是	否	是	否	否	否	是	是	是	否	否
1218	针刺量化治疗腰椎间盘突出症60例临床研究	王峰	巢湖市中医院;	针灸临床杂志	2009	11,6-7	1	1	120	未提及	针刺量化治疗	一般针刺治疗	单纯针灸	腰椎间盘突出症	肌肉骨骼系统和结缔组织疾病	否	0	否	否	否	是	是	否	是	否	是	是	是	否	否	否	否	否	否	否	否	否	否	是	否	是	否	否	否	是	是	是	否	否
1219	针刺麻醉复合颈丛神经阻滞用于甲状腺手术的临床观察	刘丕弘, 张丹琦, 张素冰, 封雪, 赵晶 and 孙莹	黑龙江中医药大学附属第一医院;	针灸临床杂志	2010	10,28-29	6	1	60	临床医生		西医	西医		神经系统疾病	否	0	否	否	否	是	是	否	是	否	是	否	是	是	否	否	否	否	否	否	否	否	否	是	否	是	否	否	否	否	是	是	否	否
1220	针刺内关公孙为主治疗术后胃瘫综合征疗效观察	史永奋 and 王丹华	上海第二医科大学附属仁济医院,上海第二医科大学附属仁济医院 上海200125 ,上海200125	针灸临床杂志	2005	07,44-45	2	1	31	临床医生	取穴内关与公孙相配	取穴内关	单纯针灸	术后胃瘫综合征	损伤、中毒和外因的某些后果	否	4	否	否	否	是	是	否	是	否	是	是	是	否	否	否	否	否	否	否	否	否	否	否	否	是	否	否	否	否	否	是	否	否
1221	针刺配合康复训练治疗脑梗塞后构音障碍30例	曾学清, 滕东时, 杨涛, 何小花, 隋晓亮, 葛文艳 and 徐永文	大庆油田总医院康复科,哈尔滨医科大学第五附属医院职业病科,大庆油田总医院康复科,大庆油田总医院康复科,大庆油田总医院康复科,大庆油田总医院康复科,大庆市第四医院康复科 黑龙江大庆163000 ,黑龙江大庆163000 ,黑龙江大庆163000 ,黑龙江大庆163000 ,黑龙江大庆163000 ,黑龙江大庆163000 ,黑龙江大庆163000	针灸临床杂志	2005	10,9-10	7	3	60	临床医生	根据病情给予系统的语言功能训练的基础上给予醒脑开窍针刺法	根据病情给予系统的语言功能训练	西医	疗脑梗塞后构音障碍	循环系统疾病	否	7	否	否	否	是	是	否	是	否	是	否	是	否	否	否	否	否	否	否	否	否	否	是	否	是	否	否	否	是	是	是	否	否
1222	针刺配合康复治疗脑损伤后吞咽障碍	朱崇田 and 石娜	山东省临沂市人民医院;	针灸临床杂志	2009	02,12-13	2	1	42	临床医生	采用药物对症支持治疗的基础上加用针刺和康复治疗,	采用药物对症支持治疗	西医	脑损伤后吞咽障碍	循环系统疾病	否	1	否	否	否	是	是	否	是	否	是	是	是	否	否	否	否	否	否	否	否	否	否	是	否	是	否	否	否	是	是	是	否	否
1223	针刺配合脐疗法治疗慢性疲劳综合征	王栋 and 林宪军	河南中医学院;河南省郏县中医院;	针灸临床杂志	2010	10,29-30	2	2	126	临床医生		针灸	单纯针灸	慢性疲劳综合征	精神和行为障碍	否	0	否	否	否	是	是	否	是	否	是	否	是	否	否	否	否	否	否	否	否	否	否	否	否	是	否	否	否	否	是	是	否	否
1224	针刺配合牵引治疗腰椎间盘突出症	范娥	甘肃中医学院;	针灸临床杂志	2009	03,17-18+14	1	1	68	研究生	采用针刺配合人工牵引治疗	采用单纯针刺治疗	单纯针灸	腰椎间盘突出症	肌肉骨骼系统和结缔组织疾病	否	1	否	否	否	是	是	否	是	否	是	是	是	否	否	否	否	是	是	否	否	否	否	否	否	是	否	否	否	是	是	是	否	否
1225	针刺配合穴位贴敷治疗中风后肩手综合征30例	梁慧	广西中医学院第一附属医院;	针灸临床杂志	2010	11,15-16	1	1	60	临床医生	针刺配合穴位贴敷	单纯针刺	单纯针灸	中风后肩手综合征	循环系统疾病	否	0	否	否	否	是	是	否	是	否	是	是	是	是	否	否	否	否	否	否	否	否	否	是	否	是	否	否	否	是	是	是	否	否
1226	针刺配合穴位注射治疗三叉神经痛30例	叶莉 and 朱士涛		针灸临床杂志	1997	06,	2	2	11	未提及		针灸	单纯针灸	三叉神经痛	神经系统疾病	否	3	否	否	否	是	是	否	是	否	是	否	是	否	否	否	否	否	否	否	否	否	否	否	否	是	否	否	否	是	是	是	否	否
1227	针刺配合药物离子导入治疗急性面神经炎	杨璀健 and 郑利群	中山市中医院;	针灸临床杂志	2010	07,14-16	2	1	100	未提及	针刺配合药物离子导入治疗	药物离子导入治疗	西医	急性面神经炎	神经系统疾病	否	0	否	否	否	是	是	否	是	否	是	是	是	是	否	否	否	是	是	否	否	否	否	是	否	是	否	否	否	是	是	是	否	否
1228	针刺配合药物熏蒸法治疗神经根型颈椎病	孙远征, 杨密 and 王薇	黑龙江中医药大学附属第二医院;黑龙江中医药大学;黑龙江中医药大学针灸研究所;	针灸临床杂志	2010	12,25-27	3	3	60	研究者	针刺配合药物熏蒸法治疗	常规针刺治疗	单纯针灸	神经根型颈椎病	肌肉骨骼系统和结缔组织疾病	是	0	否	否	否	是	是	否	是	否	是	是	是	是	否	否	否	否	否	否	否	否	否	是	否	是	否	否	否	否	是	是	否	否
1230	针刺配合正脊推拿及音乐疏导治疗慢性疲劳综合征的对照观察	尹伦辉	中国海员广州疗养院 广东广州510260	针灸临床杂志	2005	08,9-10	1	1	100	临床医生	为针刺配合正脊推拿及音乐疏导综合治疗	和单纯针刺	单纯针灸	慢性疲劳综合征	精神和行为障碍	否	8	否	否	否	是	是	否	是	否	是	否	是	否	否	否	否	是	按计算器数字随机	否	否	否	否	是	否	是	否	否	否	否	是	是	否	否
1231	针刺配穴注胎盘组织液治疗痤疮50例疗效对比观察	周淑英, 余雅璇 and 范洪力	福建漳州市中医院针灸科;厦门市海沧医院;	针灸临床杂志	1996	Z2,33-34	3	2	70	未提及		西医	西医	痤疮	皮肤和皮下组织疾病	否	0	否	否	否	是	是	否	是	否	是	是	是	否	否	否	否	否	否	否	否	否	否	否	否	是	否	否	否	是	否	是	否	否
1232	针刺四神聪治疗颈性眩晕40例	尹建平, 金远林 and 王海燕	深圳市宝安区中医院,深圳市宝安区中医院,深圳市宝安区中医院 深圳宝安518113,深圳宝安518113,深圳宝安518113	针灸临床杂志	2008	07,26-27	3	1	78	临床医生	采用针刺四神聪结合颈夹脊穴治疗	采用常规治疗	单纯针灸	颈性眩晕	神经系统疾病	否	1	否	否	否	是	是	否	是	否	是	是	是	否	否	否	否	否	否	否	否	否	否	是	否	是	否	否	否	是	是	是	否	否
1234	针刺推拿治疗膝关节骨性关节炎疗效观察	周忠亮	徐州医学院附属第三医院;	针灸临床杂志	2009	10,15-16	1	1	70	临床医生	采用针刺、 推拿治疗	采用推拿治疗	中医出针灸外的其它方法	膝关节骨性关节炎	肌肉骨骼系统和结缔组织疾病	否	2	否	否	否	是	是	否	是	否	是	否	是	否	否	否	否	否	否	否	否	否	否	否	否	是	否	否	否	是	是	是	否	否
1235	针刺为主治疗糖尿病周围神经病变34例	王冰梅, 马建 and 马莉	黑龙江中医药大学附属第一医院;	针灸临床杂志	2010	08,17-18	3	1	66	临床医生	应用胰岛素、 弥可保治疗，另予针灸治疗	应用胰岛素、 弥可保治疗	西医	糖尿病周围神经病变	内分泌、营养和代谢疾病	否	0	否	否	否	是	是	否	是	否	是	是	是	是	否	否	否	否	否	否	否	否	否	否	否	是	否	否	否	是	是	是	否	否
1236	针刺为主综合治疗焦虑症32例疗效观察	程坤, 颜红 and 段可杰	天津中医药大学第一附属医院,天津中医药大学第一附属医院,天津中医药大学第一附属医院 天津300193,天津300193,天津300193	针灸临床杂志	2008	06,29-30	3	1	64	临床医生	针刺、 电针合并心理治疗的方法	口服西药帕罗西汀	西医	焦虑症	精神和行为障碍	否	2	否	否	否	是	是	否	是	否	是	是	是	否	否	否	否	否	否	否	否	否	否	否	否	是	否	否	否	否	是	是	否	否
1237	针刺为主综合治疗面神经麻痹30例	吴军	哈尔滨市第八医院;	针灸临床杂志	2009	07,18-19	1	1	60	临床医生	激素、抗病毒及营养神经药物治疗, 加用以针刺为主的综合治疗	激素、 抗病毒及营养神经药物治疗,	西医	面神经麻痹	神经系统疾病	否	0	否	否	否	是	是	否	是	否	否	是	是	否	否	否	否	否	否	否	否	否	否	否	否	是	否	否	否	否	是	是	否	否
1239	针刺穴位加贴敷法治疗乳腺增生病疗效观察	唐晓文	甘肃省兰州市中医院;	针灸临床杂志	2009	06,5-7+54	1	1	71	临床医生	针刺穴位加贴敷	药物治疗	西医	乳腺增生病	精神和行为障碍	否	0	否	否	否	是	是	否	是	否	是	是	是	是	否	否	否	是	是	否	否	否	否	是	否	是	否	否	否	是	是	是	否	否
1241	针刺优选法结合标准分期与康复治疗脑卒中偏瘫	李和平 and 关春燕	新疆医科大学第一附属医院;	针灸临床杂志	2008	12,3-5+58	2	1	120	临床医生	针刺优选法结合标准分期与康复治疗	传统中医理论指导的针刺/康复治疗	多种对照措施	脑卒中偏瘫	循环系统疾病	是	1	否	否	否	是	是	否	是	否	是	是	是	是	否	否	否	是	否	否	否	否	否	否	否	是	否	否	否	是	是	是	否	否
1242	针刺与静滴催产素治疗产妇继发性宫缩乏力疗效对照观察	芦冬梅	辽宁中医学院附属医院妇产科	针灸临床杂志	1993	04,24-25	1	1	120	未提及	针刺	催产素	西医	产妇继发性宫缩乏力	起源于围生期的某些状况	否	7	否	否	否	否	否	否	是	否	否	否	是	是	否	否	否	否	否	否	否	否	否	否	否	是	否	否	否	否	是	是	否	否
1244	针刺与药物并用治疗肩周炎疗效观察	伍志浩 and 闫继红	广东开平市中医院 广州 广东529300	针灸临床杂志	2007	07,27-28	1	1	100	临床医生	中西医常规治疗基础上针灸治疗	中西医常规治疗	西医	肩周炎	肌肉骨骼系统和结缔组织疾病	否	0	否	否	否	是	是	否	是	否	是	是	是	否	否	否	否	否	否	否	否	否	否	否	否	是	否	否	否	否	是	是	否	否
1247	针刺治疗代谢综合征50例	李岩, 赵桂君, 陈英华, 沙丽丽, 魏冰 and 袁堂坤	黑龙江中医药大学附属第一医院;	针灸临床杂志	2010	05,18-20	6	1	100	临床医生	采用针刺加西药治疗	采用西药治疗	西医	代谢综合征	消化系统疾病	否	0	否	否	否	是	是	否	是	否	是	是	是	是	否	否	否	否	是	否	否	否	否	是	否	是	否	否	否	否	是	是	否	否
1248	针刺治疗短暂性脑缺血发作的临床观察	苏云海 and 麻红	黑龙江省中医研究院,黑龙江省中医研究院 黑龙江 哈尔滨150036,黑龙江 哈尔滨150036	针灸临床杂志	2007	07,14-15	2	1	60	未提及	项针加阿司匹林	口服阿司匹林	西医	短暂性脑缺血	循环系统疾病	否	3	否	否	否	是	是	否	是	否	是	是	是	是	否	否	否	是	否	否	否	否	否	是	否	是	否	否	否	是	是	是	否	否
1249	针刺治疗多发脑梗塞导致老年痴呆74例临床观察	张晓彤 and 强宝全	天津中医学院第一附属医院,天津中医药研究院附属医院	针灸临床杂志	1998	11,	2	2	74	未提及	针刺治疗	口服中成药华佗再造丸、脑血栓片配合西医常规治疗	西医	多发脑梗塞导致老年痴呆	循环系统疾病	否	19	否	否	否	否	是	否	是	否	是	否	是	否	否	否	否	否	否	否	否	否	否	否	否	是	否	否	否	是	是	是	否	否
1252	针刺治疗功能失调性子宫出血的疗效观察	叶运英	广西医科大学第四附属医院柳州工人医院南院 广西柳州545005	针灸临床杂志	2008	02,14-15	1	1	68	临床医生	以梁丘、 承山为主穴	针刺隐白、太溪为主穴	单纯针灸	功能失调性子宫出血	泌尿生殖系统疾病	否	2	否	否	否	是	是	否	是	否	是	是	是	否	否	否	否	否	否	否	否	否	否	否	否	是	否	否	否	否	是	是	否	否
1253	针刺治疗急性变态反应性接触性皮炎28例	李冬梅, 白鹏 and 赵吉平	北京中医药大学附属护国寺中医院;北京中医药大学东直门医院;	针灸临床杂志	2009	01,3-5	3	2	53	临床医生	针刺	药物	中医出针灸外的其它方法	急性变态反应性接触性皮炎	皮肤和皮下组织疾病	否	0	否	否	否	是	是	否	是	否	是	是	是	是	否	否	否	是	是	否	否	否	否	是	否	是	否	否	否	是	是	是	否	否
1254	针刺治疗急性脑梗死临床观察	吴绪平, 罗惠平, 黄伟, 吴洪阳 and 王述菊	湖北中医学院;湖北省中医院;	针灸临床杂志	2008	08,1-2+69	5	2	93	研究者	针刺	药物	西医	急性脑梗死	循环系统疾病	否	2	否	否	否	是	是	否	是	否	是	是	是	否	否	否	否	否	否	否	否	否	否	否	否	是	否	否	否	否	是	是	否	否
1255	针刺治疗急性期周围性面瘫55例	陈啸峰	黑龙江中医药大学;	针灸临床杂志	2009	09,37-38	1	1	98	未提及	采用针刺疗法	TDF灯照射	西医	急性期周围性面瘫	神经系统疾病	是	1	否	否	否	是	是	否	是	否	是	是	是	否	否	否	否	是	是	否	否	否	否	否	否	是	否	否	否	否	是	是	否	否
1256	针刺治疗假性球麻痹48例疗效观察	史朝霞	北京市团河农场医院 北京102614	针灸临床杂志	2006	05,11-12+59	1	1	94	临床医生	针刺	常规舌肌功能训练	西医	假性球麻痹	神经系统疾病	否	8	否	否	否	是	是	否	是	否	是	否	是	是	否	否	否	否	否	否	否	否	否	否	否	是	否	否	否	是	是	是	否	否
1258	针刺治疗偏头痛50例临床观察	董妙先	齐齐哈尔医学院卫生所 黑龙江齐齐哈尔161042	针灸临床杂志	2007	06,5-6	1	1	97	临床医生	针刺治疗	西比灵治疗	西医	偏头痛	神经系统疾病	否	4	否	否	否	是	是	否	是	否	是	否	是	否	否	否	否	否	否	否	否	否	否	否	否	是	否	否	否	是	是	是	否	否
1259	针刺治疗偏头痛的疗效及对TCD影响的临床研究	韩鹏 and 胡新颖	黑龙江中医药大学;	针灸临床杂志	2010	09,22-23	2	1	39	研究生	针刺	药物	西医	偏头痛	神经系统疾病	否	1	否	否	否	是	是	否	是	否	是	否	是	否	否	否	否	否	否	否	否	否	否	否	否	是	否	否	否	是	是	是	否	否
1260	针刺治疗青春期精神分裂症的临床研究	王谅 and 谢媛	娄底卫校附属医院,娄底市妇幼保健院 湖南娄底417000,湖南娄底417000	针灸临床杂志	2006	09,12-14+58	2	2	48	临床医生	针刺加小剂量抗精神病药物治疗	单纯针刺	单纯针灸	青春期精神分裂症	精神和行为障碍	否	1	否	否	否	是	是	否	是	否	是	是	是	是	否	否	否	是	否	否	否	否	否	是	否	是	否	否	否	是	是	是	否	否
1261	针刺治疗球麻痹所致言语困难30例	罗高国, 郭新侠 and 陈改娟	河南省漯河市中医院;	针灸临床杂志	2010	07,11-12	3	1	60	未提及	常规治疗加针刺	常规治疗	西医	球麻痹所致言语困难3	精神和行为障碍	否	0	否	否	否	是	是	否	是	否	是	是	是	是	否	否	否	是	是	否	否	否	否	是	否	是	否	否	否	是	是	是	否	否
1262	针刺治疗失眠50例	王欣	安徽中医学院;	针灸临床杂志	2008	10,14-15	1	1	78	研究者	针刺治疗	舒乐安定治疗	西医	失眠	精神和行为障碍	否	2	否	否	否	是	是	否	是	否	是	是	是	否	否	否	否	否	否	否	否	否	否	否	否	是	否	否	否	是	是	是	否	否
1263	针刺治疗失眠症的临床研究	罗仁瀚, 徐凯 and 周杰	广东省第二中医院;	针灸临床杂志	2008	12,5-6	3	1	60	临床医生	针刺治疗	口服舒乐安定片	西医	失眠症	精神和行为障碍	是	4	否	否	否	是	是	否	是	否	是	是	是	否	否	否	否	是	否	否	否	否	否	是	否	是	否	否	否	是	是	是	否	否
1264	针刺治疗糖尿病周围神经病变30例	任建军	江苏省宜兴市人民医院 江苏宜兴214200	针灸临床杂志	2007	04,26-27	1	1	50	未提及	在糖尿病基础治疗的同时,加以针刺治疗	在糖尿病基础治疗的同时,治疗组加以针刺治疗, 对照组肌肉注射维生素B12注射液并口服维生素B1、 B6 片	西医	糖尿病周围神经病变	内分泌、营养和代谢疾病	否	8	否	否	否	是	是	否	是	否	是	否	是	否	否	否	否	是	否	否	否	否	否	否	否	是	否	否	否	是	否	是	否	否
1265	针刺治疗糖尿病周围神经病变40例	强宝全	天津中医药研究院附属医院;	针灸临床杂志	2009	01,25-26	1	1	80	临床医生	在基础治疗的同时 针刺治疗	在基础治疗的同时 ，弥可保肌注治疗	西医	糖尿病周围神经病变	内分泌、营养和代谢疾病	否	2	否	否	否	是	是	否	是	否	是	是	是	是	否	否	否	是	是	否	否	否	是	是	否	是	否	否	否	是	是	是	否	否
1266	针刺治疗特发性震颤临床疗效观察	蒋宝龙 and 孙远征	黑龙江中医药大学,黑龙江中医药大学 黑龙江,哈尔滨150040,黑龙江,哈尔滨150040	针灸临床杂志	2008	04,22-23	2	1	46	未提及	针刺加电针治疗	服用心得安	西医	特发性震颤	神经系统疾病	否	0	否	否	否	是	是	否	是	否	是	是	是	是	否	否	否	是	是	否	否	否	否	是	否	是	否	否	否	是	是	是	否	否
1267	针刺治疗膝关节骨性关节炎304例疗效对照	陈燕坤	福建省厦门市第二医院 福建 厦门 361021	针灸临床杂志	2007	08,19-20	1	1	304	未提及	针刺疗法	常规推拿手法	中医出针灸外的其它方法	膝关节骨性关节炎	肌肉骨骼系统和结缔组织疾病	否	0	否	否	否	是	是	否	是	否	是	否	是	否	否	否	否	否	否	否	否	否	否	否	否	是	否	否	否	是	是	是	否	否
1269	针刺治疗腰椎间盘突出症临床观察	贺军	天津中医学院第一附属医院 天津300193	针灸临床杂志	2002	03,	1	1	90	未提及	针刺治疗	静脉注射	西医	腰椎间盘突出症	肌肉骨骼系统和结缔组织疾病	否	13	否	否	否	否	是	否	是	否	是	否	是	否	否	否	否	否	否	否	否	否	否	否	否	是	否	否	否	否	是	是	否	否
1270	针刺治疗抑郁症的临床观察	徐凤鸣, 王奇 and 刘晓磊	黑龙江省肇东市黎明镇民主卫生院;黑龙江中医药大学;	针灸临床杂志	2009	09,27-28	3	2	41	未提及	针刺	口服百忧解	西医	抑郁症	精神和行为障碍	否	1	否	否	否	是	是	否	是	否	是	否	是	否	否	否	否	否	否	否	否	否	否	否	否	是	否	否	否	否	否	是	否	否
1271	针刺治疗原发性痛经50例	付蕾	天津中医药大学第一附属医院;	针灸临床杂志	2010	07,16-17	1	1	100	未提及	针刺	口服芬必得治疗	西医	原发性痛经	泌尿生殖系统疾病	否	0	否	否	否	是	是	否	是	否	是	是	是	否	否	否	否	是	否	否	否	否	否	是	否	是	否	否	否	是	是	是	否	否
1274	针刀、药、超短波结合治疗肱骨外上髁炎疗效观察	曹春梅	广东省南雄市中医院 广东南雄512400	针灸临床杂志	2005	08,29-30+20	1	1	53	临床医生	小针刀、药、超短波治疗	针刺	单纯针灸	肱骨外上髁炎	肌肉骨骼系统和结缔组织疾病	否	0	否	否	否	是	是	否	是	否	是	是	是	否	否	否	否	否	否	否	否	否	否	是	否	是	否	否	否	否	是	是	否	否
1275	针刀闭合松解术配合手法治疗神经根型颈椎病临床研究	桂清民	山东省曲阜市中医院;	针灸临床杂志	2010	08,29-31	1	1	86	临床医生	针刀闭合松解术配合手法治疗	针灸治疗	单纯针灸	神经根型颈椎病	肌肉骨骼系统和结缔组织疾病	否	0	否	否	否	是	是	否	是	否	是	是	是	否	否	否	否	否	否	否	否	否	否	否	否	是	否	否	否	是	是	是	否	否
1276	针刀配合手法治疗颈性眩晕的临床观察	於芸	江苏省南通市中医院;	针灸临床杂志	2010	10,50-51	1	1	60	临床医生	针刀配合手法	单纯针刺	单纯针灸	颈性眩晕	神经系统疾病	否	0	否	否	否	是	是	否	是	否	是	是	是	否	否	否	否	否	否	否	否	否	否	是	否	是	否	否	否	否	是	是	否	否
1277	针刀治疗面肌痉挛20例	陈美仁 and 李强	湖南中医药高等专科学校;	针灸临床杂志	2009	09,34-35	2	1	40	研究者	针刀取穴法治疗	针灸取穴法治疗	单纯针灸	面肌痉挛	肌肉骨骼系统和结缔组织疾病	否	0	否	否	否	是	是	否	是	否	是	否	是	否	否	否	否	否	否	否	否	否	否	是	否	是	否	否	否	是	是	是	否	否
1279	针罐并用治疗荨麻疹临床疗效观察	柳爱红	湖北省京山县中医院;	针灸临床杂志	2009	08,16+58	1	1	56	临床医生	针罐并用	口服西替利嗪片治疗	西医	荨麻疹	皮肤和皮下组织疾病	否	0	否	否	否	是	是	否	是	否	是	否	是	否	否	否	否	是	是	否	否	否	否	否	否	是	否	否	否	是	是	是	否	否
1280	针灸对脑外伤患者血清中SOD、MDA、LPO水平变化的研究	谢文霞, 潘进钱 and 叶天申	温州医学院附一院,温州医学院附一院,温州医学院附一院 浙江温州325000 ,浙江温州325000 ,浙江温州325000	针灸临床杂志	2004	12,	3	1	54	临床医生	常规西医治疗(同对照组)加用针刺	常规西医治疗	西医	脑外伤	损伤、中毒和外因的某些后果	否	2	否	否	否	是	是	是	是	否	否	否	是	是	否	否	否	否	否	否	否	否	是	是	否	是	否	否	否	否	是	是	否	否
1281	针灸耳压治疗肥胖症215例临床观察	徐佳	深圳市第二人民医院针灸减肥专科门诊 广东深圳518026	针灸临床杂志	2005	04,13-14+11	1	1	307	临床医生	针灸耳压	中药	中医出针灸外的其它方法	肥胖症	内分泌、营养和代谢疾病	否	11	否	否	否	是	是	否	是	否	是	否	是	否	否	否	否	否	否	否	否	否	否	是	否	是	否	否	否	否	是	是	否	否
1282	针灸加短波治疗周围性面瘫38例临床分析	潘良德	上海浦东新区人民医院 上海201200	针灸临床杂志	2004	04,	1	1	75	未提及	采用针灸加短波结合疗法	采用单纯针灸疗法	单纯针灸	周围性面瘫	神经系统疾病	否	7	否	否	否	是	否	否	是	否	是	否	是	否	否	否	否	否	否	否	否	否	否	否	否	是	否	否	否	否	是	是	否	否
1283	针灸加穴位注射治疗中风后遗症50例	黄龙模	广西壮族自治区人民医院一分院;	针灸临床杂志	2008	10,51-52	1	1	100	未提及	常规的基础治疗及针灸治疗另加用黄芪和复方当归注射液穴位注射方法	常规的基础治疗及针灸治疗	单纯针灸	中风后遗症	循环系统疾病	否	1	否	否	否	是	是	否	是	否	是	否	是	否	否	否	否	否	否	否	否	否	是	否	否	是	否	否	否	是	是	是	否	否
1284	针灸加穴注治疗慢性盆腔炎疗效观察	徐佳	深圳市第二人民医院针灸科 广东深圳518026	针灸临床杂志	2005	06,16-17+11	1	1	80	临床医生	针灸加穴位注射	中药灌肠	中医出针灸外的其它方法	慢性盆腔炎	泌尿生殖系统疾病	否	14	否	否	否	是	是	否	是	否	是	是	是	否	否	否	否	否	否	否	否	否	否	否	否	是	否	否	否	否	是	是	否	否
1287	针灸结合西酞普兰治疗抑郁症34例	姜晓岩, 任凯 and 赵希武	大庆市第三医院;	针灸临床杂志	2008	12,18-19	3	1	68	临床医生	采用西酞普兰结合针灸	单纯给予西酞普兰	西医	抑郁症	精神和行为障碍	是	0	否	否	否	是	是	否	是	否	是	是	是	是	否	否	否	是	是	否	否	否	否	是	否	是	否	否	否	是	是	是	否	否
1288	针灸结合中药川芎茶调散治疗偏头痛45例临床体会	王宗信	哈尔滨英霞医院 黑龙江哈尔滨150040	针灸临床杂志	2008	01,22-23	1	1	45	未提及	针灸结合中药川芎茶调散治疗	单纯针刺	单纯针灸	偏头痛	神经系统疾病	否	1	否	否	否	是	是	否	是	否	否	否	是	否	否	否	否	否	否	否	否	否	否	是	否	是	否	否	否	否	是	是	否	否
1290	针灸埋线疗法治疗第三腰椎横突综合征110例	郭崇秋	玉环县人民医院 浙江台州317600	针灸临床杂志	2008	06,13-14	1	1	177	未提及	针灸埋线疗法治疗	电针治疗	单纯针灸	第三腰椎横突综合征	肌肉骨骼系统和结缔组织疾病	否	0	否	否	否	是	是	否	是	否	是	否	是	否	否	否	否	否	否	否	否	否	否	否	否	是	否	否	否	否	是	是	否	否
1292	针灸配合刮痧治疗肩周炎104例疗效观察	王启芳 and 李新民	山东省青岛疗养院针灸科,山东省青岛疗养院针灸科 山东青岛266071 ,山东青岛266071	针灸临床杂志	2004	10,	2	1	104	未提及	针灸配合刮痧治疗	刮痧治疗	中医出针灸外的其它方法	肩周炎	肌肉骨骼系统和结缔组织疾病	否	8	否	否	否	否	是	否	是	否	否	否	是	否	否	否	否	否	否	否	否	否	否	否	否	是	否	否	否	否	是	是	否	否
1294	针灸任脉穴治疗糖尿病胃轻瘫35例临床观察	吴立雄, 王玲, 陶加平 and 汪栋材	深圳市中医院,深圳市中医院,深圳市中医院,深圳市中医院 广东深圳518020,广东深圳518020,广东深圳518020,广东深圳518020	针灸临床杂志	2008	06,40-42+63	4	1	70	未提及	针灸	西药	西医	糖尿病胃轻瘫	消化系统疾病	否	3	否	否	否	否	是	否	是	否	是	是	是	是	否	否	否	否	是	否	否	否	否	是	否	是	否	否	否	是	是	是	否	否
1295	针灸推拿治疗肩周炎疗效比较	王学红	四川自贡市第四人民医院;	针灸临床杂志	2008	08,27-28	1	1	120	未提及	运动针法结合推拿	针灸	单纯针灸	肩周炎	肌肉骨骼系统和结缔组织疾病	否	1	否	否	否	是	是	否	是	否	否	否	是	是	否	否	否	否	否	否	否	否	是	否	否	是	否	否	否	是	是	是	否	否
1297	针灸治疗单纯性肥胖60例临床观察	罗树华	云南省昆明市盘龙区人民医院 云南昆明650021	针灸临床杂志	2007	09,17-18	1	1	60	未提及	针灸治疗	单纯减肥餐	西医	单纯性肥胖	内分泌、营养和代谢疾病	否	2	否	否	否	是	是	否	是	否	是	是	是	否	否	否	否	否	否	否	否	否	否	否	否	是	否	否	否	是	是	是	否	否
1299	针灸治疗放化疗后顽固性呃逆35例	王孝平, 刘永敏 and 郝颖	黑龙江省第二肿瘤医院,黑龙江省第二肿瘤医院,黑龙江省第二肿瘤医院 黑龙江哈尔滨150040,黑龙江哈尔滨150040,黑龙江哈尔滨150040	针灸临床杂志	2006	06,20	3	1	66	未提及	针灸	药物	西医	顽固性呃逆	消化系统疾病	否	5	否	否	否	是	是	否	是	否	否	否	是	否	否	否	否	否	否	否	否	否	否	否	否	是	否	否	否	是	是	是	否	否
1301	针灸治疗功能性子宫出血126例的随机对照观察	曾晓智, 黎仲, 彭庆 and 麦少英	云浮市中医院,云浮市中医院,云浮市中医院,云浮市中医院 广东云浮527300 ,广东云浮527300 ,广东云浮527300 ,广东云浮527300	针灸临床杂志	2004	4	4	1	126	未提及	针灸	中药/西药 多	多种对照措施	功能性子宫出血	泌尿生殖系统疾病	否	7	否	否	否	是	否	否	是	否	是	否	是	否	否	否	否	是	是	否	否	否	否	否	否	是	否	否	否	是	是	是	否	否
1303	针灸治疗类风湿性关节炎疗效观察	高淑红	天津中医学院第一附属医院针灸部 天津300193	针灸临床杂志	2004	08,	1	1	172	临床医生	针灸	中药	中医出针灸外的其它方法	类风湿性关节炎	肌肉骨骼系统和结缔组织疾病	否	12	否	否	否	是	是	否	是	否	是	否	是	否	否	否	否	否	否	否	否	否	否	是	否	是	否	否	否	是	是	是	否	否
1304	针灸治疗面神经炎的临床观察	钟宾谟	广州民航医院 广东广州510405	针灸临床杂志	2005	05,23-24	1	1	120	未提及	针刺加温针灸足三里	单纯针刺	单纯针灸	面神经炎	神经系统疾病	否	2	否	否	否	否	是	否	是	否	是	否	是	否	否	否	否	否	否	否	否	否	否	是	否	是	否	否	否	是	是	是	否	否
1306	针灸治疗糖尿病周围神经病变的临床观察	李显辉, 时海鹰, 杨晓宁, 张齐昌, 李敏 and 高文岳	齐齐哈尔市第一医院,黑龙江省体工队	针灸临床杂志	1998	02,	6	2	53	未提及	针灸	药物	西医	糖尿病周围神经病变	内分泌、营养和代谢疾病	否	30	否	否	否	否	否	否	是	否	否	否	是	否	否	否	否	否	否	否	否	否	否	否	否	是	否	否	否	是	是	是	否	否
1309	针灸治疗药物依赖性头痛疗效观察	于金栋 and 赵援非	天津中医学院第二附属医院,天津中医学院第二附属医院 天津300150,天津300150	针灸临床杂志	2007	03,27+55	2	1	45	临床医生	针刺	安慰剂	安慰剂	药物依赖性头痛	神经系统疾病	否	1	否	否	否	否	是	否	是	否	是	否	是	否	否	否	否	否	否	否	否	否	否	是	否	是	否	否	否	是	是	是	否	否
1310	针挑治疗慢性萎缩性胃炎的临床观察	宁晓军	广东省肇庆市第二人民医院	针灸临床杂志	2000	7	1	1	90	未提及	针挑治疗	药物治疗	西医	慢性萎缩性胃炎	消化系统疾病	否	32	否	否	否	否	是	否	是	否	是	否	是	否	否	否	否	否	否	否	否	否	否	是	否	是	否	否	否	是	是	是	否	否
1311	针推并用治疗椎动脉型颈椎病的临床观察	李彦梅, 杨金山 and 李晓光	,哈尔滨市中医院,哈尔滨市中医院,哈尔滨市中医院 黑龙江哈尔滨150076 ,黑龙江哈尔滨150076 ,黑龙江哈尔滨150076	针灸临床杂志	2002	6	3	1	96	未提及	针灸推拿并用	单纯针灸	单纯针灸	椎动脉型颈椎病	肌肉骨骼系统和结缔组织疾病	否	6	否	否	否	是	是	否	是	否	是	否	是	否	否	否	否	否	否	否	否	否	否	是	否	是	否	否	否	是	是	是	否	否
1312	针推结合治疗腰椎间盘突出症的临床观察	陈传江	福建农林大学医院 福建福州350002	针灸临床杂志	2006	11,26-27	1	1	100	临床医生	电针突出相应节段的双侧夹脊穴加推拿被动手法治疗	推拿治疗	中医出针灸外的其它方法	腰椎间盘突出症	肌肉骨骼系统和结缔组织疾病	否	4	否	否	否	是	是	否	是	否	是	是	是	否	否	否	否	否	否	否	否	否	否	否	否	是	否	否	否	是	是	是	否	否
1313	针推同步疗法为主治疗肩周炎疗效观察	谭武, 何泽多, 陈志斌 and 廖金生	广东省茂名市中医院,广东省茂名市中医院,广东省茂名市中医院,广东省茂名市中医院 广东茂名525000,广东茂名525000,广东茂名525000,广东茂名525000	针灸临床杂志	2008	07,20-21	4	1	68	临床医生	针刺对侧条口透承山配合同步推拿和肩关节活动	采用行推拿治疗	中医出针灸外的其它方法	肩周炎	肌肉骨骼系统和结缔组织疾病	否	2	否	否	否	是	是	否	是	否	是	否	是	否	否	否	否	否	否	否	否	否	否	否	否	是	否	否	否	是	是	是	否	否
1314	针药并用治疗急性缺血性脑血管病的临床观察	黄晶	黑龙江中医药大学 黑龙江哈尔滨150040	针灸临床杂志	2003	01,	1	1	103	临床医生	针刺并口服脑健胶囊,	采用针刺治疗	单纯针灸	急性缺血性脑血管病	循环系统疾病	否	5	否	否	否	是	是	否	是	否	否	否	是	否	否	否	否	否	否	否	否	否	否	否	否	是	否	否	否	是	是	是	否	否
1316	针药并用治疗视网膜色素变性临床研究	孙河 and 樊晓瑞	黑龙江中医药大学附属第一医院;	针灸临床杂志	2010	06,20-22	2	1	62	临床医生	针药并用疗法	中药疗法/针刺疗法	多种对照措施	视网膜色素变性	眼和附器疾病	否	1	否	否	否	是	是	否	是	否	是	否	是	否	否	否	否	否	否	否	否	否	否	是	否	是	否	否	否	是	是	是	否	否
1317	针药并用治疗小儿遗尿症40例	肖海涛 and 李景义	黑龙江省绥化市中医院,黑龙江省绥化市中医院 黑龙江绥化152053,黑龙江绥化152053	针灸临床杂志	2006	08,20-21	2	1	76	临床医生	针药并用疗法	中药疗法	中医出针灸外的其它方法	小儿遗尿症	泌尿生殖系统疾病	否	1	否	否	否	否	是	否	是	否	是	否	是	否	否	否	否	否	否	否	否	否	否	否	否	是	否	否	否	是	是	是	否	否
1318	针药并用治疗原发性三叉神经痛47例	蔡国锋, 张殿全, 李旗, 孙波, 庄哲 and 赵慧	黑龙江中医药大学附属第二医院;深圳市观澜人民医院;华北煤炭医学院;黑龙江中医药大学;	针灸临床杂志	2010	05,6-10	6	4	96	临床医生	针灸、 自拟汤药结合治疗	单纯卡马西平治疗	西医	原发性三叉神经痛	神经系统疾病	是	0	否	否	否	是	是	否	是	否	是	是	是	是	否	否	否	是	是	否	否	否	否	是	否	是	否	否	否	是	是	是	否	否
1319	针药并用治面神经炎120例对照观察	李景义, 李桂芬 and 魏秀兰	黑龙江省绥化市中医医院,黑龙江省绥化市中医医院,黑龙江省绥化市中医医院 黑龙江绥化152053 ,黑龙江绥化152053 ,黑龙江绥化152053	针灸临床杂志	2004	10,18-19	3	1	120	临床医生	针药并用	针刺	单纯针灸	面神经炎	神经系统疾病	否	0	否	否	否	是	是	否	是	否	是	否	是	否	否	否	否	否	否	否	否	否	否	是	否	是	否	否	否	是	是	是	否	否
1321	针药结合对冠心病心绞痛患者生存质量影响	徐桂冬, 童延华, 黄富强, 童利民 and 许云帆	湖北省丹江口市第一医院,湖北省丹江口市第一医院,湖北省丹江口市第一医院,湖北省丹江口市第一医院,湖北省丹江口市第一医院 湖北丹江口442700,湖北丹江口442700,湖北丹江口442700,湖北丹江口442700,湖北丹江口442700	针灸临床杂志	2006	02,16-17	5	1	200	临床医生	电针内关、 郄门穴结合口服西药治疗	单纯西药	西医	冠心病心绞痛	循环系统疾病	否	2	否	否	否	是	是	否	是	否	是	是	是	是	否	否	否	否	否	否	否	否	否	否	否	是	否	否	否	是	是	是	否	否
1322	针药结合治疗带状疱疹疗效观察	徐维, 陈麟, 张冬梅 and 杨广印	福建省立医院,福建省立医院,福建省立医院,福建省中医药研究院 福建福州350001,福建福州350001,福建福州350001,福建福州350003	针灸临床杂志	2007	03,18-19	4	2	76	临床医生	中药合并治疗	药物治疗	西医	带状疱疹	皮肤和皮下组织疾病	否	1	否	否	否	是	是	否	是	否	是	否	是	否	否	否	否	否	否	否	否	否	否	是	否	是	否	否	否	是	是	是	否	否
1323	针药结合治疗胆石症的临床观察	杨清杰 and 杨改丽	河南省宝丰县中医院,河南省宝丰县人民医院 河南宝丰467400,河南宝丰467400	针灸临床杂志	2008	06,23-24	2	2	70	临床医生	采用中药溶石排石汤结合针刺、 耳穴压豆综合治疗	采用中药溶石排石汤治疗	中医出针灸外的其它方法	胆石症	消化系统疾病	否	0	否	否	否	是	是	否	是	否	是	否	是	否	否	否	否	否	否	否	否	否	否	否	否	是	否	否	否	是	是	是	否	否
1325	针药结合治疗急性痛风性关节炎60例	赵晖	武钢总医院 湖北武汉430080	针灸临床杂志	2007	09,26-27	1	1	60	临床医生	针刺结合西药	单纯西药	西医	急性痛风性关节炎	肌肉骨骼系统和结缔组织疾病	否	4	否	否	否	是	是	否	是	否	是	是	是	是	否	否	否	是	是	否	否	否	否	是	否	是	否	否	否	是	是	是	否	否
1326	针药结合治疗甲状腺机能亢进性心脏病155例	赵立明	锦州中山医院 辽宁锦州121000	针灸临床杂志	2004	08,	1	1	155	临床医生	针药结合治疗	中药组方同治疗组	中医出针灸外的其它方法	状腺机能亢进性心脏病1	内分泌、营养和代谢疾病	否	1	否	否	否	是	是	否	是	否	是	否	是	否	否	否	否	否	否	否	否	否	否	否	否	是	否	否	否	是	是	是	否	否
1327	针药结合治疗老年顽固性失眠58例	叶淑兰	沈阳市第七人民医院 辽宁沈阳110003	针灸临床杂志	2007	06,16-17	1	1	58	临床医生	采用针刺配合中药治疗	采用中药配合安定治疗	西医	老年顽固性失眠	精神和行为障碍	否	2	否	否	否	是	是	否	是	否	是	是	是	否	否	否	否	否	否	否	否	否	否	否	否	是	否	否	否	是	是	是	否	否
1329	针药结合治疗慢性浅表性胃炎	林源, 姚志芳 and 陈旭军	福建中医学院附属人民医院,福建中医学院附属人民医院,福建中医学院附属人民医院 福建福州350004,福建福州350004,福建福州350004	针灸临床杂志	2007	11,23-24	3	1	108	临床医生	针刺药物治疗	单纯药物治疗	西医	慢性浅表性胃炎	消化系统疾病	否	6	否	否	否	是	是	否	是	否	是	是	是	是	否	否	否	否	否	否	否	否	否	否	否	是	否	否	否	是	是	是	否	否
1330	针药结合治疗面肌痉挛25例临床疗效观察	刘建萌	广东省乐昌市中医院 广东乐昌512200	针灸临床杂志	2006	08,13-14	1	1	50	临床医生	针刺、 火针结合芍药甘草汤加味治疗	穴位注射2%盐酸利多卡因、 安定注射液治疗	单纯针灸	面肌痉挛	肌肉骨骼系统和结缔组织疾病	否	4	否	否	否	是	是	否	是	否	是	是	是	否	否	否	否	否	否	否	否	否	否	否	否	是	否	否	否	是	是	是	否	否
1331	针药结合治疗面神经炎30例	曲齐生, 杨娜 and 逄金彩	黑龙江中医药大学附属二院;	针灸临床杂志	2009	04,10-11	3	1	60	研究者	采用针刺治疗	单纯应用上述药物治疗	西医	面神经炎	神经系统疾病	否	0	否	否	否	是	是	否	是	否	是	是	是	是	否	否	否	否	否	否	否	否	是	是	否	是	否	否	否	是	是	是	否	否
1332	针药结合治疗脑梗死的临床观察	陶然 and 孙远征	黑龙江中医药大学;黑龙江中医药大学附属第二医院;	针灸临床杂志	2010	08,27-28	2	2	60	研究生	针药结合治疗	单纯药物治疗	单纯针灸	脑梗死	循环系统疾病	否	1	否	否	否	是	是	否	是	否	是	是	是	否	否	否	否	否	否	否	否	否	否	否	否	是	否	否	否	是	是	是	否	否
1333	针药结合治疗皮质下动脉硬化性白质脑病的临床观察	孙远征 and 范秋玉	黑龙江中医药大学附属第二医院;	针灸临床杂志	2010	09,18-20	2	1	90	研究者	采用针刺加中药脑得生治疗	单纯针灸治疗	单纯针灸	皮质下动脉硬化性白质脑病	循环系统疾病	否	0	否	否	否	是	是	否	是	否	是	是	是	是	否	否	否	是	是	否	否	否	否	是	否	是	否	否	否	是	是	是	否	否
1334	针药结合治疗强直性脊柱炎的临床疗效观察	左政, 姜云武 and 李左芹	云南省中医院;	针灸临床杂志	2009	02,9-10	3	1	68	研究者	在风湿科系统治疗基础上, 配合针灸治疗	风湿科系统治疗	西医	强直性脊柱炎	肌肉骨骼系统和结缔组织疾病	否	0	否	否	否	是	是	否	是	否	否	否	是	否	否	否	否	否	否	否	否	否	否	否	否	是	否	否	否	是	是	是	否	否
1335	针药结合治疗糖尿病视网膜病变45例	郑杰	黑龙江省北安市赵光农场职工医院;	针灸临床杂志	2009	07,31-32	1	1	88	临床医生	口服胰激肽原酶治疗基础上另加针刺治疗	口服胰激肽原酶	西医	糖尿病视网膜病变	内分泌、营养和代谢疾病	否	0	否	否	否	是	是	否	是	否	是	是	是	是	否	否	否	否	否	否	否	否	否	否	否	是	否	否	否	是	是	是	否	否
1336	针药结合治疗血管性痴呆	吴芙蓉	湖北武汉市江夏区中医院;	针灸临床杂志	2010	07,50-52	1	1	48	临床医生	针刺配合口服尼莫地平	口服尼莫地平	西医	血管性痴呆	循环系统疾病	否	1	否	否	否	是	是	否	是	否	是	是	是	是	否	否	否	是	是	否	否	否	否	是	否	是	否	否	否	是	是	是	否	否
1337	针药结合治疗腰椎间盘突出症121例	杨叁平, 胡建镇 and 刘晓辉	石家庄市新石北路385号河北以岭医院,石家庄市中山西路589号中国电子科技集团公司第五十四研究所医院,石家庄市中山东路287号河北省中医院 河北石家庄050091 ,河北石家庄050081 ,河北石家庄050011	针灸临床杂志	2005	10,19-20	3	3	188	未提及	采用温针灸加口服中药治疗	口服腰痛宁治疗	西医	腰椎间盘突出症	肌肉骨骼系统和结缔组织疾病	否	1	否	否	否	是	是	否	是	否	是	是	是	否	否	否	否	否	否	否	否	否	否	否	否	是	否	否	否	是	是	是	否	否
1338	针药结合治疗抑郁症睡眠障碍临床疗效观察	王欣君, 王玲玲, 乔慧芬 and 李建兵	南京中医药大学;南京脑科医院;南京中医药大学附属第一医院;	针灸临床杂志	2008	12,1-2+58	4	3	91	研究者	针药结合治疗	SSRI 类抗抑郁药加促睡眠药	西医	抑郁症睡眠障碍	精神和行为障碍	否	3	否	否	否	是	是	否	是	否	是	是	是	是	否	否	否	否	否	否	否	否	否	否	否	是	否	否	否	是	是	是	否	否
1339	针药结合治疗原发性三叉神经痛30例临床观察	韩志君, 李蕾, 赵惠 and 阎成海	黑龙江中医药大学附属二院,黑龙江中医药大学附属二院,黑龙江中医药大学附属二院,黑龙江中医药大学附属二院 黑龙江 哈尔滨150001,黑龙江 哈尔滨150001,黑龙江 哈尔滨150001,黑龙江 哈尔滨150001	针灸临床杂志	2007	07,17-18	4	1	60	临床医生	针药结合治疗	常规卡马西平治疗	西医	原发性三叉神经痛	神经系统疾病	否	3	否	否	否	是	是	否	是	否	是	是	是	否	否	否	否	否	否	否	否	否	否	是	否	是	否	否	否	是	是	是	否	否
1340	针药结合治疗中风后抑郁的临床疗效观察	祝丰奎, 赵军 and 丁勇	黑龙江中医药大学附属第一医院;	针灸临床杂志	2010	05,10-11	3	1	60	研究生	针刺配合口服药物黛力新治疗	口服药物黛力新治疗	西医	中风后抑郁	精神和行为障碍	是	0	否	否	否	是	是	否	是	否	是	是	是	是	否	否	否	否	否	否	否	否	否	是	否	是	否	否	否	是	是	是	否	否
1341	针药结合治疗椎-基底动脉供血不足的临床观察	路学荣, 胡雪艳 and 曲静	沈阳市第七人民医院,沈阳市第七人民医院,沈阳市第七人民医院 辽宁沈阳110003,辽宁沈阳110003,辽宁沈阳110003	针灸临床杂志	2006	05,25-26	3	1	78	临床医生	采用针灸中药及静点丁咯地尔注射液治疗	静点丁咯地尔注射液同治疗	西医	椎-基底动脉供血不足	循环系统疾病	否	4	否	否	否	是	是	否	是	否	是	是	是	否	否	否	否	否	否	否	否	否	否	否	否	是	否	否	否	是	是	是	否	否
1343	针药治疗糖尿病50例疗效观察	张瑞杰 and 周亚杰	哈尔滨市第二医院,哈尔滨市红十字中心医院 黑龙江 哈尔滨 150056,黑龙江 哈尔滨 150076	针灸临床杂志	2007	08,34-35	2	2	50	未提及	针灸关元,三阴交，曲池，腰俞,气海等穴配合中药治疗	普通肤岛素治疗	西医	糖尿病	内分泌、营养和代谢疾病	否	4	否	否	否	是	是	否	是	否	否	是	是	否	否	否	否	否	否	否	否	否	否	否	否	是	否	否	否	是	是	是	否	否
1344	针熨结合治疗神经根型颈椎病临床观察	叶清景	厦门市中医院 福建厦门361000	针灸临床杂志	2006	12,14-15	1	1	101	未提及	毫针配合生物陶瓷烫熨	单纯毫针/单纯生物陶瓷烫熨	多种对照措施	神经根型颈椎病	肌肉骨骼系统和结缔组织疾病	否	2	否	否	否	是	是	否	是	否	是	是	是	是	否	否	否	否	否	否	否	否	否	是	否	是	否	否	否	是	是	是	否	否
1346	中医联合疗法治疗增生性膝关节炎96例	晁建国	北京市顺义区空港医院 北京100039	针灸临床杂志	2005	11,	1	1	186	临床医生	电针灸、 推拿按摩、 TDP 神灯照射、 小针刀手术、 半导体激光治疗仪照射、 中药内服熏洗	普通针灸、 按摩、 TDP 照射治疗	单纯针灸	增生性膝关节炎	肌肉骨骼系统和结缔组织疾病	否	2	否	否	否	否	是	否	是	否	是	否	是	是	否	否	否	否	否	否	否	否	否	否	否	是	否	否	否	是	是	是	否	否
1347	滋阴补肾、宁心安神法针刺治疗2型糖尿病心脏植物神经病变40例	唐晓军 and 刘波	大连市中医医院,大连市中医医院 辽宁大连116013 ,辽宁大连116013	针灸临床杂志	2005	04,29-30+21	2	1	60	临床医生	口服降糖药和/ 或胰岛素注射, 弥可保注射液注射治疗外以滋阴补肾、 宁心安神法为治则,取穴内关、 心俞、 神门、 三阴交	口服降糖药和/ 或胰岛素注射, 弥可保注射液注射治疗;	多种对照措施	2型糖尿病心脏植物神经病变	内分泌、营养和代谢疾病	否	1	否	否	否	否	是	否	是	否	是	否	是	否	否	否	否	否	否	否	否	否	否	否	否	是	否	否	否	是	是	是	否	否
1348	子宫穴温针灸为主治疗子宫肌瘤32例临床观察	余蕾, 张春婷 and 曹雪梅	广州市天河区中医院,深圳市中医院,深圳市中医院 广东广州510655 ,广东深圳518033 ,广东深圳518033	针灸临床杂志	2005	09,45	3	2	62	未提及	采用温针灸治疗为主	口服宫瘤清胶囊治疗	西医	子宫肌瘤	肿瘤	否	13	否	否	否	是	是	否	是	否	是	是	是	是	否	否	否	否	否	否	否	否	否	是	否	是	否	否	否	是	是	是	否	否
1349	子母补泻法针刺治疗瘀血阻络型冠心病即刻效应的观察	魏瑞仙, 葛宝和 and 巴艳东	内蒙古巴彦淖尔市医院;山东省中医院;	针灸临床杂志	2009	12,9-12	3	2	60	未提及	针刺本经子穴	针刺子经子穴	单纯针灸	瘀血阻络型冠心病	循环系统疾病	否	0	否	否	否	是	是	否	是	否	否	是	否	是	否	否	否	否	否	否	否	否	否	是	否	是	否	否	否	是	是	是	否	否
1350	综合康复治疗脑卒中后偏瘫肩的疗效研究	牟宪慧	黑龙江省宝泉岭分局中心医院 黑龙江宝泉岭154211	针灸临床杂志	2008	05,15-16	1	1	120	临床医生	针灸加康复治疗	针灸治疗/康复治疗/药物治疗	多种对照措施	脑卒中后偏瘫肩	神经系统疾病	否	1	否	否	否	是	是	否	是	否	是	是	是	否	否	否	否	否	否	否	否	否	否	是	否	是	否	否	否	是	是	是	否	否
1355	足三里穴位注射弥可保针治疗贝尔麻痹36例	彭慧渊, 何希俊 and 杨璀健	广州中医药大学中山附属医院;	针灸临床杂志	2010	08,52-54	3	1	72	临床医生	穴位注射加常规针刺	常规针刺	单纯针灸	贝尔麻痹	神经系统疾病	否	0	否	否	否	是	是	否	是	否	是	是	是	否	否	否	否	是	是	是	否	否	否	是	否	是	否	否	否	是	是	是	否	否
1357	心经经脉与相应脏腑相关的研究针刺对冠心病患者血液5-HT、NT和TXB2、6Ket0-PGF1α含量的影响及相关的研究	周逸平, 王月兰, 方志斌, 汪克明, 章福清 and 毛喜荣	安徽中医学院 230038	针灸临床杂志 1997.03.20;13(3) 20-24	1997		6	1	60	未提及	针刺	西药	西医	冠心病	循环系统疾病	否	13	否	否	否	否	是	否	是	否	是	否	是	是	否	否	否	否	否	否	否	否	否	是	否	是	否	否	否	是	是	是	否	否
1359	电针戒毒对海洛因成瘾的脱瘾效能观察	刘敏, 苏同生, 毕宇峰 and 章逢润	5) 40-42	针灸临床杂志 1997.04.20;13(4	1997		3	1	30	未提及	电针复向有感受疏密波/电针负赂有感受连续波	中西医结合对症处理为主	西医	海洛因成瘾	影响健康状况和与保健机构接触的因素	否	11	否	否	否	否	是	否	是	否	是	否	是	否	否	否	否	否	否	否	否	否	否	是	否	是	否	否	否	是	是	是	否	否
1360	声电鍉针治疗对甲亢病人血压影响的观察	解玉庆, 赵泉林, 王景波, 谢晓彬, 秦颖 and 余颖	5) 36-37	针灸临床杂志 1997.04.20;13(4	1997		3	2	30	未提及	声电鍉针治疗	针药结合治疗	单纯针灸	甲亢	内分泌、营养和代谢疾病	否	0	否	否	否	否	是	否	是	否	否	否	是	是	否	否	否	否	否	否	否	否	否	否	否	是	否	否	否	是	是	是	否	否
1362	针灸与推拿结合治疗腰椎间盘突出症63例临床观察	李春梅, 吴琛涛 and 谷玉亭	5) 30	针灸临床杂志 1997.04.20;13(4	1997		3	1	63	未提及		针灸	单纯针灸	腰椎间盘突出症	肌肉骨骼系统和结缔组织疾病	否	7	否	否	否	否	是	否	是	否	否	否	是	否	否	否	否	否	否	否	否	否	否	否	否	是	否	否	否	是	是	是	否	否
1363	通经接气针刺手法治疗急性脑梗塞的临床观察	钟奇 and 张缙	辽宁中医学院附属医院 110032	针灸临床杂志 1997.06.20;13(6) 23-25	1997		1	1	64	未提及	通经接气法	平补平泻	单纯针灸	急性脑梗塞	循环系统疾病	否	21	否	否	否	否	是	否	是	否	是	否	否	否	否	否	否	否	否	否	否	否	否	否	否	是	否	否	否	是	是	是	否	否
1364	针刺预防人工流产综合征的临床观察	冯湘 and 王亚莉	西安铁路分局闫良医院 710089	针灸临床杂志 1997.06.20;13(6) 28	1997		2	1	120	未提及	术中采用针刺预防	术中未采用针刺预防	西医	人工流产综合征	起源于围生期的某些状况	否	4	否	否	否	否	否	否	是	否	否	否	是	否	否	否	否	否	否	否	否	否	否	否	否	是	否	否	否	是	是	是	否	否
1365	针刺治疗中风急性期机理研究	殷克敬, 杜元灏 and 王端辉	陕西中医学院针灸系 712083	针灸临床杂志 1997.08.20;13(8) 16-19	1997		3	1	150	未提及	针药结合治疗	针灸治疗/药物治疗	多种对照措施	中风急性期	循环系统疾病	否	18	否	否	否	否	是	否	是	否	否	否	是	是	否	否	否	否	否	否	否	否	否	否	否	是	否	否	否	是	是	是	否	否
1366	腰椎退行性骨关节病针灸证治体会	张平 and 金雯	松溪县医院 353500	针灸临床杂志 1997.08.20;13(8) 43	1997		2	1	80	未提及	针灸治疗	非针灸治疗 西医	西医	腰椎退行性骨关节	肌肉骨骼系统和结缔组织疾病	否	1	否	否	否	否	否	否	是	否	否	否	是	否	否	否	否	否	否	否	否	否	否	否	否	是	否	否	否	是	是	是	否	否
1368	补阴蹻泻阳蹻治疗不寐40例观察	王如杰 and 刘磊	徐州市中医院 221009	针灸临床杂志 1999.01.20;15(1) 22-24	1999		2	1	80	未提及	补阴蹻泻阳蹻治疗	辨证取穴治疗	单纯针灸	不寐	精神和行为障碍	否	46	否	否	否	否	否	否	是	否	否	否	是	否	否	否	否	否	否	否	否	否	否	是	否	是	否	否	否	是	是	是	否	否
1369	头针治疗闭合性颅脑外伤的临床观察	杨颖 and 王照浩	广东省武警总队医院 510507	针灸临床杂志 1999.05.20;15(5) 29-31	1999		2	2	66	未提及	采用头针与体针结合治疗	单纯体针治疗	单纯针灸	闭合性颅脑外伤	损伤、中毒和外因的某些后果	否	1	否	否	否	否	是	否	是	否	否	否	是	否	否	否	否	否	否	否	否	否	否	否	否	是	否	否	否	是	是	是	否	否
1371	电针加颈动脉注药对脑梗塞患者甲皱微循环的影响及疗效观察	童利民, 瞿群威, 张道敬, 王大军, 李江明 and 胡永均	丹江口市第一人民医院 442700	针灸临床杂志 1999.09.20;15(9) 48-50	1999		6	1	60	未提及	电针加颈动脉注药治疗	单纯用颈动脉注药治疗,	西医	脑梗塞	循环系统疾病	否	0	否	否	否	是	否	否	是	否	是	否	是	否	否	否	否	否	否	否	否	否	否	否	否	是	否	否	否	是	是	是	否	否
1372	针刺配合运动疗法对56例中风偏瘫患者肢体运动功能障碍的疗效研究	李淑荣, 邹艳红, 桑鹏, 吕昊哲, 杨敏 and 周立波	大庆市第一医院 163001	针灸临床杂志 1999.10.20;15(10) 14-15	1999		6	1	56	未提及	针灸运动综合治疗	单纯针灸治疗/单纯运动治疗	多种对照措施	中风偏瘫	循环系统疾病	否	10	否	否	否	否	是	否	是	否	是	否	是	否	否	否	否	否	否	否	否	否	否	是	否	是	否	否	否	是	是	是	否	否
1373	颞三针法加体针治疗脑梗塞恢复期60例临床观察	刘静	广州市红十字会医院	针灸临床杂志 2000.01.20;16(1) 29-30	2000		1	1	120	未提及	颞三针法加体针治疗	常规药物治疗	西医	脑梗塞	循环系统疾病	否	28	否	否	否	否	是	否	是	否	否	否	是	否	否	否	否	否	否	否	否	否	否	是	否	是	否	否	否	是	是	是	否	否
1374	针刺麻醉在老年人体外震波碎石中的应用	常华;陈延州;高清云	徐州市第三人民医院	针灸临床杂志 2000.03.20;16(3) 6-8	2000		3	2	1028	未提及	针刺穴位十阿是穴注射局麻药	不予任何麻醉	空白对照		神经系统疾病	否	1	否	否	否	否	是	否	是	否	否	否	是	否	否	否	否	否	否	否	否	否	否	是	否	是	否	否	否	是	是	是	否	否
1375	温针为主综合治疗膝关节积水150例	蔡德锋	张家港市第一人民医院	针灸临床杂志 2000.10.20;16(10) 6-8	2000		1	1	150	未提及	温针加拔罐、 穿刺、 局封	温针加拔罐疗法/采用穿刺、 局封、 西药疗法,	多种对照措施	膝关节积水	肌肉骨骼系统和结缔组织疾病	否	0	否	否	否	否	是	否	是	否	是	否	是	是	否	否	否	否	否	否	否	否	否	否	否	是	否	否	否	是	是	是	否	否
1376	针刺治疗血管性痴呆42例临床分析	王如杰	徐州市中医院	针灸临床杂志 2001.03.20;17(3) 8-9	2001		1	1	84	未提及	针刺加脑复康治疗	脑复康治疗	西医	腰椎间盘突出症	肌肉骨骼系统和结缔组织疾病	否	17	否	否	否	否	是	否	是	否	否	否	是	是	否	否	否	否	否	否	否	否	否	否	否	是	否	否	否	是	是	是	否	否
1377	针刺推拿治疗腰椎间盘突出症	张庆力	荷泽地区中医院	针灸临床杂志 2001.04.20;17(4) 5-6	2001		1	1	108	未提及	针刺	推拿	中医出针灸外的其它方法	腰椎间盘突出症	肌肉骨骼系统和结缔组织疾病	否	5	否	否	否	否	是	否	是	否	否	否	是	否	否	否	否	否	否	否	否	否	是	否	否	是	否	否	否	是	是	是	否	否
1378	G6805+TDP治疗乳腺增生病128例的临床观察	刘凤菠;付美香	曲靖市第二人民医院理疗科	针灸临床杂志 2001.08.20;17(8) 34-35	2001		2	1	248	未提及	电针加神灯治疗	乳癖消、天冬素片	西医	乳腺增生病	内分泌、营养和代谢疾病	否	6	否	否	否	是	是	否	是	否	是	否	是	否	否	否	否	否	否	否	否	否	否	否	否	是	否	否	否	是	是	是	否	否
1380	头穴丛刺长留针法治疗急性脑梗死的临床观察	唐强;郭艳芹;田晓彦;倪金霞;张慧敏;于致顺	哈尔滨黑龙江中医药大学	针灸临床杂志 2001.11.20;17(11) 57-封4	2001		6	3	90	未提及	头穴分区丛刺长留针/头穴透刺	药物治疗	多种对照措施	急性脑梗死	循环系统疾病	否	38	否	否	否	是	是	否	是	否	是	否	是	否	否	否	否	否	否	否	否	否	否	否	否	是	否	否	否	是	是	是	否	否
1381	风湿仙丹结合穴位埋线对类风湿性关节炎患者血浆中cAMP、cGMP含量的影响	谢来芬;沈玉杰	丹江口市第一医院	针灸临床杂志 2001;17(7) 51-52	2001		5	1	60	未提及	口服风湿仙丹与穴位埋线相结合	口服风湿仙丹	西医	类风湿性关节炎	肌肉骨骼系统和结缔组织疾病	否	0	否	否	否	是	是	否	是	否	是	否	是	是	否	否	否	否	否	否	否	否	否	否	否	是	否	否	否	是	是	是	否	否
1382	穴注治疗原发性三叉神经痛103例疗效观察	林矛	茂名市中医院	针灸临床杂志 2002.02.20;18(2) 37-38	2002		3	3	100	未提及	管灸	穴位温和悬灸	单纯针灸	原发性三叉神经痛	神经系统疾病	否	3	否	否	否	否	否	否	是	否	是	否	是	否	否	否	否	否	否	否	否	否	否	否	否	是	否	否	否	是	是	是	否	否
1383	管灸”疗法治疗周围性面瘫的临床疗效观察	田丰伟;路瑜;李宁	重庆市中医研究所	针灸临床杂志 2002.05.20;18(5) 50-53	2002		3	3	100	未提及	管灸法治疗	常规针刺治疗	单纯针灸	周围性面瘫	神经系统疾病	否	9	否	否	否	是	是	否	是	否	是	是	是	是	否	否	否	是	是	否	否	否	否	是	否	是	否	否	否	是	是	是	否	否
1384	齐刺与常规针法治疗颈椎病临床疗效对比观察	余霜泉	湖南中医学院针灸推拿系	针灸临床杂志 2002.07.20;18(7) 35-36	2002		1	1	216	未提及	齐针治疗	常规针刺治疗	单纯针灸	颈椎病	肌肉骨骼系统和结缔组织疾病	否	2	否	否	否	是	是	否	是	否	是	否	是	否	否	否	否	否	否	否	否	否	否	是	否	是	否	否	否	是	是	是	否	否
1385	电针配合汤药治疗血管性痴呆的疗效观察	袁淑华;徐洁;张岩	哈尔滨市房地局医院	针灸临床杂志 2002.08.20;18(8) 40-41	2002		3	2	90	未提及	电针配合汤药	口服西药	西医	血管性痴呆	循环系统疾病	否	14	否	否	否	否	是	否	是	否	是	否	是	否	否	否	否	否	否	否	否	否	否	否	否	是	否	否	否	是	是	是	否	否
1386	腰椎间盘突出症150例临床观察	李华明	攀枝花攀钢总医院	针灸临床杂志 2002.08.20;18(8) 4-5	2002		1	1	150	未提及	采用针刺、 牵引、 推拿治疗	单纯推拿治疗	中医出针灸外的其它方法	腰椎间盘突出症	肌肉骨骼系统和结缔组织疾病	否	1	否	否	否	是	是	否	是	否	是	否	是	否	否	否	否	否	否	否	否	否	是	否	否	是	否	否	否	是	是	是	否	否
1388	电针拔罐与低中频脉冲电疗法治疗不同类型颈椎病的疗效观察	黄烈弥	武汉市第六医院	针灸临床杂志 2002.09.20;18(9) 34-35	2002		1	1	182	未提及	电针拔罐	低、 中频脉冲电疗 西医	西医	颈椎病	肌肉骨骼系统和结缔组织疾病	否	0	否	否	否	是	是	否	是	否	否	否	是	否	否	否	否	否	否	否	否	否	否	否	否	是	否	否	否	是	是	是	否	否
1390	多功能针耳穴治疗寻常性痤疮的临床观察	刘继洪;施兰;潘丽玲;杨世禄	佛山市中医院	针灸临床杂志 2002.10.20;18(10) 7-8	2002		3	2	80	未提及	多功能针治疗	耳穴贴压	单纯针灸	寻常性痤疮	皮肤和皮下组织疾病	否	5	否	否	否	是	是	否	是	否	是	否	是	否	否	否	否	否	否	否	否	否	否	是	否	是	否	否	否	是	是	是	否	否
1392	电鍉针治疗慢性前列腺炎对尿代动力学的临床研究	王伟华;金泽;孙远证;李书霖	哈尔滨黑龙江中医药大学附属二院	针灸临床杂志 2003.01.20;19(1) 31-32	2003		4	1	90	未提及	电鍉针治疗	口服氟哌酸/针刺治疗	多种对照措施	慢性前列腺炎	泌尿生殖系统疾病	否	3	否	否	否	是	是	否	是	否	是	否	是	否	否	否	否	否	否	否	否	否	否	是	否	是	否	否	否	是	是	是	否	否
1393	针刺晕听区治疗颈性眩晕80例疗效观察	陈小凯;吴虹	惠州市城区中医院	针灸临床杂志 2003.02.20;19(2) 12-13	2003		2	1	160	临床医生	采用针刺晕听区	采用静脉滴注血栓通,盐酸培他啶注射液	西医	颈性眩晕	神经系统疾病	否	18	否	否	否	否	是	否	是	否	是	否	是	是	否	否	否	否	否	否	否	否	否	是	否	是	否	否	否	是	是	是	否	否
1395	全息胚电针氧疗治疗面神经炎临床观察	李圣平;王小梅	永新县人民医院	针灸临床杂志 2003.02.20;19(2) 30-31	2003		2	1	173	未提及	采用全息胚电针氧疗法治疗	采用常规电针疗法治疗	单纯针灸	面神经炎	神经系统疾病	否	1	否	否	否	是	是	否	是	否	否	否	是	否	否	否	否	否	否	否	否	否	否	是	否	是	否	否	否	是	是	是	否	否
1397	体针结合回旋灸治疗带状疱疹临床观察	吴昊	襄樊中铁四局给排水公司医院	针灸临床杂志 2003.03.20;19(3) 55-56	2003		1	1	87	未提及	体针结合回旋灸	西药治疗	西医	带状疱疹	皮肤和皮下组织疾病	否	11	否	否	否	否	是	否	是	否	是	否	是	否	否	否	否	否	否	否	否	否	否	否	否	是	否	否	否	是	是	是	否	否
1398	小针刀为主治疗第三腰椎横突综合症临床研究	金孟梓;陈加强;陈先威;陈德沛	苍南县第三人民医院	针灸临床杂志 2003.04.20;19(4) 21-22	2003		4	1	60	临床医生	小针刀治疗	穴位注射	单纯针灸	第三腰椎横突综合症	肌肉骨骼系统和结缔组织疾病	否	1	否	否	否	是	否	否	是	否	是	否	是	否	否	否	否	是	是	否	否	否	是	否	否	是	否	否	否	是	是	是	否	否
1400	齐刺、温针灸治疗肱骨外上髁炎74例临床观察	吴亿中	怀化学院体育系	针灸临床杂志 2003.04.20;19(4) 33-34	2003		1	1	126	研究者	阿是穴齐刺加温针灸	单纯针刺	单纯针灸	肱骨外上髁炎	肌肉骨骼系统和结缔组织疾病	否	2	否	否	否	是	是	否	是	否	是	否	是	否	否	否	否	否	否	否	否	否	否	否	否	是	否	否	否	是	是	是	否	否
1401	头皮针加推拿治疗中风偏瘫56例疗效观察	崔新坤	万县中医药学校	针灸临床杂志 2003.04.20;19(4) 43-44	2003		1	1	106	未提及	头皮针加推拿进行治疗;	采用针刺肢体腧穴治疗	单纯针灸	中风偏瘫	循环系统疾病	否	6	否	否	否	否	是	否	是	否	否	否	是	否	否	否	否	否	否	否	否	否	否	否	否	是	否	否	否	是	是	是	否	否
1402	针刺推拿治疗紧张性头痛临床研究	江勇;王敏华;王敏;华启海;李震宇;孙涛	蚌埠医学院附属医院	针灸临床杂志 2003.04.20;19(4) 7-8	2003		6	1	110	临床医生	针刺结合推拿治疗	针刺治疗/推拿治疗	多种对照措施	紧张性头痛	神经系统疾病	否	12	否	否	否	否	是	否	是	否	是	否	是	否	否	否	否	否	否	否	否	否	否	否	否	是	否	否	否	是	是	是	否	否
1403	针刺治疗黄褐斑的临床疗效观察	宿中笑;郑丽丽	普陀区中心医院	针灸临床杂志 2003.04.20;19(4) 9-10	2003		2	1	90	临床医生	针刺治疗	药物治疗	西医	黄褐斑	皮肤和皮下组织疾病	否	15	否	否	否	是	是	否	是	否	是	否	是	否	否	否	否	否	否	否	否	否	否	是	否	是	否	否	否	是	是	是	否	否
1404	电针配合牵引治疗腰椎间盘突出症临床观察	谢凯	宁波市镇海炼化医院	针灸临床杂志 2003.05.20;19(5) 29-30	2003		1	1	96	未提及	电针配合牵引	电针/牵引	多种对照措施	腰椎间盘突出症	肌肉骨骼系统和结缔组织疾病	否	1	否	否	否	是	是	否	是	否	是	否	是	否	否	否	否	否	否	否	否	否	是	否	否	是	否	否	否	是	是	是	否	否
1405	颈项针配合牵引理疗治疗神经根型颈椎病的临床观察	金伟;杨金山	哈尔滨黑龙江省皮肤病防治研究所	针灸临床杂志 2003.05.20;19(5) 49-50	2003		2	2	98	未提及	针灸牵引理疗并用 ,	单纯针灸	单纯针灸	神经根型颈椎病	肌肉骨骼系统和结缔组织疾病	否	2	否	否	否	是	是	否	是	否	否	否	是	否	否	否	否	否	否	否	否	否	否	否	否	是	否	否	否	是	是	是	否	否
1406	针刺加火针治疗椎动脉型颈椎病的疗效观察	潘文宇;李艳慧;宋金带	广州中医药大学第一附院	针灸临床杂志 2003.06.20;19(6) 10-11	2003		3	1	74	临床医生	针刺加火针治疗	单纯用电针	单纯针灸	椎动脉型颈椎病	肌肉骨骼系统和结缔组织疾病	否	17	否	否	否	是	是	否	是	否	是	否	是	是	否	否	否	否	否	否	否	否	否	是	否	是	否	否	否	是	是	是	否	否
1407	电针治疗宫颈癌术后尿潴留40例	周一敏;冷钰玲	思南县人民医院针灸科	针灸临床杂志 2003.06.20;19(6) 23-24	2003		2	2	74	临床医生	电针治疗	肌注治疗 西医	西医	宫颈癌术后尿潴留	损伤、中毒和外因的某些后果	否	0	否	否	否	否	是	否	是	否	是	否	是	否	否	否	否	是	是	否	否	否	否	否	否	是	否	否	否	是	是	是	否	否
1408	气至病所”针法治疗臀上皮神经损伤的疗效观察	吴耀	武汉华中科技大学同济医学院附属梨园医院	针灸临床杂志 2003.06.20;19(6) 30-31	2003		1	1	120	临床医生	“气至病所”针法治疗	常规针法组	单纯针灸	臀上皮神经损伤	损伤、中毒和外因的某些后果	否	1	否	否	否	是	是	否	是	否	是	是	是	否	否	否	否	否	否	否	否	否	否	是	否	是	否	否	否	是	是	是	否	否
1409	少阳三针刺法治疗偏头痛42例观察	周忠亮	徐州铁路医院	针灸临床杂志 2003.06.20;19(6) 33	2003		1	1	82	临床医生	少阳三针刺法,	服用颅痛定	西医	偏头痛	神经系统疾病	否	9	否	否	否	是	是	否	是	否	是	否	是	否	否	否	否	是	是	否	否	否	否	否	否	是	否	是	否	是	是	是	否	否
1410	温针灸在术后胃瘫治疗中的作用	孙华	中国医学科学院、中国协和医科大学、北京协和医院	针灸临床杂志 2003.06.20;19(6) 38-40	2003		1	1	17	临床医生	针刺与艾灸相结合的方法治疗	采用常规针刺的方法治疗	单纯针灸	术后胃瘫	损伤、中毒和外因的某些后果	否	15	否	否	否	是	是	否	是	否	是	是	是	是	否	否	否	否	否	否	否	否	否	否	否	是	否	否	否	是	是	是	否	否
1411	艾炷灸加针刺治疗顽固性周围性面瘫的临床观察	徐斯伟;张载义;胡蔚琼	上海交通大学附属第一人民医院	针灸临床杂志 2003.06.20;19(6) 40-41	2003		3	1	62	未提及	艾炷灸加针刺的方法	常规针刺加电针	单纯针灸	顽固性周围性面瘫	神经系统疾病	否	9	否	否	否	否	否	否	是	否	否	否	是	否	否	否	否	否	否	否	否	否	否	否	否	是	否	否	否	是	是	是	否	否
1412	针灸缪刺法治疗面肌痉挛临床观察	王玲	深圳市中医院	针灸临床杂志 2003.07.20;19(7) 17-18	2003		1	1	60	临床医生	缪刺法	常规患侧取穴法	单纯针灸	面肌痉挛	肌肉骨骼系统和结缔组织疾病	否	11	否	否	否	是	是	否	是	否	是	否	是	否	否	否	否	否	否	否	否	否	否	否	否	是	否	否	否	否	是	是	否	否
1413	颞三针治疗无先兆型偏头痛临床疗效观察	冯淑兰;何新芳	广州中医药大学针推学院	针灸临床杂志 2003.07.20;19(7) 23-24	2003		2	1	62	未提及	针刺	口服尼莫地平	西医	无先兆型偏头痛	神经系统疾病	否	13	否	否	否	是	是	否	是	否	是	是	是	否	否	否	否	否	否	否	否	否	否	是	否	是	否	否	否	是	否	是	否	否
1414	体针头皮针结合治疗老年性震颤的疗效观察	严伟;殷建权	杭州市望江山疗养院	针灸临床杂志 2003.07.20;19(7) 34	2003		2	1	57	临床医生	体针头皮针结合治疗	单纯采用体针治疗	单纯针灸	老年性震颤	精神和行为障碍	否	1	否	否	否	是	是	否	是	否	否	否	是	否	否	否	否	否	否	否	否	否	否	否	否	是	否	否	否	否	是	是	否	否
1416	益肾调督针法对脑梗塞血管活性物质的影响	庞勇	南宁广西中医学院第一附属医院	针灸临床杂志 2003.07.20;19(7) 50-52	2003		1	1	60	临床医生	益肾调督取穴	普通取穴	单纯针灸	脑梗塞血管活性物质	循环系统疾病	否	2	否	否	否	否	是	否	是	否	是	否	是	否	否	否	否	是	是	否	否	否	否	否	否	是	否	否	否	是	是	是	否	否
1417	针刺缺盆穴为主治疗神经根型颈椎病的疗效观察	娄玉方	长沙市第四医院	针灸临床杂志 2003.07.20;19(7) 56	2003		1	1	104	临床医生	针刺缺盆穴+ 常规颈椎针刺+ 颈椎牵引。	常规颈椎针刺+ 颈椎牵引。/:单纯颈椎牵引。	多种对照措施	神经根型颈椎病	肌肉骨骼系统和结缔组织疾病	否	8	否	否	否	是	是	否	是	否	是	否	是	否	否	否	否	否	否	否	否	否	否	否	否	是	否	否	否	是	是	是	否	否
1418	针刺加中药熏蒸治疗急性腰肌扭伤98例	蔡曰新;蔡勋	桓台县人民医院	针灸临床杂志 2003.08.20;19(8) 43	2003		2	2	98	未提及	针刺加中药熏蒸治疗	单纯针刺治疗	单纯针灸	神经根型颈椎病	肌肉骨骼系统和结缔组织疾病	否	0	否	否	否	是	是	否	是	否	否	否	是	否	否	否	否	否	否	否	否	否	否	否	否	是	否	否	否	否	是	是	否	否
1419	电针与金针促通术治中风肢体运动功能障碍临床观察	刘传瑞;邱泽法;张洪清	尚志市中医院	针灸临床杂志 2003.08.20;19(8) 46-47	2003		3	3	40	未提及	电针促通术	金针促通术	单纯针灸	中风肢体运动功能障碍	循环系统疾病	否	1	否	否	否	是	是	否	是	否	是	否	是	是	否	否	否	否	否	否	否	否	否	否	否	是	否	否	否	是	否	是	否	否
1420	巨刺治疗膝骨关节炎81例疗效观察	陈小凯;吴虹	惠州市人民医院	针灸临床杂志 2003.08.20;19(8) 53	2003		2	1	162	未提及	巨刺对侧膝关节	针刺患侧膝关节	单纯针灸	膝骨关节炎	肌肉骨骼系统和结缔组织疾病	否	20	否	否	否	否	是	否	是	否	是	否	是	否	否	否	否	否	否	否	否	否	否	否	否	是	否	否	否	否	是	是	否	否
1421	灵龟八法治疗原发性痛经临床研究	谢感共;谭琳蓥;卢献群;赵彩娇	南宁广西中医学院针灸研究所	针灸临床杂志 2003.08.20;19(8) 59-60	2003		4	1	40	研究者	灵龟八法按来诊时辰选择左、 右双侧穴位毫针治疗 ,用平补平泻法	选中极、 次 、 地机 ,用泻法;虚证:命门、 肾俞、 关元、 足三里 ,用补法	单纯针灸	原发性痛经	泌尿生殖系统疾病	否	30	否	否	否	是	是	否	是	否	是	是	是	否	否	否	否	否	否	否	否	否	否	否	否	是	否	否	否	否	否	是	否	否
1422	电针治疗血管性痴呆46例临床观察	于晓曦	哈尔滨黑龙江中医药大学附属一院	针灸临床杂志 2003.09.20;19(9) 27-28	2003		1	1	68	临床医生	针刺治疗	尼莫地平组 口服	西医	血管性痴呆	循环系统疾病	否	15	否	否	否	是	是	否	是	否	是	是	是	否	否	否	否	否	否	否	否	否	否	是	否	是	否	否	否	否	否	是	否	否
1423	蟾蜂栓合电针治疗前列腺增生(BPH)的临床观察	毕焕洲;李延;秦玉文;李书霖;徐行军	哈尔滨黑龙江中医药大学	针灸临床杂志 2003.09.20;19(9) 37	2003		3	3	234	临床医生	蟾蜂检合电针/蟾蜂	苯千胺 治疗	多种对照措施	前列腺增生	泌尿生殖系统疾病	否	5	否	否	否	是	是	否	是	否	是	否	是	是	否	否	否	否	否	否	否	否	否	否	否	是	否	否	否	否	是	是	否	否
1424	灯芯灸联合胸腺肽治疗抗HBe阳性慢性乙型肝炎疗效观察	刘原龙;林华日	永春县医院	针灸临床杂志 2003.09.20;19(9) 39-40	2003		2	1	83	临床医生	灯芯灸联合胸腺肤静滴 治 疗,	胸腺肤静滴	西医	抗HBe阳性慢性乙型肝炎	消化系统疾病	否	2	否	否	否	是	是	否	是	否	是	否	是	是	否	否	否	否	否	否	否	否	否	否	否	是	否	否	否	是	是	是	否	否
1425	针刺治疗血管性头痛的临床研究	张宏图	牡丹江市中医院非药物治疗中心	针灸临床杂志 2003.09.20;19(9) 8-9	2003		1	1	144	未提及	针刺治疗	中药治疗	中医出针灸外的其它方法	血管性头痛	神经系统疾病	否	0	否	否	否	是	是	否	是	否	是	否	是	否	否	否	否	否	否	否	否	否	否	否	否	是	否	是	否	是	是	是	否	否
1426	针刺配合推拿治疗椎动脉型颈椎病临床观察	左晓峰	宜都市中医院	针灸临床杂志 2003.10.20;19(10) 10-12	2003		1	1	90	临床医生	针刺推拿	药物治疗	西医	椎动脉型颈椎病	肌肉骨骼系统和结缔组织疾病	否	1	否	否	否	否	是	否	是	否	否	否	是	否	否	否	否	否	否	否	否	否	否	否	否	是	否	否	否	否	是	是	否	否
1427	温针配合膝关节运动疗法治疗膝痹75例临床观察	吴立红;王小平	杭州南京军区杭州疗养院	针灸临床杂志 2003.10.20;19(10) 42-43	2003		2	1	155	临床医生	温针配合膝关节运动 疗法	膝关节运动 疗法	西医	膝痹	神经系统疾病	否	0	否	否	否	是	是	否	是	否	是	否	是	否	否	否	否	否	否	否	否	否	否	是	否	是	否	否	否	否	是	是	否	否
1428	早期针刺康复治疗中风病425例疗效观察	金明月;李政;刘松雨;马红鹤;李锦瑞;懂梅德;李风霞;米丽姑;晃萍	昌吉州中医医院	针灸临床杂志 2003.11.20;19(11) 10-11	2003		9	1	425	临床医生	针刺、 康复相结合	中西医结合	西医	中风	循环系统疾病	否	1	否	否	否	否	是	否	是	否	是	否	是	否	否	否	否	否	否	否	否	否	否	是	否	是	否	否	否	是	是	是	否	否
1429	腰骶部针刺治疗盆腔炎的疗效观察	沈克艰;杨海鸥	上海交通大学附属第一人民医院	针灸临床杂志 2003.11.20;19(11) 17-18	2003		2	1	68	未提及	腰骶部穴	常规取穴法	单纯针灸	盆腔炎	泌尿生殖系统疾病	否	4	否	否	否	否	否	否	是	否	否	否	是	否	否	否	否	否	否	否	否	否	否	否	否	是	否	否	否	是	是	是	否	否
1430	针刺与药物治疗不伴先兆偏头痛的临床疗效对比研究	薛爱国;李秀霞;黄雪梅	东莞市中医院	针灸临床杂志 2003.11.20;19(11) 23-24	2003		3	1	74	未提及	体针配合梅花针治疗	口服盐酸氟桂嗪胶囊	西医	不伴先兆偏头痛	神经系统疾病	否	0	否	否	否	是	是	否	是	否	是	否	是	否	否	否	否	否	否	否	否	否	否	否	否	是	否	否	否	是	否	是	否	否
1431	电针治疗常年性变应性鼻炎的临床疗效观察	李月梅	广州中医药大学第一附属医院针灸科	针灸临床杂志 2003.12.20;19(12) 16-17	2003		1	1	98	未提及	取蝶腭神经节、 鼻三针为主穴进行电针治疗	口服西替利嗪片	西医	常年性变应性鼻炎	呼吸系统疾病	否	4	否	否	否	是	是	否	是	否	是	否	是	否	否	否	否	否	否	否	否	否	否	是	否	是	否	否	否	否	是	是	否	否
1433	三针四穴为主治疗面瘫50例疗效观察	李常法;赵藏朵;刘彦华	石家庄河北医科大学第三医院针灸科	针灸临床杂志 2003.12.20;19(12) 27-28	2003		3	2	100	未提及	采用三针四穴之针法	采用常规治疗方法	西医	面瘫	神经系统疾病	否	1	否	否	否	否	否	否	是	否	否	否	是	否	否	否	否	否	否	否	否	否	否	否	否	是	否	否	否	是	是	是	否	否
1434	穴位埋线治疗陈旧性面瘫158例的临床研究	陈学农;周清毅;赵开祝;杨庭辉	遵义医学院附院针灸科	针灸临床杂志 2003.12.20;19(12) 35-36	2003		4	1	158	临床医生	穴位埋线	针刺	单纯针灸	陈旧性面瘫	神经系统疾病	否	9	否	否	否	是	是	否	是	否	否	否	是	否	否	否	否	是	是	否	否	否	否	否	否	是	否	否	否	是	是	是	否	否
1435	针刺结合血栓通治疗原发性坐骨神经痛46例	聂志华;钟志伦	茂名市中医院	针灸临床杂志 2004.01.20;20(1) 19-20	2004		2	1	92	临床医生	体针配合静滴血栓通治疗	口服强的松、 消炎痛、 地巴唑、 肌注 B1、 B2 治疗	西医	原发性坐骨神经痛	神经系统疾病	否	1	否	否	否	是	否	否	是	否	否	否	是	否	否	否	否	否	否	否	否	否	否	否	否	是	否	否	否	否	是	是	否	否
1436	皮下埋针治疗寻常痤疮的临床研究	包大鹏;孙远征(指导)	哈尔滨黑龙江中医药大学	针灸临床杂志 2004.01.20;20(1) 31-32	2004		1	2	76	未提及	皮下埋针治疗	口服颜清胶囊	西医	寻常痤疮	皮肤和皮下组织疾病	否	6	否	否	否	否	是	否	是	否	否	是	是	否	否	否	否	是	是	否	否	否	否	否	否	是	否	否	否	是	是	是	否	否
1437	针刺治疗功能性消化不良46例	张晓军;郑美华;吴燕璟	哈尔滨工程大学医院	针灸临床杂志 2004.03.20;20(3) 25-26	2004		3	2	92	临床医生	针刺	药物治疗	西医	功能性消化不良	消化系统疾病	否	19	否	否	否	否	是	否	是	否	是	否	是	否	否	否	否	否	否	否	否	否	否	否	否	是	否	否	否	是	是	是	否	否
1439	电针与高压氧结合治疗突发性耳聋48例临床观察	黄秋贤;朴献玉;王若梅	哈尔滨市第一医院	针灸临床杂志 2004.03.20;20(3) 36-37	2004		3	3	88	临床医生	电针与高压氧结合治疗	高压氧结合治疗	西医	突发性耳聋	耳和乳突疾病	否	1	否	否	否	否	是	否	是	否	否	否	是	否	否	否	否	否	否	否	否	否	否	否	否	是	否	否	否	否	是	是	否	否
1440	运用《黄帝内经》傍针刺法治疗肩周炎疗效观察	史永奋;王丹华;张海缨	上海第二医科大学附属仁济医院	针灸临床杂志 2004.03.20;20(3) 40-41	2004		3	1	104	未提及	傍针刺肩内陵穴，采用电针加拔罐	常规治疗，电针加拔罐	单纯针灸	肩周炎	肌肉骨骼系统和结缔组织疾病	否	6	否	否	否	是	是	否	是	否	是	否	是	是	否	否	否	否	否	否	否	否	否	否	否	是	否	否	否	否	是	是	否	否
1441	透刺结合丹栀逍遥散治疗失眠症临床对比研究	潘田成	佛山市南海区中医院	针灸临床杂志 2004.03.20;20(3) 43-44	2004		1	1	112	未提及	采用透刺结合丹栀逍遥散治疗	采用内服丹栀逍遥散	西医	失眠症	精神和行为障碍	否	1	否	否	否	是	是	否	是	否	是	否	是	否	否	否	否	否	否	否	否	否	否	否	否	是	否	否	否	否	是	是	否	否
1442	电针治疗中非地区肩、膝痛78例体会	程子刚	杭州市中医院针灸科	针灸临床杂志 2004.04.20;20(4) 24	2004		1	1	123	未提及	针刺悬针灸	针刺加电针	单纯针灸	中非地区肩、膝痛	肌肉骨骼系统和结缔组织疾病	否	1	否	否	否	是	是	否	是	否	否	否	是	否	否	否	否	否	否	否	否	否	否	否	否	是	否	否	否	否	是	是	否	否
1443	分期平衡针刺法治疗中风偏瘫的临床研究	田丰玮;苟春雁;李宁	重庆市中医研究所	针灸临床杂志 2004.04.20;20(4) 34-35	2004		3	2	100	临床医生	常规治疗基础上,软瘫期针刺瘫侧上肢阴经穴	常规治疗基础上,以 治痿独取阳明 为主, 软瘫期和痉挛期均针刺瘫侧上、 下肢阳经穴	单纯针灸	中风偏瘫	循环系统疾病	否	19	否	否	否	是	是	否	是	否	是	否	是	是	否	否	否	否	否	否	否	否	否	是	否	是	否	否	否	是	是	是	否	否
1444	针刺疗法治疗中风偏瘫的临床研究	赵树源	齐齐哈尔市中医院	针灸临床杂志 2004.05.20;20(5) 10-11	2004		1	1	62	未提及	头针	体针	单纯针灸	中风偏瘫	循环系统疾病	否	1	否	否	否	是	是	否	是	否	是	否	是	否	否	否	否	否	否	否	否	否	否	否	否	是	否	否	否	是	是	是	否	否
1445	电针治疗隐性脊柱裂所致遗尿的临床研究	李宝栋;白晶;高维滨	哈尔滨黑龙江中医药大学附属第二医院	针灸临床杂志 2004.05.20;20(5) 49-50	2004		3	1	60	未提及	电针治疗	用桑螵蛸散治疗	西医	隐性脊柱裂所致遗尿	泌尿生殖系统疾病	否	3	否	否	否	是	是	否	是	否	是	否	是	是	否	否	否	否	否	否	否	否	否	是	否	是	否	否	否	否	是	是	否	否
1446	针刺抗抑郁治疗对卒中后抑郁康复疗效的影响	翟铁军;罗恩丽;郭士杰	哈尔滨黑龙江中医药大学第一附属医院	针灸临床杂志 2004.05.20;20(5) 5-7	2004		3	3	76	临床医生	常规治疗加用针刺神庭、 本神等抗抑郁治疗	常规治疗	西医	对卒中后抑郁康复疗效	循环系统疾病	否	14	否	否	否	是	是	否	是	否	否	是	是	是	否	否	否	否	否	否	否	否	否	否	否	是	否	否	否	是	否	是	否	否
1449	头穴透刺结合康复治疗急性脑出血的临床研究	朱文增;郭加利;倪金霞;鲍春玲;东贵荣(指导)	哈尔滨黑龙江中医药大学	针灸临床杂志 2004.06.20;20(6) 34-35	2004		4	1	60	临床医生	头穴透刺结合康复	康复训练/西药	多种对照措施	急性脑出血	循环系统疾病	否	8	否	否	否	否	是	否	是	否	是	否	是	否	否	否	否	是	是	是	否	否	否	是	否	是	否	否	否	否	是	是	否	否
1450	头针治疗帕金森病30例的临床观察	杨焱;陈红涛	大连市中医医院	针灸临床杂志 2004.06.20;20(6) 36	2004		2	1	60	临床医生	头针治疗	西药治疗	西医	帕金森病	神经系统疾病	否	16	否	否	否	否	是	否	是	否	是	是	是	否	否	否	否	否	否	否	否	否	否	否	否	是	否	否	否	是	是	是	否	否
1451	隔蒜灸治疗神经性皮炎临床疗效观察	旷秋和	株洲湖南省中医药学校	针灸临床杂志 2004.06.20;20(6) 41-42	2004		1	1	150	研究者	皮损区隔蒜灸治疗	皮损区皮下西药注射	西医	神经性皮炎	皮肤和皮下组织疾病	否	10	否	否	否	是	是	否	是	否	是	否	是	否	否	否	否	是	否	否	否	否	否	否	否	是	否	否	否	否	是	是	否	否
1452	灵龟八法治疗原发性高血压病即时效应观察	谢感共;郑政;卢献群;赵彩娇	南宁广西中医学院针灸研究所	针灸临床杂志 2004.07.20;20(7) 36-39	2004		4	1	90	研究者	灵龟八法	辨证取穴/降压药物	多种对照措施	原发性高血压病	循环系统疾病	否	13	否	否	否	是	是	是	是	否	是	是	是	是	否	否	否	是	是	否	否	否	否	是	否	是	否	否	否	否	是	是	否	否
1453	面瘫胶囊Ⅱ号与针刺治疗面神经炎的对比研究	王顺;周振坤;胡丙成;蔡玉颖	哈尔滨黑龙江省中医研究院	针灸临床杂志 2004.07.20;20(7) 8-9	2004		4	1	120	临床医生	面瘫胶囊 号	针刺治疗	单纯针灸	面神经炎	神经系统疾病	否	0	否	否	否	否	否	否	是	否	是	是	是	是	否	否	否	否	否	否	否	否	否	是	否	是	否	否	否	否	是	是	否	否
1454	针刺配合吞咽训练治疗脑卒中并发吞咽障碍30例疗效观察	罗卫平;黄红缨;谭吉林;赖莹莹;黄晓煌;黄嘉柏;何宇峰;胡凯旋	中山市中医院康复科	针灸临床杂志 2004.08.20;20(8) 12-13	2004		8	1	60	临床医生	针刺吞咽训练	单纯吞咽训练	西医	脑卒中并发吞咽障碍	循环系统疾病	否	5	否	否	否	是	是	否	是	否	是	否	是	否	否	否	否	否	否	否	否	否	否	否	否	是	否	否	否	是	是	是	否	否
1455	头皮针配合艾灸治疗椎动脉型颈椎病50例临床体会	卢泽强	阜阳市康复医院针灸科	针灸临床杂志 2004.08.20;20(8) 19-20	2004		1	1	85	未提及	头皮针与艾灸结合	尼莫地平、 丹参及颈复康等药物治疗	西医	椎动脉型颈椎病	肌肉骨骼系统和结缔组织疾病	否	9	否	否	否	否	是	否	是	否	否	否	是	否	否	否	否	否	否	否	否	否	否	否	否	是	否	否	否	否	是	是	否	否
1456	针、药、远红外线照射治疗面瘫80例临床疗效分析	黄列英;曾缓;黄东博	宝鸡陕西中医学院宝鸡附属医院针灸科	针灸临床杂志 2004.08.20;20(8) 27-28	2004		3	2	120	临床医生	针刺、中药、远红外线照射治疗	单纯中药治疗	中医出针灸外的其它方法	面瘫	神经系统疾病	否	1	否	否	否	是	是	否	是	否	否	是	是	否	否	否	否	否	否	否	否	否	否	是	否	是	否	否	否	否	是	是	否	否
1457	智能型模拟光电药灸仪治疗痹症的随机对照研究	李应昆;刘军;唐章全;李晨	成都中医药大学附属医院	针灸临床杂志 2004.08.20;20(8) 39-41	2004		4	4	326	临床医生	光电仪/药液/光电仪加药液	传统药灸	多种对照措施	痹症	神经系统疾病	否	0	否	否	否	是	是	否	是	否	是	是	是	否	否	否	否	是	是	否	否	否	否	否	否	是	否	否	否	是	是	是	否	否
1458	熏脐灸治疗女性更年期综合征疗效观察	李芳莉	襄樊湖北中医学院附属襄樊医院针灸科	针灸临床杂志 2004.08.20;20(8) 41-42	2004		1	1	62	临床医生	熏脐灸疗法	采用口服尼尔雌醇为主治疗	西医	女性更年期综合征	泌尿生殖系统疾病	否	6	否	否	否	是	是	否	是	否	是	否	是	否	否	否	否	否	否	否	否	否	否	否	否	是	否	否	否	否	是	是	否	否
1459	耳针配合体针治疗坐骨神经痛	舒丽伟;王禹	哈尔滨哈一机东光医院	针灸临床杂志 2004.08.20;20(8) 47-48	2004		2	2	40	未提及	耳针配合体针	单纯体针	单纯针灸	坐骨神经痛	泌尿生殖系统疾病	否	3	否	否	否	是	是	否	是	否	否	否	是	否	否	否	否	否	否	否	否	否	否	否	否	是	否	否	否	否	是	是	否	否
1460	腹针治疗腰椎间盘突出症的临床研究	朱文罡;刘光英;任连芳	克拉玛依市中心医院	针灸临床杂志 2004.09.20;20(9) 23	2004		3	1	100	未提及	腹针	传统针刺	单纯针灸	腰椎间盘突出症	肌肉骨骼系统和结缔组织疾病	否	19	否	否	否	是	是	否	是	否	是	否	是	否	否	否	否	否	否	否	否	否	否	否	否	是	否	否	否	是	是	是	否	否
1461	头穴交叉刺治疗脑梗塞120例的疗效观察	李可欣;张岩	大连医科大学附属三院	针灸临床杂志 2004.09.20;20(9) 38-40	2004		2	2	120	未提及	头穴顶颞前斜线交叉刺	头针焦氏运动区治疗/体针治疗	多种对照措施	脑梗塞	循环系统疾病	否	8	否	否	否	否	是	否	是	否	是	否	是	否	否	否	否	否	否	否	否	否	否	否	否	是	否	否	否	否	是	是	否	否
1463	早期针刺加康复法对急性脑血管意外患者偏瘫运动功能的影响	李华明	攀枝花攀钢总医院康复科	针灸临床杂志 2004.10.20;20(10) 8-10	2004		1	1	100	临床医生	常规药物治疗加以针刺和运动疗法等康复治疗	常规药物治疗	西医	偏瘫	神经系统疾病	否	3	否	否	否	是	是	否	是	否	是	否	是	是	否	否	否	否	否	否	否	否	否	否	否	是	否	否	否	否	是	是	否	否
1465	电针配合运动治疗中风后遗症60例临床观察	李华宏;鲍秀山;吴同芝	泰州市人民医院	针灸临床杂志 2004.11.20;20(11) 28	2004		3	1	60	临床医生	电针配合运动治疗	西药常规治疗	西医	中风后遗症	循环系统疾病	否	4	否	否	否	否	是	否	是	否	是	否	否	否	否	否	否	否	否	否	否	否	否	否	否	是	否	否	否	是	是	是	否	否
1466	通脑利尿针刺法治疗卒中后排尿障碍的临床观察	张晖;李继英	南京市中医院脑血管中心	针灸临床杂志 2004.11.20;20(11) 31-33	2004		2	1	75	未提及	一般治疗的基础上加用针刺以通脑利尿法治疗	一般治疗的基础上,加用药物及膀胱训练治疗	西医	卒中后排尿障碍	泌尿生殖系统疾病	否	4	否	否	否	是	是	否	是	否	是	是	是	否	否	否	否	否	否	否	否	否	否	是	否	是	否	否	否	是	是	是	否	否
1467	耳尖放血结合耳穴贴压法治疗麦粒肿80例	孙琦	湖州市第一人民医院	针灸临床杂志 2004.11.20;20(11) 34-35	2004		1	1	160	未提及	耳尖放血结合耳穴贴压法	单纯耳尖放血治疗	单纯针灸	麦粒肿	眼和附器疾病	否	1	否	否	否	否	是	否	是	否	否	是	是	否	否	否	否	否	否	否	否	否	否	否	否	是	否	否	否	否	是	是	否	否
1468	针刺加手法整复治疗脊柱小关节紊乱肋间神经痛98例	潘峰;叶田;刘岚	密山市中医医院	针灸临床杂志 2004.11.20;20(11) 9-10	2004		3	2	162	未提及	采用手法整复脊椎错缝	采用针刺疼痛局部配合火罐,	单纯针灸	脊柱小关节紊乱肋间神经痛	肌肉骨骼系统和结缔组织疾病	否	0	否	否	否	是	是	否	是	否	是	是	是	否	否	否	否	否	否	否	否	否	否	否	否	是	否	否	否	否	是	是	否	否
1469	针刺加艾灸治疗小儿遗尿症56例	潘峰;叶田;刘岚	密山市中医医院针灸科	针灸临床杂志 2004.12.20;20(12) 26	2004		3	2	96	未提及	外刺加艾灸	传统针刺	单纯针灸	小儿遗尿症	泌尿生殖系统疾病	否	7	否	否	否	是	是	否	是	否	否	是	是	否	否	否	否	否	否	否	否	否	否	否	否	是	否	否	否	否	是	是	否	否
1470	刺络放血对Ⅱ型糖尿病周围神经病变和血液流变学的影响	李佩芳;曹奕;王二争	合肥安徽中医学院附属针灸医院	针灸临床杂志 2004.12.20;20(12) 38-40	2004		3	1	58	未提及	刺络放血法	药物治疗	西医	Ⅱ型糖尿病周围神经病变	内分泌、营养和代谢疾病	否	20	否	否	否	是	是	否	是	否	是	否	是	是	否	否	否	否	否	否	否	否	否	否	否	是	否	否	否	是	是	是	否	否
1471	肾俞埋线对绝经后骨质疏松症临床疼痛的疗效观察	林志苇;黎健;高丽萍;张夏玲	泉州市中医院针灸科	针灸临床杂志 2004.12.20;20(12) 7-8	2004		4	1	44	临床医生	肾俞穴位埋线法加口服乐力胶囊	肾俞穴位埋线法	单纯针灸	绝经后骨质疏松症	肌肉骨骼系统和结缔组织疾病	否	12	否	否	否	是	是	否	是	否	是	否	是	否	否	否	否	否	是	否	否	否	否	否	否	是	否	否	否	是	是	是	否	否
1474	中药药物熏蒸结合温针治疗痹证	岳玉烈	金昌市中医院针灸科 737100	针灸临床杂志 2005.01.20;21(1) 28-30	2005		1	1	158	未提及	中药熏蒸床熏蒸加温针	单用温针	单纯针灸	痹证	神经系统疾病	否	9	否	否	否	否	是	否	是	否	否	否	是	否	否	否	否	否	否	否	否	否	否	是	否	是	否	否	否	否	是	是	否	否
1475	针刺加超短波治疗腰椎间盘突出症的临床观察	李峰厚, 葛纪 and 蒋晓林	徐州解放军第97医院 221000	针灸临床杂志 2005.01.20;21(1) 34-35	2005		3	2	162	未提及	采用针刺加超短波治疗	超短波治疗	西医	腰椎间盘突出症	肌肉骨骼系统和结缔组织疾病	否	2	否	否	否	是	是	否	是	否	是	否	是	是	否	否	否	否	否	否	否	否	否	是	否	是	否	否	否	否	是	是	否	否
1476	醒脑开窍”针刺法治疗急性中风病80例临床研究	段跃武, 孙雪江 and 朱美华	西双版纳州人民医院 666100	针灸临床杂志 2005.01.20;21(1) 44-45	2005		3	1	160	临床医生	醒脑开窍针刺法	传统取穴针刺法	单纯针灸	急性中风病	循环系统疾病	否	8	否	否	否	是	是	否	是	否	是	否	是	否	否	否	否	否	否	否	否	否	否	否	否	是	否	否	否	是	是	是	否	否
1477	挑刺四缝穴为主治疗小儿疳积疗效观察	蒋贵东 and 王海莉	靖边县中医院 718500	针灸临床杂志 2005.01.20;21(1) 54-55	2005		2	1	276	未提及	挑刺四缝穴为主结合口服常规中西医	中西医常规治疗	西医	小儿疳积	肌肉骨骼系统和结缔组织疾病	否	6	否	否	否	是	是	否	是	否	否	否	是	否	否	否	否	否	否	否	否	否	否	否	否	是	否	否	否	否	是	是	否	否
1480	针药治疗Ⅱ型糖尿病临床观察	岳玉烈	金昌市中医院针灸科 737100	针灸临床杂志 2005.02.20;21(2) 16-17	2005		1	1	196	临床医生	针灸浅刺药物配合	药物治疗	西医	Ⅱ型糖尿病	内分泌、营养和代谢疾病	否	2	否	否	否	否	是	否	是	否	否	否	是	否	否	否	否	否	否	否	否	否	否	否	否	是	否	否	否	否	是	是	否	否
1481	颞三针加腹针疗法治疗中风后遗症50例疗效观察	易志龙, 陈伟, 陈春梅 and 姜兴鹏	万县中医药学校 404000	针灸临床杂志 2005.02.20;21(2) 18-19	2005		3	1	100	研究者	采用颞三针加腹针疗法治疗	电针治疗	单纯针灸	中风后遗症	循环系统疾病	否	20	否	否	否	否	是	否	是	否	是	是	是	否	否	否	否	否	否	否	否	否	否	否	否	是	否	否	否	是	是	是	否	否
1482	针刺治疗脑卒中患者吞咽障碍的疗效观察	周光辉	东莞市石龙人民医院康复科 523321	针灸临床杂志 2005.02.20;21(2) 32-33	2005		1	1	72	临床医生	针刺治疗,	未采用针刺治疗	西医	脑卒中患者吞咽障碍	循环系统疾病	否	1	否	否	否	是	是	否	是	否	否	否	是	是	否	否	否	否	否	否	否	否	否	是	否	是	否	否	否	否	是	是	否	否
1483	电针配合中药熏蒸治疗增生性膝关节炎65例	左晓峰 and 范志慧	宜都市中医院 443300	针灸临床杂志 2005.02.20;21(2) 42-43	2005		2	1	115	临床医生	电针和中药熏蒸治疗	电针和TDP神灯治疗	单纯针灸	增生性膝关节炎	肌肉骨骼系统和结缔组织疾病	否	2	否	否	否	否	是	否	是	否	否	否	是	否	否	否	否	否	否	否	否	否	否	否	否	是	否	否	否	否	是	是	否	否
1484	梅花针叩刺背俞穴治疗慢性疲劳综合症34例疗效观察	王重新 and 宋秋珍	天津中医学院第一附属医院 300192	针灸临床杂志 2005.02.20;21(2) 52-53	2005		1	1	68	未提及	梅花针叩刺背俞穴的治疗	毫针刺法	单纯针灸	慢性疲劳综合症	精神和行为障碍	否	19	否	否	否	是	是	否	是	否	是	否	是	否	否	否	否	否	否	否	否	否	否	否	否	是	否	否	否	否	是	是	否	否
1485	头穴透刺治疗急性高血压性脑出血神经功能缺损的临床研究	张树源, 鲍春玲 and 东贵荣	哈尔滨黑龙江中医药大学 150040	针灸临床杂志 2005.03.20;21(3) 12-13	2005		2	1	187	未提及	头穴透刺	西药	西医	急性高血压性脑出血神经功能缺损	循环系统疾病	否	14	否	否	否	是	否	否	是	否	是	是	是	是	否	否	否	是	否	否	否	否	否	是	否	是	否	否	否	是	是	是	否	否
1486	针刺加中药治疗坐骨神经痛的临床观察	朱利	哈尔滨市第一医院 150010	针灸临床杂志 2005.03.20;21(3) 25	2005		1	1	90	未提及	针刺、 中药治疗	中药治疗	中医出针灸外的其它方法	坐骨神经痛	肌肉骨骼系统和结缔组织疾病	否	4	否	否	否	否	是	否	是	否	是	否	是	否	否	否	否	否	否	否	否	否	是	否	否	是	否	否	否	是	是	是	否	否
1488	艾灸足三里治疗顺铂所致迟发性呕吐的临床观察	周文丽, 考军, 于长青 and 马小业	青岛市海慈医院肿瘤科 266033	针灸临床杂志 2005.03.20;21(3) 47-48	2005		4	1	100	未提及	枢星3mg+ 0. 9%NS20ml 化疗前30min iv d1 ~ 3 + 艾灸足三里d1~ 7 ;	枢星3mg+ 0. 9%NS20ml 化疗前30min iv d1~ 3	西医	顺铂所致迟发性呕吐	消化系统疾病	否	11	否	否	否	是	是	否	是	否	是	是	是	否	否	否	否	否	否	否	否	否	否	是	否	是	否	否	否	是	是	是	否	否
1489	穴位注射治疗背肌筋膜炎35例临床疗效观察	程爱萍, 张波 and 陈日新	南昌九江港务局医院 332000	针灸临床杂志 2005.04.20;21(4) 16-17	2005		2	3	55	临床医生	采用局部穴位注射当归、 维生素B12注射液为主	采用针刺+ TDP 照射+ 拔罐为主 单一	单纯针灸	背肌筋膜炎	肌肉骨骼系统和结缔组织疾病	是	6	否	否	否	是	是	否	是	否	是	是	是	否	否	否	否	否	否	否	否	否	否	否	否	是	否	否	否	是	是	是	否	否
1490	辰戌两时针刺治疗失眠的疗效对比	唐平平, 王樟连 and 陈利芳	杭州浙江中医学院 310053	针灸临床杂志 2005.04.20;21(4) 32-33	2005		3	1	44	未提及	辰戌两时针刺治疗。每日上午7~9治疗1 次	辰戌两时针刺治疗在下午7~ 9 点	单纯针灸	失眠	精神和行为障碍	否	5	否	否	否	是	是	否	是	否	否	是	是	否	否	否	否	否	否	否	否	否	否	否	否	是	否	否	否	否	是	是	否	否
1491	深部夹脊刺治疗腰椎间盘突出症的疗效观察	洪建云	广州茂名市人民医院 525000	针灸临床杂志 2005.04.20;21(4) 33-34	2005		1	1	140	未提及	深刺腰部夹脊穴	常规刺夹脊穴	单纯针灸	腰椎间盘突出症	肌肉骨骼系统和结缔组织疾病	否	8	否	否	否	是	是	否	是	否	是	否	是	否	否	否	否	否	否	否	否	否	否	否	否	是	否	否	否	否	是	是	否	否
1492	叉三针加穴位注射治疗三叉神经痛35例	谢建谋 and 路月香	龙岩市中医院	针灸临床杂志 2005.04.20;21(4) 37-38	2005		2	2	65	临床医生	采用叉三针针刺配合穴位注射复方丹参注射液治疗	采用单纯叉三针针刺治疗	单纯针灸	三叉神经痛	神经系统疾病	否	5	否	否	否	是	是	否	是	否	否	否	是	否	否	否	否	否	否	否	否	否	否	否	否	是	否	否	否	否	是	是	否	否
1493	电针八髎穴为主治疗脊髓损伤排尿障碍64例疗效观察	顾旭东, 傅建明 and 姚云海	嘉兴市第二医院康复医学中心 314000	针灸临床杂志 2005.04.20;21(4) 47-48	2005		3	1	64	临床医生	采用电针八 穴并结合间歇性导尿治疗;	采用电针八 穴并结合间歇性导	单纯针灸	单纯采用间歇性导尿治疗	泌尿生殖系统疾病	否	16	否	否	否	是	是	否	是	否	否	是	是	否	否	否	否	否	否	否	否	否	否	是	否	是	否	否	否	否	是	是	否	否
1494	辨经取穴治疗神经根型颈椎病360例疗效观察	张铁英, 孙琳 and 黄梅颖	丹东市第二医院 118002	针灸临床杂志 2005.05.20;21(5) 18-19	2005		3	1	360	临床医生	辨经取穴治疗	常规针刺方法	单纯针灸	神经根型颈椎病	肌肉骨骼系统和结缔组织疾病	否	20	否	否	否	否	是	否	是	否	否	否	是	否	否	否	否	否	否	否	否	否	否	否	否	是	否	否	否	否	是	是	否	否
1495	健脾和胃、理气通降法针刺治疗糖尿病胃轻瘫的临床观察	莫睿 and 刘波	大连市中医医院 116013	针灸临床杂志 2005.05.20;21(5) 20-21	2005		2	1	81	临床医生	采用内关、 中脘、 足三里、 公孙穴针刺治疗	口服吗丁琳	西医	糖尿病胃轻瘫	内分泌、营养和代谢疾病	否	22	否	否	否	是	是	否	是	否	是	是	是	否	否	否	否	否	否	否	否	否	否	否	否	是	否	否	否	是	是	是	否	否
1496	针刺治疗慢性功能性便秘的临床观察	詹程胹 and 汪芳俊	杭州市红十字会医院 310003	针灸临床杂志 2005.05.20;21(5) 24-25	2005		2	1	40	未提及	针刺治疗,	西沙比利片	西医	慢性功能性便秘	消化系统疾病	否	31	否	否	否	是	是	否	是	否	是	是	是	是	否	否	否	否	否	否	否	否	否	是	否	是	否	否	否	是	是	是	否	否
1497	电针治疗无抑制性神经源性膀胱120例临床研究	李晓宁, 姚素媛, 李晓伟, 倪金霞 and 盛国滨	哈尔滨黑龙江中医药大学附属二院 150001	针灸临床杂志 2005.05.20;21(5) 40-41	2005		5	2	120	研究生	电针/常规针刺	药物治疗	多种对照措施	无抑制性神经源性膀胱	消化系统疾病	否	6	否	否	否	是	是	否	是	否	是	是	是	否	否	否	否	否	否	否	否	否	否	否	否	是	否	否	否	否	是	是	否	否
1498	电针治疗对脑梗死偏瘫急性期运动功能的影响	王敏, 王敏华 and 梁冰	蚌埠医学院附属医院 233004	针灸临床杂志 2005.05.20;21(5) 43-44	2005		3	1	100	未提及	电针治疗	体针治疗	单纯针灸	脑梗死偏瘫急性期运动功能	循环系统疾病	否	1	否	否	否	是	是	否	是	否	是	是	是	否	否	否	否	否	是	否	否	否	否	否	否	是	否	否	否	否	是	是	否	否
1499	透刺配合穴注治疗顽固性面瘫40例疗效观察	张吉玉 and 程绍鲁	厦门市中医院针灸科 361000	针灸临床杂志 2005.05.20;21(5) 49-50	2005		1	1	68	未提及	采用透刺加穴注	透刺加电针	单纯针灸	顽固性面瘫	神经系统疾病	否	3	否	否	否	是	是	否	是	否	是	是	是	否	否	否	否	否	是	否	否	否	否	否	否	是	否	否	否	否	是	是	否	否
1501	温针灸治疗缺血性中风56例疗效观察	陈晓军, 吴凌云 and 张家维	广州中医药大学针灸推拿学院 510405	针灸临床杂志 2005.05.20;21(5) 55-56	2005		2	1	106	研究生	温针灸	电针	单纯针灸	缺血性中风	循环系统疾病	否	3	否	否	否	是	是	否	是	否	是	否	是	否	否	否	否	否	否	否	否	否	否	否	否	是	否	否	否	是	是	是	否	否
1502	赵氏雷火灸治疗常年性变应性鼻炎的临床研究	赵时碧, 张丽, 赵颜利, 陈建国, 汤君彦, 王佩华, 曹明根, 周琦, 詹必武 and 程朝英	重庆赵氏雷火灸传统医药研究所	针灸临床杂志 2005.06.15;21(6) 19-21	2005		10	2	110	临床医生	赵氏雷火灸治疗	伯克纳喷雾治疗	西医	常年性变应性鼻炎	呼吸系统疾病	是	8	否	否	否	是	否	否	是	否	是	否	是	是	否	否	否	否	否	否	否	否	否	否	否	是	否	否	否	是	是	是	否	否
1503	督脉埋针治疗女性黄褐斑的临床研究	肖平, 孙远征 and 侯慧先	黑龙江中医药大学附属二院 150001	针灸临床杂志 2005.06.15;21(6) 21-22	2005		2	1	48	临床医生	督脉埋针治疗	口服百消丹	西医	女性黄褐斑	皮肤和皮下组织疾病	否	9	否	否	否	是	是	否	是	否	否	是	是	是	否	否	否	否	是	否	否	否	否	否	否	是	否	否	否	是	是	是	否	否
1505	醒脑开窍针刺配合康复训练治疗闭合性颅脑损伤术后73例	程继君, 费建中 and 吴红瑛	顺德容奇医院康复科 528303	针灸临床杂志 2005.07.20;21(7) 38-39	2005		3	2	73	未提及	采用醒脑开窍针刺配合康复训练,	采用传统针刺配合康复训练	单纯针灸	闭合性颅脑损伤术后	损伤、中毒和外因的某些后果	否	5	否	否	否	是	是	否	是	否	否	否	否	否	否	否	否	否	否	否	否	否	是	否	否	是	否	否	否	否	是	是	否	否
1506	针刺崇骨穴治疗假球麻痹的临床研究	吉学群, 王春梅, 刘占芬 and 张智龙	天津市中医医院 300140	针灸临床杂志 2005.07.20;21(7) 40-41	2005		3	1	76	临床医生	除常规治疗外采用崇骨针刺治疗	按常规治疗进行	西医	假球麻痹	神经系统疾病	否	3	否	否	否	是	是	否	是	否	否	是	是	是	否	否	否	是	是	否	否	否	否	是	否	是	否	否	否	是	是	是	否	否
1507	恒磁场并针刺治疗面神经麻痹的效果观察	刘彬, 苏凤, 燕建新 and 董石春	齐齐哈尔市中医医院 161000	针灸临床杂志 2005.07.20;21(7) 4-5	2005		4	3	120	未提及	恒磁片穴位贴敷加针刺治疗	针刺治疗/恒磁片穴位贴敷治疗	多种对照措施	面神经麻痹	神经系统疾病	否	3	否	否	否	是	是	否	是	否	是	否	是	否	否	否	否	否	否	否	否	否	否	否	否	是	否	否	否	否	是	是	否	否
1508	针灸配合推拿治疗腰椎间盘突出症148例	常英	石家庄河北医科大学第三医院针灸科 050051	针灸临床杂志 2005.08.20;21(8) 18	2005		1	1	148	未提及	采用针灸配合推拿手法治疗	采用推拿手法治疗	中医出针灸外的其它方法	腰椎间盘突出症	肌肉骨骼系统和结缔组织疾病	否	4	否	否	否	是	是	否	是	否	否	否	是	否	否	否	否	否	否	否	否	否	否	否	否	是	否	否	否	否	是	是	否	否
1509	头体针结合治疗缺血性中风失语症的临床观察	林国华, 李丽霞, 李艳慧 and 张汉梁	广州中医药大学第一附属医院 510405	针灸临床杂志 2005.08.20;21(8) 25-26	2005		2	2	80	未提及	头、 体针结合的方法治疗	单纯头针的方法治疗	单纯针灸	缺血性中风失语症	循环系统疾病	否	5	否	否	否	是	是	否	是	否	是	是	是	否	否	否	否	是	否	否	否	否	否	否	否	是	否	否	否	是	是	是	否	否
1510	浮针治疗颈椎病的临床观察	刘建萌	乐昌中医院康复科 512200	针灸临床杂志 2005.08.20;21(8) 31-32	2005		1	1	257	临床医生	采用浮针治疗	常规针刺治疗	单纯针灸	颈椎病	肌肉骨骼系统和结缔组织疾病	否	9	否	否	否	是	是	否	是	否	是	否	是	否	否	否	否	否	否	否	否	否	否	否	否	是	否	否	否	否	是	是	否	否
1511	化脓灸治疗支气管哮喘临床研究	洪建云	茂名市人民医院 525000	针灸临床杂志 2005.08.20;21(8) 35-36	2005		1	1	96	临床医生	用化脓灸治疗	采用中药辨证分型治疗	中医出针灸外的其它方法	支气管哮喘	呼吸系统疾病	否	16	否	否	否	是	是	否	是	否	是	是	是	是	否	否	否	否	是	否	否	否	否	否	否	是	否	否	否	否	是	是	否	否
1512	舌针疗法治疗中风后吞咽障碍的临床研究	李勇, 李滋平 and 符文彬	广州中医药大学第二附属医院 510120	针灸临床杂志 2005.08.20;21(8) 7-8	2005		3	1	62	临床医生	舌针治疗	单纯体针治疗	单纯针灸	中风后吞咽障碍	循环系统疾病	否	14	否	否	否	是	是	否	是	否	是	是	是	是	否	否	否	是	是	否	否	否	否	是	否	是	否	否	否	是	是	是	否	否
1514	腹针配合外敷骨增散治疗退行性膝关节炎疗效观察	陈伟 and 姜兴鹏	万县中医药学校附属医院 404000	针灸临床杂志 2005.09.20;21(9) 16	2005		2	1	204	临床医生	采用针刺腹穴配合外敷骨增散进行治疗	采用针灸为主进行治疗	单纯针灸	退行性膝关节炎	肌肉骨骼系统和结缔组织疾病	否	2	否	否	否	是	是	否	是	否	是	否	是	否	否	否	否	否	否	否	否	否	否	否	否	是	否	否	否	否	是	是	否	否
1515	头穴透刺对急性高血压性脑出血患者血浆内皮素、神经元特异性烯醇化酶的影响	鲍春龄, 张丽荣 and 东贵荣	哈尔滨黑龙江中医药大学 150040	针灸临床杂志 2005.09.20;21(9) 21-22	2005		3	1	60	研究生	头穴透刺	西药	西医	急性高血压性脑出血	循环系统疾病	否	5	否	否	否	是	是	否	是	否	是	是	是	是	否	否	否	是	是	否	否	否	否	是	否	是	否	否	否	否	是	是	否	否
1516	梅花针配合埋线治疗顽固性面瘫42例疗效观察	侯路成 and 李黄彤	平潭陆军医院针灸科	针灸临床杂志 2005.09.20;21(9) 29	2005		2	2	84	临床医生	梅花针叩刺+埋线方法	普通针刺配合电针	单纯针灸	顽固性面瘫	神经系统疾病	否	6	否	否	否	是	是	否	是	否	否	是	是	否	否	否	否	否	否	否	否	否	否	否	否	是	否	否	否	否	是	是	否	否
1517	电针治疗周围性面神经麻痹139例疗效观察	耿瑞荣	滦县人民医院针灸科 063700	针灸临床杂志 2005.09.20;21(9) 36-37	2005		1	1	278	未提及	电针加特定电磁波治疗	用单纯针刺加特定电磁波治疗	单纯针灸	周围性面神经麻痹	神经系统疾病	否	2	否	否	否	是	是	否	是	否	是	否	是	否	否	否	否	否	否	否	否	否	否	否	否	是	否	否	否	否	是	是	否	否
1518	伏天铺灸对慢性盆腔炎患者近期补体的影响	沈克艰 and 吴梅珍	上海交通大学附属第一人民医院 200080	针灸临床杂志 2005.09.20;21(9) 50-51	2005		2	1	60	临床医生	腰骶部穴用中药外敷治疗	针刺	单纯针灸	慢性盆腔炎	泌尿生殖系统疾病	否	3	否	否	否	是	是	否	是	否	是	否	是	否	否	否	否	否	否	否	否	否	否	否	否	是	否	否	否	否	是	是	否	否
1519	针刺夹脊穴治疗中风偏瘫痉挛状态35例临床观察	李新红, 周君, 李先果, 郑丽芳 and 王泽涛	衡阳湖南环境生物职业技术学院医学部 421001	针灸临床杂志 2005.09.20;21(9) 7-8	2005		4	3	70	临床医生	采用针刺夹脊穴	采用常规针刺	单纯针灸	中风偏瘫痉挛状态	循环系统疾病	否	19	否	否	否	是	是	否	是	否	是	是	是	是	否	否	否	否	是	否	否	否	否	否	否	是	否	否	否	是	是	是	否	否
1520	温针治疗腰椎间盘突出症临床疗效观察	王新玲, 逯俭 and 宋连会	迁安首钢矿山医院针灸科 064404	针灸临床杂志 2005.10.20;21(10) 11-12	2005		3	1	100	未提及	采用温针治疗,	采用体针治疗	单纯针灸	腰椎间盘突出症	肌肉骨骼系统和结缔组织疾病	否	1	否	否	否	是	否	否	是	否	是	是	是	否	否	否	否	否	否	否	否	否	否	否	否	是	否	否	否	否	是	是	否	否
1521	经颅多谱勒检测大脑中动脉血流观察头针治疗脑动脉硬化的疗效	廖华薇	南宁铁路医院 530001	针灸临床杂志 2005.10.20;21(10) 15-16	2005		1	1	168	临床医生	头针	药物治疗	西医	脑动脉硬化	循环系统疾病	否	1	否	否	否	是	是	否	是	否	是	否	是	是	否	否	否	否	否	否	否	否	否	是	否	是	否	否	否	否	是	是	否	否
1522	针刺曲池穴治疗慢性荨麻疹56例	鲍春龄, 宋春华, 张淑源, 刘瑛琦 and 张丽荣	哈尔滨黑龙江中医药大学 150040	针灸临床杂志 2005.10.20;21(10) 45-46	2005		5	3	56	研究生	口服西替利嗪治疗同时配合双侧曲池穴针刺 ,	口服西替利嗪治疗	西医	慢性荨麻疹	皮肤和皮下组织疾病	否	6	否	否	否	是	是	否	是	否	是	是	是	是	否	否	否	否	否	否	否	否	否	是	否	是	否	否	否	是	是	是	否	否
1523	电针太阳穴治疗椎基底动脉供血不足临床观察	赵宏, 刘志顺 and 杨涛	中国中医研究院广安门医院 100053	针灸临床杂志 2005.10.20;21(10) 8-9	2005		3	1	70	未提及	电针太阳穴	电针蠡沟穴	单纯针灸	椎基底动脉供血不足	循环系统疾病	否	2	否	否	否	是	是	否	是	否	是	是	是	否	否	否	否	是	是	是	否	否	否	否	否	是	否	否	否	是	是	是	否	否
1526	针药配合拔罐治疗周围性面神经麻痹临床观察	黄俏敏 and 陈克正	平阳县中医院 325401	针灸临床杂志 2005.11.20;21(11) 6-7	2005		2	1	95	未提及	针药配合拔罐治疗	采用西药	西医	周围性面神经麻痹	神经系统疾病	否	0	否	否	否	是	是	否	是	否	否	否	是	否	否	否	否	否	否	否	否	否	否	否	否	是	否	否	否	否	是	是	否	否
1527	杵针疗法治疗脑动脉粥样硬化70例	卢静, 贾天贵, 何刚, 汤业军 and 刘全让	广元市中医院 628000	针灸临床杂志 2005.12.20;21(12) 29-31	2005		5	2	70	临床医生	杵针疗法治疗	针刺四神聪、 丰隆穴,	单纯针灸	脑动脉粥样硬化	循环系统疾病	是	3	否	否	否	是	是	否	是	否	是	是	是	否	否	否	否	否	否	否	否	否	否	否	否	是	否	否	否	否	是	是	否	否
1533	壮医药线点灸治疗脾虚泄泻42例	严付红	广西民族医药研究所,广西南宁 530001	针灸临床杂志 2006;22(1) 43	2006		1	1	84	临床医生	采用壮医药线点灸治疗	内服中药参苓白术散治疗	中医出针灸外的其它方法	脾虚泄泻	消化系统疾病	否	3	否	否	否	是	是	否	是	否	是	否	是	否	否	否	否	否	否	否	否	否	否	是	否	是	否	否	否	是	是	是	否	否
1534	管灸治疗疱疹病毒性面神经炎相关因素研究	田丰玮, 杨金蓉, 王竹行, 路瑜, 苟春雁, 李宁 and 王红	(1)重庆市中医研究院,重庆400013;	针灸临床杂志 2006;22(1) 5-7	2006		7	4	160	临床医生		针灸	单纯针灸	疱疹病毒性面神经炎	神经系统疾病	是	4	否	否	否	是	是	否	是	否	是	是	是	否	否	否	否	是	是	是	否	是	否	是	否	是	否	否	否	否	否	是	否	否
1537	刺络补虚法治疗痿证22例	李松	贵阳市第一人民医院,贵州贵阳 550000	针灸临床杂志 2006;22(10) 29-30	2006		1	1	35	临床医生	刺络补虚针法	常规针刺	单纯针灸	痿证	消化系统疾病	否	4	否	否	否	否	是	否	是	否	否	否	是	否	否	否	否	否	否	否	否	否	否	否	否	是	否	否	否	否	是	是	否	否
1538	针刺配合耳穴贴压治疗戒烟戒断综合征42例	韩颖	黑龙江中医药大学,黑龙江哈尔滨 150040	针灸临床杂志 2006;22(11) 16	2006		1	1	42	未提及	针刺配合耳穴贴压	单纯耳穴贴压	单纯针灸	戒烟戒断综合征	影响健康状况和与保健机构接触的因素	否	2	否	否	否	是	是	否	是	否	否	否	是	否	否	否	否	否	否	否	否	否	否	否	否	是	否	否	否	是	是	是	否	否
1541	头穴透刺治疗卒中后抑郁症的临床研究	袁萍, 张亚娟 and 东贵荣	(1)黑龙江中医药大学,黑龙江哈尔滨150040;	针灸临床杂志 2006;22(11) 3-4	2006		3	2	60	研究生	针灸治疗	西药	西医	卒中后抑郁症	神经系统疾病	否	2	否	否	否	是	是	否	是	否	否	是	是	否	否	否	否	是	是	否	否	否	否	否	否	是	否	否	否	是	是	是	否	否
1542	针灸对2型糖尿病人血清SOD、MDA等活性指标的研究	黄柏铭 and 李忠仁	南京中医药大学,江苏南京 210029	针灸临床杂志 2006;22(11) 5-7	2006		2	1	26	临床医生	针灸治疗	常规治疗	西医	2型糖尿	内分泌、营养和代谢疾病	否	2	否	否	否	是	是	否	是	否	是	是	是	是	否	否	否	否	否	否	否	否	否	是	否	是	否	否	否	是	是	是	否	否
1543	隔物温和灸治疗膝骨性关节炎临床研究	童惠云 and 李秀彬	(1)武汉市中医院,湖北武汉430014;	针灸临床杂志 2006;22(12) 10-12	2006		2	2	42	临床医生	采用隔物温和灸	采用物理热疗加拔罐	西医	膝骨性关节炎	肌肉骨骼系统和结缔组织疾病	否	5	否	否	否	是	是	否	是	否	是	是	是	是	否	否	否	否	否	否	否	否	否	是	否	是	否	否	否	是	是	是	否	否
1544	醒脑开窍针刺法配合腹针治疗脑血管意外临床观察	元锋国	湛江市第一中医医院,广东湛江 524043	针灸临床杂志 2006;22(12) 17-18	2006		1	1	88	临床医生	醒脑开窍针刺法配合腹针疗法	采用电针治疗方法	单纯针灸	脑血管意外	循环系统疾病	否	1	否	否	否	是	是	否	是	否	是	是	是	否	否	否	否	是	是	是	否	否	否	是	否	是	否	否	否	是	是	是	否	否
1545	针刺、拔罐配合中药外用治疗荨麻疹53例	赵飞 and 王健	辽宁中医药大学,辽宁沈阳 110032	针灸临床杂志 2006;22(12) 22-23	2006		1	1	99	临床医生	针刺、 拔罐配合中药外用	单纯针刺	单纯针灸	荨麻疹	皮肤和皮下组织疾病	否	2	否	否	否	是	是	否	是	否	是	否	是	否	否	否	否	否	否	否	否	否	否	否	否	是	否	否	否	是	是	是	否	否
1547	头穴透刺为主治疗失眠76例患者临床对比研究	倪金霞 and 朱文增	黑龙江中医药大学附属二院,黑龙江哈尔滨 150001	针灸临床杂志 2006;22(12) 35-36	2006		2	1	80	研究生	采用头穴透刺为主治疗	采用口服舒乐安定治疗	西医	失眠	精神和行为障碍	否	8	否	否	否	是	是	否	是	否	是	是	是	否	否	否	否	是	是	否	否	否	否	是	否	是	否	否	否	否	是	是	否	否
1548	温针灸治疗慢性瘾疹的疗效观察	艾宙, 张倩如, 刘媛媛 and 唐文志	广东省中医院珠海医院,广东珠海 519015	针灸临床杂志 2006;22(12) 47-48	2006		4	1	62	临床医生	温针配合单纯使用氯雷他定,	单纯使用氯雷他定,	西医	慢性瘾疹	皮肤和皮下组织疾病	否	3	否	否	否	是	是	否	是	否	是	是	是	是	否	否	否	是	是	否	否	否	否	是	否	是	否	否	否	是	是	是	否	否
1550	醒脑开窍法配合康复操治疗脑梗塞后吞咽障碍的临床观察	王如杰	徐州市中医院,安徽徐州 221009	针灸临床杂志 2006;22(12) 53-54	2006		1	1	113	未提及	醒脑开窍法配合康复操治疗	常规针刺取穴治疗	单纯针灸	脑梗塞后吞咽障碍	循环系统疾病	否	3	否	否	否	是	是	否	是	否	是	是	是	否	否	否	否	否	否	否	否	否	否	否	否	是	否	否	否	是	是	是	否	否
1551	头针治疗中风200例临床观察	王萍	南京医科大学附属脑科医院,江苏南京 210029	针灸临床杂志 2006;22(12) 54-55	2006		1	1	200	未提及	头针	体针	单纯针灸	中风	循环系统疾病	否	0	否	否	否	是	是	否	是	否	是	是	是	否	否	否	否	否	否	否	否	否	否	是	否	是	否	否	否	否	否	是	否	否
1553	电针结合推拿治疗肥大性脊椎炎的临床观察	金建明, 严伟 and 殷建权	浙江省望江山疗养院,浙江杭州 310024	针灸临床杂志 2006;22(2) 9-10	2006		3	1	118	临床医生	电针配合推拿	电针/推拿	多种对照措施	肥大性脊椎炎	肌肉骨骼系统和结缔组织疾病	否	0	否	否	否	是	是	否	是	否	是	否	是	否	否	否	否	否	否	否	否	否	是	否	否	是	否	否	否	否	是	是	否	否
1554	针刺配合超短波治疗咀嚼肌功能紊乱70例	吴艺玲 and 魏小丽	青岛大学医学院附属医院康复科,山东青岛 266003	针灸临床杂志 2006;22(3) 23	2006		2	1	112	临床医生	针刺配合超短波治疗	超短波治疗	西医	咀嚼肌功能紊乱	肌肉骨骼系统和结缔组织疾病	否	0	否	否	否	否	是	否	是	否	是	否	是	否	否	否	否	否	否	否	否	否	否	否	否	是	否	否	否	否	是	是	否	否
1555	针刺疗法治疗脑卒中并发的假性球麻痹	计靖	温州市中西医结合医院,浙江温州32500	针灸临床杂志 2006;22(3) 28-29	2006		1	1	180	临床医生	采用局部针刺配合头针	脑复康注射液静滴,弥可保片口服	西医	脑卒中并发的假性球麻痹	循环系统疾病	否	1	否	否	否	是	是	否	是	否	是	是	是	是	否	否	否	否	否	否	否	否	否	否	否	是	否	否	否	是	是	是	否	否
1556	原络通经针法治疗皮质下动脉硬化性脑病的研究	王春霞 and 孙远征	黑龙江中医药大学,黑龙江哈尔滨 150040	针灸临床杂志 2006;22(3) 7-8	2006		2	1	40	研究生	针刺加西药都可喜治疗	单纯服用都可喜	西医	皮质下动脉硬化性脑病	循环系统疾病	否	1	否	否	否	是	是	否	是	否	是	是	是	否	否	否	否	是	是	否	否	否	否	否	否	是	否	否	否	是	是	是	否	否
1558	肾俞穴位埋线治疗绝经后骨质疏松症临床研究	林志苇, 高丽萍, 黎健 and 张夏玲	泉州市中医院,福建泉州 362000	针灸临床杂志 2006;22(4) 1-3	2006		4	1	56	临床医生	埋线乐力	埋线/乐力	多种对照措施	绝经后骨质疏松症	肌肉骨骼系统和结缔组织疾病	否	1	否	否	否	是	是	否	是	否	是	否	是	否	否	否	否	是	是	否	否	否	否	是	否	是	否	否	否	是	是	是	否	否
1559	五法综合治疗中风后遗症	陈伟, 姜兴鹏, 余成玲 and 李勇华	(1)万县中医药学校附属医院,重庆万州404000;	针灸临床杂志 2006;22(4) 14-15	2006		4	2	232	临床医生	采用针灸、 理疗、 药物、 功能锻炼、 心理疗法等五法综合治疗	电针配合水针、拔罐等治疗	单纯针灸	中风后遗症	循环系统疾病	否	6	否	否	否	是	是	否	是	否	是	是	是	否	否	否	否	否	否	否	否	否	否	是	否	是	否	否	否	是	是	是	否	否
1560	三联疗法治疗急性面神经炎93例	朱永志, 郭春风 and 韩威	(1)黑龙江中医药大学附属第一医院,黑龙江哈尔滨150040;	针灸临床杂志 2006;22(4) 18-19	2006		3	2	199	研究者	抗病毒药物静脉滴注、 电针疗法与中药汤剂相结合的三联疗法	抗病毒药物静脉滴注、 电针疗法相结合的二联疗法	单纯针灸	急性面神经炎	神经系统疾病	否	0	否	否	否	否	是	否	是	否	是	否	是	是	否	否	否	否	否	否	否	否	否	是	否	是	否	否	否	否	是	是	否	否
1561	腰背部透穴法治疗围绝经期综合征	马晓蕾 and 孙远征	(1)黑龙江中医药大学,黑龙江哈尔滨150040;	针灸临床杂志 2006;22(4) 25-26	2006		2	2	40	研究生	采取腰背部透穴法	口服更年安胶囊	西医	围绝经期综合征	泌尿生殖系统疾病	否	11	否	否	否	否	是	否	是	否	是	是	是	否	否	否	否	否	否	否	否	否	否	否	否	是	否	否	否	是	是	是	否	否
1563	眼针与头针对脑梗塞进行分期治疗的临床观察	周鸿飞, 黄春元, 鞠庆波 and 田迎春	辽宁中医学院附属医院神经内科,辽宁沈阳 110032	针灸临床杂志 2006;22(4) 3-5	2006		4	1	120	临床医生	急性期眼针/头针	恢复期眼针/头针	多种对照措施	脑梗塞	循环系统疾病	否	11	否	否	否	是	是	否	是	否	是	是	是	否	否	否	否	是	是	否	否	否	否	是	否	是	否	否	否	是	是	是	否	否
1564	推拿配合电针治疗腰椎间盘突出症临床观察	庞军, 雷龙鸣, 陈家兴, 黄锦军, 黄永 and 何育风	广西中医学院第一附属医院,广西南宁 530023	针灸临床杂志 2006;22(4) 43-45	2006		6	1	120	未提及	推拿配合电针	单纯推拿	中医出针灸外的其它方法	腰椎间盘突出症	肌肉骨骼系统和结缔组织疾病	是	2	否	否	否	是	是	否	是	否	是	是	是	是	否	否	否	否	否	否	否	否	否	是	否	是	否	否	否	是	是	是	否	否
1565	温针灸配合中药治疗输卵管不通不孕症研究	李艳梅, 宋立中 and 陈卫	(1)山东省中医药研究院,山东济南250014;	针灸临床杂志 2006;22(4) 6-8	2006		3	3	60	临床医生	温针灸配合内服中药	内服中药	中医出针灸外的其它方法	输卵管不通不孕症	泌尿生殖系统疾病	否	7	否	否	否	是	是	否	是	否	是	否	是	是	否	否	否	是	是	否	否	否	否	是	否	是	否	否	否	是	是	是	否	否
1567	火针治疗膝骨性关节炎50例疗效观察	旷秋和	湖南中医药高等专科学校附属医院针灸科,湖南株州 412012	针灸临床杂志 2006;22(5) 19-20	2006		1	1	100	临床医生	火针疗法	温针灸	单纯针灸	膝骨性关节炎	肌肉骨骼系统和结缔组织疾病	否	12	否	否	否	是	是	否	是	否	是	是	是	否	否	否	否	否	否	否	否	否	否	否	否	是	否	否	否	是	是	是	否	否
1568	头针配合药物治疗抑郁症的疗效观察	李光海, 耿寅卯, 张素娟, 马占学 and 胡银虎	(1)河北省精神卫生中心,河北保定071000;	针灸临床杂志 2006;22(5) 27-28	2006		4	3	62	未提及	头针配合氟西汀	单纯氟西汀	西医	抑郁症	精神和行为障碍	否	5	否	否	否	是	是	否	是	否	是	是	是	是	否	否	否	是	是	否	否	否	否	是	否	是	否	否	否	是	是	是	否	否
1569	电针配合中药治疗失眠症的临床观察	王凯	黑龙江中医药大学,黑龙江哈尔滨 150040	针灸临床杂志 2006;22(5) 34-35	2006		1	1	80	研究生	电针配合中药	中药治疗	中医出针灸外的其它方法	失眠症	精神和行为障碍	否	7	否	否	否	是	是	否	是	否	是	是	是	否	否	否	否	否	否	否	否	否	否	否	否	是	否	否	否	否	是	是	否	否
1570	腰背部透穴法治疗经前期综合征的疗效观察	徐莺莺 and 孙远征	(1)黑龙江中医药大学,黑龙江哈尔滨150040;	针灸临床杂志 2006;22(5) 37-38	2006		2	2	60	研究生	采用腰背部透穴法, 取足太阳膀胱经背部穴及督脉穴	口服甲羟孕酮	西医	经前期综合征	泌尿生殖系统疾病	否	1	否	否	否	是	是	否	是	否	否	是	是	否	否	否	否	否	否	否	否	否	否	否	否	是	否	否	否	是	是	是	否	否
1571	阿是穴压灸法治疗拇指屈肌腱鞘炎疗效观察	何永昌	广州市越秀区第二人民医院,广东广州 510180	针灸临床杂志 2006;22(5) 41-42	2006		1	1	120	临床医生	阿是穴压灸法	采用阿是穴直接灸法/采用艾条悬灸法 ,	多种对照措施	拇指屈肌腱鞘炎	肌肉骨骼系统和结缔组织疾病	是	2	否	否	否	是	是	否	是	否	是	是	是	否	否	否	否	是	是	否	否	否	否	是	否	是	否	否	否	否	是	是	否	否
1572	针刺配合药物对帕金森病康复治疗的疗效观察	杨丹红, 陈华德 and 方针	浙江中医学院,浙江杭州 310053	针灸临床杂志 2006;22(6) 16-18	2006		3	1	26	研究者	采用针刺加西药(美多巴)治疗	西药(美多巴)治疗	西医	帕金森病	神经系统疾病	否	2	否	否	否	是	是	否	是	否	是	否	是	是	否	否	否	否	否	否	否	否	否	是	否	是	否	否	否	否	是	是	否	否
1574	电针治疗脑卒中后尿失禁的临床观察	杨续艳 and 高维滨	黑龙江中医药大学,黑龙江哈尔滨 150040	针灸临床杂志 2006;22(6) 33-34	2006		2	1	60	未提及	电针治疗	口服金匮肾气丸	西医	脑卒中后尿失禁	循环系统疾病	否	12	否	否	否	是	否	否	是	否	是	是	是	是	否	否	否	否	否	否	否	否	否	是	否	是	否	否	否	否	是	是	否	否
1575	面部挂针加刺络拔罐治疗痤疮52例的疗效观察	李子勇 and 老锦雄	佛山市中医院,广东佛山 528000	针灸临床杂志 2006;22(7) 11-12	2006		2	1	96	未提及	采用面部挂针加刺络拔罐治疗	采用单纯针刺治疗	单纯针灸	痤疮	皮肤和皮下组织疾病	否	1	否	否	否	是	是	否	是	否	是	是	是	否	否	否	否	是	是	否	否	否	是	否	否	是	否	否	否	是	是	是	否	否
1576	电针、穴位埋线合耳压综合治疗单纯性肥胖症的临床观察	曾红文 and 聂斌	广东省第二中医院,广东广州 510095	针灸临床杂志 2006;22(7) 13-14	2006		2	1	50	临床医生	电针、 穴位埋线、 耳压综合治疗	饮食控制 西医	西医	单纯性肥胖症	内分泌、营养和代谢疾病	否	11	否	否	否	是	是	否	是	否	是	是	是	否	否	否	否	是	是	否	否	否	否	否	否	是	否	否	否	否	是	是	否	否
1578	电针治疗腰椎间盘突出症的疗效观察	李丽霞, 林国华, 张汉梁 and 刘醒如	(1)广州市中医医院,广东广州510130;	针灸临床杂志 2006;22(7) 36-37	2006		4	2	154	临床医生	电针方法(主穴)治疗;	以超短波为主的方法治疗	西医	腰椎间盘突出症	肌肉骨骼系统和结缔组织疾病	否	9	否	否	否	是	是	否	是	否	是	是	是	否	否	否	否	是	是	否	否	否	否	是	否	是	否	否	否	是	是	是	否	否
1580	针刺导气法治疗急性腰扭伤临床观察	范桂滨	福建省古田县中医院,福建古田 352200	针灸临床杂志 2006;22(7) 43	2006		1	1	60	临床医生	在针刺得气的基础上施以导气法治疗	在常规针刺得气后留针 20min	单纯针灸	急性腰扭伤	损伤、中毒和外因的某些后果	否	0	否	否	否	是	是	否	是	否	否	否	是	否	否	否	否	否	否	否	否	否	是	是	否	是	否	否	否	否	是	是	否	否
1582	分组取穴、交替针刺并电针治疗面神经炎的临床观察	罗和平 and 王邦博	海南省中医院针灸科,海南海口 570203	针灸临床杂志 2006;22(8) 10-11	2006		2	1	120	未提及	交替针刺并电针2 组腧穴	交替针刺2 组腧穴/每天针刺2 组腧穴	多种对照措施	面神经炎	神经系统疾病	否	1	否	否	否	是	是	否	是	否	是	是	是	是	否	否	否	是	是	否	否	否	否	是	否	是	否	否	否	是	是	是	否	否
1583	挂针为主配合拔罐治疗顽固性面肌痉挛	林忆平 and 张京晶	云南中医学院,云南昆明 650224	针灸临床杂志 2006;22(8) 25-26	2006		2	1	48	临床医生	挂针为主配合拔罐	常规取穴及针刺手法配合拔罐/常规取穴及针刺手法	多种对照措施	顽固性面肌痉挛	肌肉骨骼系统和结缔组织疾病	否	0	否	否	否	是	是	否	是	否	是	否	是	否	否	否	否	否	否	否	否	否	否	否	否	是	否	否	否	否	是	是	否	否
1584	醒脑开窍针法治疗卒中后肢体功能障碍78例临床研究	罗平 and 张淑忆	山东桓台县人民医院,山东桓台 256400	针灸临床杂志 2006;22(8) 41-42	2006		2	1	150	临床医生	用醒脑开窍针法	用常规取阳明经为主治疗	单纯针灸	卒中后肢体功能障碍	循环系统疾病	否	3	否	否	否	是	是	否	是	否	否	否	是	否	否	否	否	否	否	否	否	否	否	否	否	是	否	否	否	是	是	是	否	否
1585	电针夹脊穴对腰椎间盘突出症患者血浆一氧化氮及自由基代谢的影响	黄国付, 张红星 and 张唐法	武汉市中西医结合医院,湖北武汉 430022	针灸临床杂志 2006;22(8) 5-7	2006		3	1	68	临床医生	电针夹脊穴	常规针刺	单纯针灸	腰椎间盘突出症	肌肉骨骼系统和结缔组织疾病	是	6	否	否	否	是	是	否	是	否	是	是	是	是	否	否	否	否	否	否	否	否	否	是	否	是	否	否	否	否	是	是	否	否
1586	夹脊穴不同取穴与针刺方法治疗腰椎间盘突出症的临床对比观察	姜桂美 and 贾超	(1)广东省中医院,广东广州510120;	针灸临床杂志 2006;22(8) 8-9	2006		2	2	160	临床医生	督脉旁开0.5寸浅刺/督脉旁开0.5寸深刺	督脉旁开1寸浅刺及督脉旁开1 寸深刺	多种对照措施	腰椎间盘突出症	肌肉骨骼系统和结缔组织疾病	否	3	否	否	否	是	是	否	是	否	是	是	是	是	否	否	否	否	否	否	否	否	否	是	否	是	否	否	否	否	是	是	否	否
1587	分期针刺治疗脑梗死的临床疗效对比研究	李雪岩 and 孙忠人	黑龙江中医药大学附属二院,黑龙江哈尔滨 150001	针灸临床杂志 2006;22(9) 10-11	2006		2	1	60	研究生	分期针刺	常规针刺	单纯针灸	脑梗死	循环系统疾病	否	2	否	否	否	是	是	否	是	否	是	否	是	是	否	否	否	否	否	否	否	否	否	否	否	是	否	否	否	否	是	是	否	否
1588	项针配合康复训练治疗急性脑卒中后吞咽障碍的疗效观察	陈丽萍, 申永涛 and 刘娟	江苏省连云港市中医院,江苏连云港 222004	针灸临床杂志 2006;22(9) 15-16	2006		3	1	60	未提及	应用项针、 康复训练进行综合治疗,	应用项针、 康复训练进行综合治疗,对照组	多种对照措施	急性脑卒中后吞咽障碍	循环系统疾病	否	3	否	否	否	是	是	否	是	否	是	是	是	否	否	否	否	否	否	否	否	否	否	是	否	是	否	否	否	是	是	是	否	否
1589	电针与单纯针刺治疗视网膜色素变性的临床对比研究	白鹏, 王影, 赵吉平, 孙河 and 包大鹏	(1)北京中医药大学东直门医院,北京100700;	针灸临床杂志 2006;22(9) 17-19	2006		5	4	37	未提及	电针	单纯针刺	单纯针灸	视网膜色素变性	眼和附器疾病	否	6	否	否	否	是	是	否	是	否	是	是	是	是	否	否	否	否	否	否	否	否	否	是	否	是	否	否	否	是	是	是	否	否
1590	醒脑开窍针刺法配合现代促通技术改善脑卒中患者肢体功能障碍的临床研究	曾学清, 滕东时, 杨涛 and 何小花	(1)大庆油田医院,黑龙江大庆163000;	针灸临床杂志 2006;22(9) 20-21	2006		4	2	120	临床医生	醒脑开窍针刺法配合促通技术进行康复治疗,	单纯进行促通技术治疗	西医	脑卒中患者肢体功能障碍	循环系统疾病	否	7	否	否	否	是	是	否	是	否	是	是	是	否	否	否	否	是	是	否	否	否	否	是	否	是	否	否	否	是	是	是	否	否
1592	耳针加中药治疗寻常痤疮30例临床疗效观察	姚玉芳, 吴成长 and 孟云凤	安徽中医学院针灸骨伤临床学院,安徽合肥 230038	针灸临床杂志 2006;22(9) 23-24	2006		3	1	60	研究者	耳针加中药治疗	耳针	单纯针灸	寻常痤疮	皮肤和皮下组织疾病	否	1	否	否	否	是	是	否	是	否	是	是	是	否	否	否	否	否	否	否	否	否	否	否	否	是	否	否	否	是	是	是	否	否
1596	项针治疗假性延髓麻痹的临床疗效再评价	高维滨, 刘勇, 倪金霞, 朱文增 and 李晓宁	黑龙江中医药大学附属二院,黑龙江哈尔滨 150001	针灸临床杂志 2006;22(9) 8-10	2006		5	1	180	临床医生	采用项针为主治疗	采用药物治疗	西医	假性延髓麻痹	神经系统疾病	是	11	否	否	否	是	是	否	是	否	是	否	否	否	否	否	否	否	否	否	否	是	否	是	否	是	否	否	否	否	是	是	否	否
1598	经颅重复针刺对60例面神经损伤修复的临床研究	徐波克, 朱冬梅 and 孙申田	黑龙江中医药大学,黑龙江哈尔滨 150040	针灸临床杂志 2007;23(1) 13-14	2007		2	1	60	研究生	经颅重复针刺运动区下点	经颅重复针刺平衡区/经颅重复针刺百会穴	多种对照措施	面神经损伤修复	损伤、中毒和外因的某些后果	否	0	否	否	否	否	是	否	是	否	否	是	是	否	否	否	否	否	否	否	否	否	否	是	否	是	否	否	否	否	是	是	否	否
1600	手针治疗足跟痛症102例疗效观察	龙晖	广东吴川市人民医院,广东吴川 524500	针灸临床杂志 2007;23(1) 21-22	2007		1	1	153	临床医生	手针针刺手部的足跟穴及阿是穴	传统经穴奇穴治疗	单纯针灸	足跟痛症	肌肉骨骼系统和结缔组织疾病	否	0	否	否	否	是	是	否	是	否	否	否	是	否	否	否	否	是	是	否	否	否	否	是	否	是	否	否	否	是	是	是	否	否
1601	电针中髎穴为主治疗膀胱过度活动症35例	廖小七, 唐华 and 肖鹏	三明市第二医院,福建三明 366000	针灸临床杂志 2007;23(1) 35-36	2007		3	1	67	临床医生	西药及行为治疗外,配合针灸治疗	单独使用西药治疗配合行为治疗	西医	膀胱过度活动	泌尿生殖系统疾病	否	3	否	否	否	是	是	否	是	否	是	否	是	否	否	否	否	否	否	否	否	否	否	是	否	是	否	否	否	是	是	是	否	否
1604	针刺配合刺血拔罐治疗腰椎间盘突出症63例	卢静 and 王瑛	广元市中医院,四川广元 628000	针灸临床杂志 2007;23(3) 16-17	2007		2	1	126	临床医生	针刺配合刺血拔罐)	针刺	单纯针灸	腰椎间盘突出症	肌肉骨骼系统和结缔组织疾病	否	3	否	否	否	是	是	否	是	否	是	是	是	否	否	否	否	否	否	否	否	否	否	否	否	是	否	否	否	是	是	是	否	否
1605	针刺配合超短波治疗过敏性鼻炎临床观察	赵辉, 谭乐成 and 王艳	山东省莱芜钢铁集团有限公司医院,山东莱芜 271126	针灸临床杂志 2007;23(3) 20-21	2007		3	1	61	临床医生	采用针刺配合超短波治疗	针刺	单纯针灸	过敏性鼻炎	呼吸系统疾病	否	4	否	否	否	是	是	否	是	否	是	是	是	是	否	否	否	否	否	否	否	否	否	是	否	是	否	否	否	否	是	是	否	否
1607	头针配合康复手法治疗偏瘫肩关节半脱位	赵一宇 and 刘红玲	钦州市第二人民医院,广西钦州 535000	针灸临床杂志 2007;23(4) 20-21	2007		2	1	128	临床医生	头针治疗的同时进行康复手法治疗	头针治疗	单纯针灸	偏瘫肩关节半脱位	肌肉骨骼系统和结缔组织疾病	否	2	否	否	否	是	是	否	是	否	是	否	是	否	否	否	否	否	否	否	否	否	否	否	否	是	否	否	否	是	是	是	否	否
1608	针刺日月穴治疗慢性胆囊炎的临床观察	杜翠云 and 李妍	(1)天津中医药大学,天津300193;	针灸临床杂志 2007;23(4) 35-36	2007		2	2	60	研究生	针刺双侧日月穴治疗	针刺双侧昆仑穴	单纯针灸	慢性胆囊炎	消化系统疾病	是	2	否	否	否	是	是	否	是	否	是	是	是	是	否	否	否	否	否	否	否	否	否	是	否	是	否	否	否	是	是	是	否	否
1609	电针丰隆穴治疗高脂血症临床研究	张红星, 张唐法, 周利, 万文俊 and 黄国付	武汉市中西医结合医院,湖北武汉 430022	针灸临床杂志 2007;23(4) 7-8	2007		5	1	60	临床医生	采用电针丰隆穴治疗	采用普伐他汀片治疗	西医	高脂血症	循环系统疾病	否	10	否	否	否	是	是	否	是	否	是	否	是	是	否	否	否	是	是	否	否	否	否	是	否	是	否	否	否	否	是	是	否	否
1610	醒脑开窍针法治疗中风恢复期疗效观察	庞国军 and 王可博	舟山市中医骨伤联合医院中风治疗中心,浙江舟山 316000	针灸临床杂志 2007;23(5) 19-20	2007		2	1	106	临床医生	醒脑开窍针法	传统针法	单纯针灸	中风恢复	循环系统疾病	否	3	否	否	否	是	是	否	是	否	是	是	是	是	否	否	否	否	是	否	否	否	否	是	否	是	否	否	否	是	是	是	否	否
1611	电针治疗带状疱疹后遗神经痛31例	石育才	江苏兴化市中医院,江苏兴化 225700	针灸临床杂志 2007;23(5) 27-28	2007		1	1	57	临床医生	采用电针治疗	采用多虑平治疗	西医	带状疱疹后遗神经痛	皮肤和皮下组织疾病	否	11	否	否	否	是	是	否	是	否	否	否	是	否	否	否	否	否	否	否	否	否	否	否	否	是	否	否	否	否	是	是	否	否
1612	点刺金津玉液穴治疗中风后运动性失语症52例	廖军芳	广东省江门市五邑中医院,广东江门 529000	针灸临床杂志 2007;23(5) 35-36	2007		1	1	100	临床医生	采用点刺金津玉液穴加体针治疗	体针治疗	单纯针灸	中风后运动性失语症	循环系统疾病	否	8	否	否	否	是	是	否	是	否	是	是	是	否	否	否	否	否	否	否	否	否	否	是	否	是	否	否	否	是	是	是	否	否
1614	穴位贴敷配合穴位埋线治疗慢性浅表性胃炎的临床疗效观察	朱秀平, 朱美群 and 黄少姬	广东省高要市中医院,广州广东 526100	针灸临床杂志 2007;23(6) 1-3	2007		3	1	112	临床医生	穴位贴敷 +穴位埋线	西药	西医	慢性浅表性胃炎	消化系统疾病	否	9	否	否	否	是	是	否	是	否	是	是	是	否	否	否	否	是	是	否	否	否	否	是	否	是	否	否	否	是	是	是	否	否
1615	针刺结合脑超声对脑梗死恢复期疗效观察	孙远征 and 王春英	(1)黑龙江中医药大学附属第二医院,黑龙江哈尔滨150001;	针灸临床杂志 2007;23(6) 21-22	2007		2	2	60	未提及	针刺的基础上接受脑超声治疗	针刺	单纯针灸	脑梗死恢复期	循环系统疾病	否	0	否	否	否	是	是	否	是	否	是	是	是	否	否	否	否	否	否	否	否	否	否	是	否	是	否	否	否	是	是	是	否	否
1618	大灸百会、大椎刺血治疗椎动脉型颈椎病	朱爱军	江苏省连云港市中医院,江苏连云港 222000	针灸临床杂志 2007;23(6) 29-30	2007		1	1	60	临床医生	大灸百会大椎刺血治疗	传统针刺	单纯针灸	椎动脉型颈椎病	肌肉骨骼系统和结缔组织疾病	否	2	否	否	否	是	是	否	是	否	是	是	是	否	否	否	否	否	否	否	否	否	否	是	否	是	否	否	否	是	是	是	否	否
1619	透穴针刺治疗动眼神经麻痹的临床观察	苏云海 and 蔡岩松	(1)黑龙江省中医研究院,黑龙江哈尔滨150036;	针灸临床杂志 2007;23(6) 31	2007		2	2	72	未提及	透穴针刺治疗	药物	西医	动眼神经麻痹	神经系统疾病	否	2	否	否	否	否	否	否	是	否	是	是	是	否	否	否	否	否	否	否	否	否	否	否	否	是	否	否	否	是	是	是	否	否
1620	长时间留针治疗失眠的临床研究	丁德光, 罗惠平 and 焦扬	湖北省中医院,湖北武汉 430061	针灸临床杂志 2008;24(1) 10-11	2008		3	1	56	临床医生	针刺	口服舒乐安定治疗	西医	失眠	精神和行为障碍	否	4	否	否	否	是	是	否	是	否	是	是	是	否	否	否	否	否	否	否	否	否	否	是	否	是	否	否	否	是	是	是	否	否
1621	针刺疗法治疗小儿脑瘫的疗效观察	徐凯	广州市荔湾区芳村中医院,广东广州 510360	针灸临床杂志 2008;24(1) 11-12	2008		1	1	50	临床医生	传统针刺治疗,	胞二磷胆碱肌肉注射	西医	小儿脑瘫	神经系统疾病	否	4	否	否	否	是	是	否	是	否	是	是	是	否	否	否	否	是	是	否	否	否	否	是	否	是	否	否	否	是	是	是	否	否
1622	扶突穴为主治疗脑卒中假性球麻痹	沈王明	黄岩中医院,浙江台州 318020	针灸临床杂志 2008;24(1) 17-18	2008		1	1	150	未提及	扶突穴配合头针治疗	传统头针	单纯针灸	脑卒中假性球麻痹	循环系统疾病	否	1	否	否	否	是	是	否	是	否	是	是	是	是	否	否	否	是	是	否	否	否	否	是	否	是	否	否	否	否	是	是	否	否
1623	齐刺法治疗梨状肌损伤综合症疗效观察	周仲瑜	湖北省中医院,湖北武汉 430061	针灸临床杂志 2008;24(1) 22	2008		1	1	61	研究者	齐刺阿是穴加灸,配合肾俞、 大肠俞、 承扶、 委中、 昆仑穴治疗	传统针法	单纯针灸	梨状肌损伤综合症	肌肉骨骼系统和结缔组织疾病	否	1	否	否	否	是	是	否	是	否	是	是	是	否	否	否	否	是	是	否	否	否	是	否	否	是	否	否	否	是	是	是	否	否
1625	电针结合中药治疗带状疱疹后遗神经痛35例	李春华 and 伍萍	江华瑶族自治县人民医院,湖南江华 425500	针灸临床杂志 2008;24(1) 29-30	2008		2	1	67	临床医生	采用电针配给合中药治疗	采用单纯的针刺	单纯针灸	带状疱疹后遗神经痛	皮肤和皮下组织疾病	否	3	否	否	否	是	是	否	是	否	是	是	是	否	否	否	否	否	否	否	否	否	否	否	否	是	否	否	否	否	是	是	否	否
1626	电针丰隆、阴陵泉治疗原发性高脂血症临床疗效研究	胡幼平, 卢松, 胥林波 and 王友军	(1)成都中医药大学,四川成都610075;	针灸临床杂志 2008;24(1) 6-7	2008		4	4	69	未提及	电针	药物	西医	原发性高脂血症	循环系统疾病	否	0	否	否	否	是	是	否	是	否	是	否	是	否	否	否	否	否	否	否	否	否	否	是	否	是	否	否	否	否	是	是	否	否
1627	电针配合走罐治疗脑梗塞偏瘫临床观察	徐维, 陈麟, 孙昱 and 张冬梅	福建省立医院,福建福州 350001	针灸临床杂志 2008;24(10) 12-13	2008		4	1	75	未提及	电针配合走罐治疗	采用单纯电针治疗	单纯针灸	脑梗塞偏瘫	循环系统疾病	否	0	否	否	否	是	是	否	是	否	是	是	是	否	否	否	否	是	是	否	否	否	是	是	否	是	否	否	否	是	是	是	否	否
1628	针刺加独活寄生汤治疗腰椎间盘突出症43例	林旭明, 吴清明, 杨智慧 and 付磊	湖南中医药大学,湖南长沙 410005	针灸临床杂志 2008;24(10) 15-16	2008		4	1	87	研究生	针刺配合独活寄生汤	单纯针刺治疗	单纯针灸	腰椎间盘突出症	肌肉骨骼系统和结缔组织疾病	是	3	否	否	否	是	是	否	是	否	是	是	是	否	否	否	否	是	是	否	否	否	是	是	否	是	否	否	否	是	是	是	否	否
1629	醒脑开窍针刺法治疗中风病的临床观察	朱德宇	四川自贡市中医院,四川自贡 643010	针灸临床杂志 2008;24(10) 24	2008		1	1	50	未提及	采用醒脑开窍法的处方	采用取阳经穴为主,上肢取肩 、 曲池、 手三里、 外关、 合谷, 下肢取风市、 阳陵泉、 昆仑、 足临泣	单纯针灸	中风病	循环系统疾病	否	0	否	否	否	否	否	否	是	否	是	否	是	是	否	否	否	否	否	否	否	否	否	否	否	是	否	否	否	否	是	是	否	否
1630	推拿配合深刺阿是穴治疗急性腰扭伤63例	张辉	扬州中医院,江苏扬州 225002	针灸临床杂志 2008;24(10) 25-26	2008		1	1	123	临床医生	推拿配合深刺阿是穴治疗	用推拿治疗	中医出针灸外的其它方法	急性腰扭伤	损伤、中毒和外因的某些后果	否	1	否	否	否	是	是	否	是	否	是	是	是	否	否	否	否	否	否	否	否	否	否	否	否	是	否	否	否	是	是	是	否	否
1631	中药隔姜灸治疗支气管哮喘48例	黄红缨	广东省中山市中医院,广东中山 528400	针灸临床杂志 2008;24(10) 33-34	2008		1	1	96	未提及	中药加针刺	常规中西药综合治疗	西医	支气管哮喘	呼吸系统疾病	否	2	否	否	否	是	是	否	是	否	是	否	是	否	否	否	否	否	否	否	否	否	否	是	否	是	否	否	否	是	是	是	否	否
1632	醒脑开窍法并夹脊刺治疗中风后偏瘫痉挛状态	段美志 and 李向荣	(1)湖南中医药大学,湖南长沙410005;	针灸临床杂志 2008;24(10) 7-9	2008		2	2	60	研究生	采取醒脑开窍针刺法并夹脊刺治疗	传统针刺法治疗。	单纯针灸	中风后偏瘫痉挛	循环系统疾病	是	3	否	否	否	是	是	否	是	否	是	是	是	是	否	否	否	否	否	否	是	否	否	是	否	是	否	否	否	是	是	是	否	否
1633	头电针配合吞咽功能训练治疗脑卒中后吞咽障碍60例	曹强	成都中医药大学附属医院,四川成都 610072	针灸临床杂志 2008;24(11) 12-13	2008		1	1	120	未提及	采用针刺配合吞咽功能训练治疗	单纯采用吞咽功能训练治疗	西医	脑卒中后吞咽障碍	循环系统疾病	否	0	否	否	否	是	是	否	是	否	是	是	是	否	否	否	否	否	否	否	否	否	否	是	否	是	否	否	否	否	是	是	否	否
1634	不同刺激量针刺拮抗肌与主动肌治疗脑卒中后痉挛性偏瘫的临床疗效观察	姜桂美, 吴思平, 贾超 and 刘映芬	(1)广东省中医院,广东广州510120;	针灸临床杂志 2008;24(11) 1-3	2008		4	2	120	临床医生	针刺主动肌强刺激组与针刺主动肌弱刺激	针刺拮抗肌强刺激/针刺拮抗肌弱刺激	多种对照措施	脑卒中后痉挛性偏瘫	循环系统疾病	否	7	否	否	否	是	是	否	是	否	是	是	是	是	否	否	否	否	是	否	否	否	否	是	否	是	否	否	否	是	是	是	否	否
1635	针药结合治疗冠心病心绞痛35例	李景君, 陈晨 and 杜边军	(1)黑龙江省饶河县中医院,黑龙江饶河156700;	针灸临床杂志 2008;24(11) 15-16	2008		3	2	69	临床医生	针刺加药物	药物	西医	冠心病心绞痛	循环系统疾病	否	2	否	否	否	否	是	否	是	否	是	否	是	是	否	否	否	否	否	否	否	否	否	否	否	是	否	否	否	是	否	是	否	否
1636	针刺配合醋离子导入、刮痧治疗神经根型颈椎病	李士杰, 王玉华, 宫丽莉 and 于霞	青岛大学医学院附属医院,山东青岛 266003	针灸临床杂志 2008;24(12) 15-16	2008		4	1	180	临床医生	采用针刺加醋离子导入、 循经刮痧综合治疗。	采用中频电流疗法治疗	西医	神经根型颈椎病	肌肉骨骼系统和结缔组织疾病	否	0	否	否	否	是	是	否	是	否	是	是	是	否	否	否	否	是	是	否	否	否	否	否	否	是	否	否	否	是	是	是	否	否
1637	针刺配合脑得生治疗血管性痴呆的临床观察	孙远征 and 薛建琴	黑龙江中医药大学附属第二医院,黑龙江哈尔滨 150001	针灸临床杂志 2008;24(12) 7-8	2008		2	1	75	研究者	针刺/在针刺组基础上加用脑得生	给予都可喜片	多种对照措施	血管性痴呆	循环系统疾病	否	1	否	否	否	是	是	否	是	否	是	是	是	否	否	否	否	否	否	否	否	否	否	是	否	是	否	否	否	是	是	是	否	否
1638	腰部夹脊电针治疗腰椎间盘突出症	赵嘉勇	北京市顺义区医院,北京 101300	针灸临床杂志 2008;24(4) 10-11	2008		1	1	108	未提及	腰部夹脊电针结合牵引治疗	腰部夹脊电针、 牵引治疗	单纯针灸	腰椎间盘突出症	肌肉骨骼系统和结缔组织疾病	否	8	否	否	否	是	是	否	是	否	是	是	是	否	否	否	否	否	否	否	否	否	是	是	否	是	否	否	否	否	是	是	否	否
1639	项针疗法治疗颈性头痛的疗效观察	王海峰 and 戴启斌	辽宁省朝阳市第二医院,辽宁朝阳 122000	针灸临床杂志 2008;24(4) 1-3	2008		2	1	205	临床医生	采用项针技术治疗, B 组采用局部神经阻滞治疗,	采用口服药物治疗	西医	颈性头痛	神经系统疾病	否	3	否	否	否	是	是	否	是	否	是	否	是	是	否	否	否	否	否	否	否	否	否	是	否	是	否	否	否	否	是	是	否	否
1640	温针、中药熏洗对脑卒中患者步行能力的影响	边晓东	嘉兴市中医院,浙江嘉兴 314001	针灸临床杂志 2008;24(4) 13-14	2008		1	1	60	临床医生	温针、 中药熏洗和康复训练治疗,	只用康复训练治疗	西医	脑卒中患者步行能力	循环系统疾病	否	0	否	否	否	是	是	否	是	否	是	是	是	否	否	否	否	否	否	否	否	否	是	否	否	是	否	否	否	否	否	是	否	否
1641	温针灸内外膝眼穴为主治疗膝骨性关节炎	陈秋明, 余伯亮 and 宾淑芬	广东省江门市五邑中医院,广东江门 529000	针灸临床杂志 2008;24(4) 9-10	2008		3	1	470	临床医生	以温针灸内外膝眼穴为主治疗	以超短波治疗为主	西医	膝骨性关节炎	肌肉骨骼系统和结缔组织疾病	否	2	否	否	否	是	是	否	是	否	是	否	是	否	否	否	否	否	否	否	否	否	否	是	否	是	否	否	否	否	是	是	否	否
1642	蜂针结合中药外敷治疗急性痛风性关节炎疗效观察	李卫东	乐昌市中医院,广东乐昌 512200	针灸临床杂志 2008;24(5) 20-21	2008		1	1	77	临床医生	采用蜂针对穴刺围刺结合中药外敷	单纯采用常规蜂针疗法,	单纯针灸	急性痛风性关节炎	肌肉骨骼系统和结缔组织疾病	否	2	否	否	否	是	是	否	是	否	是	是	是	否	否	否	否	否	否	否	否	否	否	是	否	是	否	否	否	是	是	是	否	否
1643	齐刺配合定点斜扳法为主治疗第3腰椎横突综合症120例	郎伯旭 and 罗建昌	台州市立医院,浙江台州 318000	针灸临床杂志 2008;24(5) 32-33	2008		2	1	180	未提及	取阿是穴及上下各1 cm为主。手法以定点斜扳法为主	阿是穴为主,手法以 中医筋伤学 的方法为主	单纯针灸	第3腰椎横突综合症	肌肉骨骼系统和结缔组织疾病	否	1	否	否	否	是	是	否	是	否	是	否	是	否	否	否	否	否	否	否	否	否	否	是	否	是	否	否	否	否	是	是	否	否
1645	针刺任脉经穴为主治疗脑梗塞临床观察	曹雪梅, 于海波, 刘远声, 饶晓丹 and 罗文舒	广州中医药大学附属深圳市中医院,广东深圳 518033	针灸临床杂志 2008;24(5) 4-5	2008		5	1	60	临床医生	任脉经穴为主针刺治疗、	常规阳明经穴为主针刺治疗	单纯针灸	脑梗塞	循环系统疾病	否	3	否	否	否	是	是	否	是	否	是	是	是	是	否	否	否	否	否	否	否	否	否	是	否	是	否	否	否	是	是	是	否	否
1646	刺督调神法治疗血管性痴呆的临床研究	李佩芳, 於先贵 and 王涛	(1)安徽中医学院附属二院,安徽合肥230061;	针灸临床杂志 2008;24(5) 8-9	2008		3	2	86	未提及	刺督调神法治疗	传统针刺治疗	单纯针灸	血管性痴呆	循环系统疾病	否	9	否	否	否	是	是	否	是	否	是	是	是	是	否	否	否	否	否	否	否	否	否	是	否	是	否	否	否	否	是	是	否	否
1647	平衡针刺法治疗中风后上肢高痉挛状态疗效观察	龚燕, 朱国祥 and 曾友华	杭州市中医院,浙江杭州 310006	针灸临床杂志 2008;24(6) 15-17	2008		3	1	60	未提及	平衡针刺治疗	痉挛拮抗肌侧取穴治疗	单纯针灸	中风后上肢高痉挛	循环系统疾病	是	7	否	否	否	是	是	否	是	否	是	是	是	是	否	否	否	是	是	否	否	否	否	是	否	是	否	否	否	是	是	是	否	否
1650	针刺配合背部梅花针叩刺拔罐治疗乳腺增生病41例	温萍, 吴岫芙 and 刘满芬	广东省汕头市第四人民医院,广东汕头 515021	针灸临床杂志 2008;24(7) 19-20	2008		3	1	77	临床医生	采用针刺配合背部梅花针叩刺拔罐治疗,	口服乳癖消治疗	西医	乳腺增生病	内分泌、营养和代谢疾病	否	2	否	否	否	是	是	否	是	否	是	否	是	否	否	否	否	否	否	否	否	否	否	否	否	是	否	否	否	是	是	是	否	否
1651	舌针为主治疗血管性痴呆临床观察	李滋平	广东省中医院,广东广州 510120	针灸临床杂志 2008;24(7) 29-30	2008		1	1	78	临床医生	采用舌针治疗	采用单纯药物	西医	血管性痴呆	循环系统疾病	是	6	否	否	否	是	是	否	是	否	是	是	是	是	否	否	否	是	是	否	否	否	否	是	否	是	否	否	否	是	是	是	否	否
1652	电针配合中药治疗呃逆的临床观察	李建中 and 李建华	(1)山西晋城市人民医院,山西晋城048000;	针灸临床杂志 2008;24(7) 31-32	2008		2	2	60	未提及	采用电针配合中药治疗	常规针刺法治疗	单纯针灸	呃逆	消化系统疾病	否	0	否	否	否	是	是	否	是	否	否	是	是	否	否	否	否	否	否	否	否	否	是	否	否	是	否	否	否	否	是	是	否	否
1653	项针对脑卒中所致假性延髓麻痹患者血清VEGF和TGF-β1的影响	冯晶, 肖咏, 马廉, 林广裕 and 史雪川	汕头大学医学院附属第二医院,广东汕头 515041	针灸临床杂志 2008;24(7) 46-47	2008		5	1	90	临床医生	常规药物治疗的基础上 ,选取颈项部穴位	常规药物治疗	西医	假性延髓麻痹	神经系统疾病	否	2	否	否	否	是	是	否	是	否	是	是	否	是	否	否	否	否	否	否	否	否	否	是	否	是	否	否	否	否	是	是	否	否
1654	近端拮抗肌群取穴法与传统取穴法对下肢痉挛性偏瘫的疗效观察	樊玲, 薛斌, 赵菁菁 and 曾令川	四川省中医药科学院中医研究所,四川成都 610031	针灸临床杂志 2008;24(7) 6-8	2008		4	1	83	临床医生	针刺近端拮抗肌群穴和良姿位摆放	针刺传统腧穴和良姿位摆放	单纯针灸	下肢痉挛性偏瘫	神经系统疾病	否	2	否	否	否	是	是	否	是	否	是	是	是	是	否	否	否	是	是	否	否	否	否	是	否	是	否	否	否	是	是	是	否	否
1655	反阿是穴治疗膝关节侧副韧带损伤疗效观察	杨晓鸿	江西省赣州市人民医院,江西赣州 341000	针灸临床杂志 2008;24(7) 8-10	2008		1	1	60	临床医生	针刺反阿是穴	传统取穴组针刺传统取穴	单纯针灸	膝关节侧副韧带损伤	损伤、中毒和外因的某些后果	否	0	否	否	否	是	是	否	是	否	是	否	是	是	否	否	否	否	否	否	否	否	否	是	否	是	否	否	否	否	否	是	否	否
1656	电针配合刮痧治疗乳腺小叶增生30例	陈美仁	湖南中医药高等专科学校,湖南株洲 412012	针灸临床杂志 2008;24(8) 17-18	2008		1	1	90	研究者	电针配合刮痧	只应用刮痧疗法/用单纯针灸治疗	多种对照措施	乳腺小叶增生	内分泌、营养和代谢疾病	否	0	否	否	否	是	是	否	是	否	是	是	是	否	否	否	否	否	否	否	否	否	否	否	否	是	否	否	否	否	是	是	否	否
1657	推拿配合浅针治疗偏头痛的疗效分析	蔡耿辉, 汪流 and 林秀瑶	福建医科大学附属泉州市第一医院,福建泉州 362000	针灸临床杂志 2008;24(8) 25-27	2008		3	1	84	未提及	采用推拿手法配合浅针治疗	采用口服药物治疗	西医	偏头痛	神经系统疾病	是	1	否	否	否	是	是	否	是	否	是	是	是	是	否	否	否	否	否	否	否	否	否	否	否	是	否	否	否	是	是	是	否	否
1658	运动针法治疗中风后上肢肌肉痉挛的临床观察	曹辰虹 and 廉玉麟	天津中医药大学第一附属医院,天津 300193	针灸临床杂志 2008;24(8) 33-34	2008		2	1	64	临床医生	传统针刺	运动针法针刺	单纯针灸	中风后上肢肌肉痉挛	循环系统疾病	是	3	否	否	否	是	是	否	是	否	是	是	是	是	否	否	否	是	是	否	否	否	否	是	否	是	否	否	否	是	是	是	否	否
1659	头针治疗对不同年龄组Bell麻痹患者神经功能恢复影响的临床研究	徐博佳 and 孙申田	黑龙江中医药大学,黑龙江哈尔滨 150040	针灸临床杂志 2008;24(8) 6-7	2008		2	1	60	研究生	头针	药物加针刺	单纯针灸	Bell麻痹	神经系统疾病	否	0	否	否	否	是	是	否	是	否	是	是	是	是	否	否	否	否	否	否	否	否	否	是	否	是	否	否	否	否	是	是	否	否
1660	早期针灸加康复治疗对急性缺血中风患者肢体功能的影响	余志辉 and 胡建芳	广州市花都区中医院,广东广州 510803	针灸临床杂志 2008;24(8) 8-11	2008		2	1	123	临床医生	在早期(病情稳定后48 h 内)同时接受针灸及康复治疗	仅接受康复治疗	西医	急性缺血中风	循环系统疾病	否	4	否	否	否	是	是	否	是	否	是	是	是	是	否	否	否	是	是	否	否	否	否	是	否	是	否	否	否	是	是	是	否	否
1662	头针结合高电位治疗脑卒中后肩痛的临床观察	唐强, 陈慧杰 and 李雪静	(1)黑龙江中医药大学附属第二医院,黑龙江哈尔滨150001;	针灸临床杂志 2009;25(1) 19-20	2009		3	2	40	研究者	针灸结合高电位	药物	西医	脑卒中后肩痛	循环系统疾病	否	0	否	否	否	是	是	否	是	否	是	是	是	否	否	否	否	否	否	否	否	否	否	是	否	是	否	否	否	否	否	是	否	否
1663	调神理气针刺法治疗中风后抑郁症36例	李岩, 刘睿, 王颖 and 徐文源	黑龙江中医药大学附属第一医院,黑龙江哈尔滨 150040	针灸临床杂志 2009;25(1) 22-23	2009		4	1	72	临床医生	采取调神理气法穴针刺	服用百忧解治疗	西医	中风后抑郁症	循环系统疾病	否	5	否	否	否	是	是	否	是	否	是	是	是	否	否	否	否	否	否	否	否	否	否	是	否	是	否	否	否	否	否	是	否	否
1664	电针加刺络拔罐治疗肩周炎疗效观察	陈建军	南京中医药大学,江苏南京 210029	针灸临床杂志 2009;25(1) 27-28	2009		1	1	58	未提及	常规电针治疗基础上加刺络拔罐治疗	常规电针治疗	单纯针灸	肩周炎	肌肉骨骼系统和结缔组织疾病	否	1	否	否	否	是	是	否	是	否	是	否	是	是	否	否	否	是	是	否	否	否	否	是	否	是	否	否	否	是	是	是	否	否
1665	电体针与传统针刺对卒中后足下垂的疗效对比观察	张宁 and 高敏	(1)黑龙江中医药大学,黑龙江哈尔滨150040;	针灸临床杂志 2009;25(1) 29-30	2009		2	2	40	研究生	采用神经刺激原则治疗	采用中医传统配穴原则治疗	单纯针灸	卒中后足下垂	循环系统疾病	否	3	否	否	否	是	是	否	是	否	是	是	是	是	否	否	否	否	否	否	否	否	否	是	否	是	否	否	否	是	是	是	否	否
1666	电针华佗夹脊穴治疗小儿脑瘫肌痉挛的临床观察	谢菊英 and 王灵	湘南学院附属医院,湖南郴州 423000	针灸临床杂志 2009;25(1) 31-32	2009		2	1	30	临床医生	采用运动疗法、 水疗、 痉挛机治疗等常规康复治疗之外，采用常规康复治疗外 ,加用电针华佗夹脊穴	采用运动疗法、 水疗、 痉挛机治疗等常规康复治疗	西医	小儿脑瘫肌痉挛	神经系统疾病	否	5	否	否	否	是	是	否	是	否	是	是	是	否	否	否	否	否	否	否	否	否	否	是	否	是	否	否	否	否	否	是	否	否
1667	经皮神经电刺激治疗慢传输型便秘的疗效观察	迟旭 and 鞠琰莉	北京大学深圳医院,广东深圳 518036	针灸临床杂志 2009;25(1) 32-33	2009		2	1	60	临床医生	韩氏穴位神经刺激仪治疗	枸橼酸莫沙必利治疗	西医	慢传输型便秘	消化系统疾病	否	3	否	否	否	是	是	否	是	否	是	否	是	否	否	否	否	是	是	否	否	否	否	是	否	是	否	否	否	否	是	是	否	否
1669	深刺腰夹脊穴配合骶管注射治疗腰椎间盘突出症的临床体会	李鹏飞	广东省深圳市宝安区龙华人民医院,广东深圳 518109	针灸临床杂志 2009;25(10) 20-21	2009		1	1	188	临床医生	深刺夹脊穴	常规针刺	单纯针灸	腰椎间盘突出症	肌肉骨骼系统和结缔组织疾病	否	1	否	否	否	是	否	否	是	否	是	是	是	否	否	否	否	否	否	否	否	否	是	否	否	是	否	否	否	否	是	是	否	否
1671	巨刺与刺络放血法治疗脑卒中后丘脑痛29例	宋维健	四川省广元市中医院,四川广元 628000	针灸临床杂志 2009;25(10) 34-35	2009		1	1	57	临床医生	采用健侧巨刺法及患侧刺络放血法	采用卡马西平治疗	西医	脑卒中后丘脑痛	循环系统疾病	否	1	否	否	否	是	是	否	是	否	是	是	是	否	否	否	否	是	是	否	否	否	否	是	否	是	否	否	否	否	是	是	否	否
1672	分期动静针刺对脑卒中早期康复的增强作用	欧阳颀, 魏智钧, 张春梅, 周巍, 王丹, 李华 and 张立夫	北京军区总医院,北京 100700	针灸临床杂志 2009;25(10) 3-5	2009		7	1	156	临床医生	常规接受药物治疗及早期康复, 同时采用分期动静针刺治疗	常规接受药物治疗及早期康复	西医	脑卒中早期康复	循环系统疾病	否	1	否	否	否	是	是	否	是	否	是	是	是	是	否	否	否	是	是	否	否	否	否	是	否	是	否	否	否	是	是	是	否	否
1673	针刺、穴位贴敷配合药物治疗单纯型慢性支气管炎	曲齐生, 于相丽 and 逄金彩	(1)黑龙江中医药大学附属二院,黑龙江哈尔滨150001;	针灸临床杂志 2009;25(10) 8-9	2009		3	2	80	临床医生	针刺、穴位贴敷配合左氧氟沙星注射液	左氧氟沙星注射液	西医	单纯型慢性支气管炎	呼吸系统疾病	否	1	否	否	否	是	是	否	是	否	是	是	是	否	否	否	否	是	是	否	否	否	否	是	否	是	否	否	否	是	是	是	否	否
1674	针刺、TDP理疗结合拔罐治疗慢性盆腔炎42例	朱建红	张家港市中医医院,江苏张家港 215600	针灸临床杂志 2009;25(11) 12-13	2009		1	1	83	临床医生	针刺TDP理疗加拔罐治疗	单纯微波照射	西医	慢性盆腔炎	泌尿生殖系统疾病	否	0	否	否	否	是	是	否	是	否	是	是	是	否	否	否	否	否	否	否	否	否	否	是	否	是	否	否	否	否	是	是	否	否
1675	综合治疗对脑梗死患者下肢功能的影响	赵鑫, 唐强 and 王艳	黑龙江中医药大学针灸推拿学院,黑龙江哈尔滨 150040	针灸临床杂志 2009;25(11) 1-3	2009		3	1	60	研究者	头穴丛刺、MOTOmed结合康复治疗	头穴丛刺结合康复治疗/MOTOmed结合康复治疗	多种对照措施	脑梗死患者下肢功能	循环系统疾病	否	0	否	否	否	是	是	否	是	否	是	是	是	是	否	否	否	否	否	否	否	否	否	否	否	是	否	否	否	是	是	是	否	否
1676	头皮针结合体针治疗神经根型颈椎病30例	衣华强	山东中医药大学,山东济南 250014	针灸临床杂志 2009;25(11) 18-19	2009		1	1	60	研究者	头针结合体针治疗	体针治疗	单纯针灸	神经根型颈椎病	肌肉骨骼系统和结缔组织疾病	否	0	否	否	否	是	是	否	是	否	是	否	是	否	否	否	否	否	否	是	否	否	否	否	否	是	否	否	否	是	是	是	否	否
1677	针药合用治疗脂肪肝30例	赵树英 and 刘亚平	(1)江苏省镇江市京口区四牌楼社区卫生服务中心,江苏镇江212008;	针灸临床杂志 2009;25(11) 22-23	2009		2	2	60	临床医生	自拟消脂汤加减	凯西莱片加减	西医	脂肪肝	消化系统疾病	否	0	否	否	否	是	是	否	是	否	是	否	是	否	否	否	否	否	否	否	否	否	否	是	否	是	否	否	否	否	是	是	否	否
1678	针刺对冠心病合并抑郁症心电图影响的研究	刘丽莉	黑龙江中医药大学附属第二医院,黑龙江哈尔滨 150001	针灸临床杂志 2009;25(11) 23-24	2009		1	1	60	临床医生	针刺	药物	西医	冠心病合并抑郁症	循环系统疾病	否	0	否	否	否	是	是	否	是	否	否	是	是	否	否	否	否	否	否	否	否	否	否	是	否	是	否	否	否	是	是	是	否	否
1679	温针灸结合头针治疗膝骨性关节炎疗效观察	王勇	台州学院医学院,浙江台州 318000	针灸临床杂志 2009;25(11) 34-35	2009		1	1	49	研究者	温针灸结合头针	药物	西医	膝骨性关节炎	肌肉骨骼系统和结缔组织疾病	否	0	否	否	否	是	是	否	是	否	是	否	是	否	否	否	否	否	否	否	否	否	否	是	否	是	否	否	否	否	是	是	否	否
1680	穴位埋线为主治疗高血压病的临床研究	李滋平 and 闫晓燕	(1)广东省中医院,广东广州510120;	针灸临床杂志 2009;25(11) 3-5	2009		2	2	79	临床医生	穴位埋线结合口服卡托普利片	口服卡托普利片	西医	高血压病	循环系统疾病	否	0	否	否	否	是	是	否	是	否	是	是	是	是	否	否	否	是	是	否	否	否	否	是	否	是	否	否	否	是	是	是	否	否
1682	针刺夹脊穴治疗帕金森病的临床疗效观察	梅晨健, 马莉, 徐惠荣 and 孙士红	黑龙江中医药大学附属第一医院,黑龙江哈尔滨 150040	针灸临床杂志 2009;25(12) 13-14	2009		4	1	48	临床医生	采用针刺夹脊穴治疗	采用美多巴治疗	西医	帕金森病	神经系统疾病	否	0	否	否	否	是	是	否	是	否	是	是	是	否	否	否	否	否	否	否	否	否	否	是	否	是	否	否	否	是	是	是	否	否
1683	针刺、按摩配合舒适护理用于镇痛、催产的临床观察	颜慧 and 杨玉光	(1)薛城区人民医院,山东枣庄277000;	针灸临床杂志 2009;25(12) 21-22	2009		2	2	40	临床医生	采用针刺合谷、 三阴交等穴位、 按摩下腹部及腰骶部穴位配合舒适护理用于催产、 镇痛	不采用任何辅助方法助产	空白对照	镇痛、催产	起源于围生期的某些状况	否	0	否	否	否	是	是	否	是	否	否	是	是	否	否	否	否	否	否	否	否	否	否	是	否	是	否	否	否	否	是	是	否	否
1684	电针配合TDP照射治疗肩周炎52例	黄乃好, 马洪辉 and 郑春雪	北京市丰台区长辛店医院康复中心,北京 100072	针灸临床杂志 2009;25(12) 29-30	2009		3	1	104	临床医生	针配合TDP照射治疗	针刺治疗/TDP 照射治疗	多种对照措施	肩周炎	肌肉骨骼系统和结缔组织疾病	否	1	否	否	否	是	是	否	是	否	是	否	是	否	否	否	否	否	否	否	否	否	否	否	否	是	否	否	否	是	是	是	否	否
1685	膏肓穴七星针扣刺加拔罐综合疗法治疗乳痈	叶志英	福建中医学院附属厦门中医院,福建厦门 361009	针灸临床杂志 2009;25(12) 31-32	2009		1	1	88	临床医生	采用膏肓穴七星针扣刺加拔罐配合患处推拿和TDP 照射治疗	采用常规抗生素治疗	西医	乳痈	内分泌、营养和代谢疾病	否	0	否	否	否	是	是	否	是	否	是	否	是	否	否	否	否	否	否	否	否	否	否	是	否	是	否	否	否	否	是	是	否	否
1687	齐刺肌肉起止点治疗梨状肌综合症36例	谈天明	湖北省麻城市人民医院,湖北麻城 438300	针灸临床杂志 2009;25(12) 34-35	2009		1	1	66	临床医生	用齐刺肌肉起止点的方法治疗	用局部封闭的方法治疗 针灸	单纯针灸	梨状肌综合症	肌肉骨骼系统和结缔组织疾病	否	1	否	否	否	是	是	否	是	否	是	是	是	否	否	否	否	否	否	否	否	否	否	否	否	是	否	否	否	否	是	是	否	否
1689	平推加温和灸预防慢性支气管炎复发100例	吕士琦	山东省枣庄市中医医院,山东枣庄 277100	针灸临床杂志 2009;25(3) 11-13	2009		1	1	200	临床医生	一般治疗基础上 ,采用平推督脉经、 膀胱经在背部循行的第一、 第二线为主 ,温和灸肺俞、 脾俞、 膏肓俞穴	一般治疗	西医	慢性支气管炎	呼吸系统疾病	否	2	否	否	否	是	是	否	是	否	是	是	是	是	否	否	否	否	否	否	否	否	否	是	否	是	否	否	否	是	是	是	否	否
1690	针刺督脉穴为主对急性脑梗死患者血清CRP的影响	葛成慧, 忽浩杰, 朱广旗 and 吴远华	(1)贵阳中医学院,贵州贵阳550002;	针灸临床杂志 2009;25(3) 1-3	2009		4	2	80	临床医生	针刺督脉	传统针刺/单纯药物组	多种对照措施	急性脑梗死	循环系统疾病	否	4	否	否	否	是	是	否	是	否	是	是	是	是	否	否	否	是	是	否	否	否	否	是	否	是	否	否	否	是	是	是	否	否
1691	针刺配合中频治疗仪治疗脑血管意外后尿失禁67例	王雪峰, 李艳 and 戴文晋	大庆油田总医院,黑龙江大庆 163001	针灸临床杂志 2009;25(3) 15-16	2009		3	1	67	临床医生	针刺配合电脑中频治疗仪综合治疗	单纯给予针刺治疗	单纯针灸	脑血管意外后尿失禁	循环系统疾病	否	1	否	否	否	是	是	否	是	否	是	是	是	否	否	否	否	否	否	否	否	否	否	是	否	是	否	否	否	否	是	是	否	否
1692	电针头部腧穴治疗失眠症疗效观察	梁树艺	厦门大学附属中山医院湖里分部,福建厦门 361006	针灸临床杂志 2009;25(3) 24-25	2009		1	1	70	临床医生	电针头部腧穴	辨证取穴针刺	单纯针灸	失眠症	精神和行为障碍	否	4	否	否	否	是	是	否	是	否	是	是	是	否	否	否	否	否	否	否	否	否	否	否	否	是	否	否	否	是	是	是	否	否
1694	久留针强捻转治疗原发性三叉神经痛	王野 and 邹伟	黑龙江中医药大学附属第一医院,黑龙江哈尔滨 150040	针灸临床杂志 2009;25(3) 28-29	2009		2	1	74	研究者	采用久留针强捻转针刺法	采用一般常规针刺法	单纯针灸	原发性三叉神经痛	神经系统疾病	否	1	否	否	否	是	是	否	是	否	是	是	是	否	否	否	否	否	否	否	否	否	否	否	否	是	否	否	否	否	是	是	否	否
1695	通阳醒脑针刺法治疗中风恢复期的临床研究	聂斌, 徐凯 and 杨顺益	广东省第二中医院,广东广州 510405	针灸临床杂志 2009;25(3) 4-5	2009		3	1	60	临床医生	采用通阳醒脑针法治疗	采用传统针刺疗法	单纯针灸	中风恢复期	循环系统疾病	是	0	否	否	否	是	是	否	是	否	是	是	是	否	否	否	否	是	是	否	否	否	否	是	否	是	否	否	否	是	是	是	否	否
1696	针刺气海”与三阴交对胰岛素抵抗型多囊卵巢综合征内分泌调整作用的对比研究	胡智海, 王毅 and 沈鸿斌	上海市中西医结合医院,上海 200082	针灸临床杂志 2009;25(4) 1-2	2009		3	1	50	临床医生	取双饲三掇交穴赞嗣治	取气海穴钟刺治	单纯针灸	胰岛素抵抗型多囊卵巢综合征	内分泌、营养和代谢疾病	否	0	否	否	否	是	是	否	是	否	是	否	是	是	否	否	否	是	是	是	否	否	否	否	否	是	否	否	否	否	是	是	否	否
1697	针刺结合穴位注射治疗面神经炎临床观察	宋云杰, 侯宝昌, 史云鹤 and 刘鹏	(1)五大连池市第一人民医院,黑龙江五大连池164100;	针灸临床杂志 2009;25(4) 13-14	2009		4	3	120	临床医生	采用针刺结合穴位注射治疗	采用单纯针刺治疗	单纯针灸	面神经炎	神经系统疾病	否	0	否	否	否	是	是	否	是	否	是	否	是	否	否	否	否	否	否	否	否	否	否	是	否	是	否	否	否	是	是	是	否	否
1698	益气扶正针灸法治疗中风后遗症50例	杜梦玄	浙江萧山医院,浙江杭州 311202	针灸临床杂志 2009;25(4) 17-18	2009		1	1	100	临床医生	重用益气扶正法	采用电针法	单纯针灸	中风后遗症	循环系统疾病	否	1	否	否	否	是	是	否	是	否	是	是	是	否	否	否	否	是	否	否	否	否	否	否	否	是	否	否	否	是	是	是	否	否
1699	电针治疗面瘫伴发糖尿病的随机对照研究	倪姗姗, 高旭超 and 刘立安	(1)天津中医药大学,天津300193;	针灸临床杂志 2009;25(4) 27-28	2009		3	2	59	临床医生	电针治疗	进行普通针刺治疗	单纯针灸	面瘫伴发糖尿病	神经系统疾病	否	0	否	否	否	是	是	否	是	否	是	否	是	否	否	否	否	否	否	否	否	否	否	否	否	是	否	否	否	是	是	是	否	否
1700	不同针刺方法治疗带状疱疹后遗神经痛的临床观察	陈洪沛, 陈佳, 杨运宽, 路永红 and 向丹黎	(1)成都中医药大学,四川成都610000;	针灸临床杂志 2009;25(4) 31-33	2009		5	2	66	研究者	基础针刺/先行基础针刺组操作, 再行火针治疗	肌肉注射	多种对照措施	带状疱疹后遗神经痛	皮肤和皮下组织疾病	是	4	否	否	否	是	是	否	是	否	是	是	是	是	否	否	否	是	是	否	否	否	否	是	否	是	否	否	否	否	是	是	否	否
1701	药线点灸配合围刺通电治疗带状疱疹后遗神经痛30例	谭小华, 刘海涛, 王锂艳 and 韦东	广西南宁市第一人民医院,广西南宁 530022	针灸临床杂志 2009;25(4) 33-34	2009		4	1	60	临床医生	采用药线点灸配合围刺通电法	采用常规针刺治疗	单纯针灸	带状疱疹后遗神经痛	皮肤和皮下组织疾病	否	2	否	否	否	是	是	否	是	否	否	是	是	否	否	否	否	否	否	否	否	否	否	否	否	是	否	否	否	否	是	是	否	否
1703	眠三针”治疗抑郁障碍相关性失眠30例	刘伟华, 赵嫦莹, 伦新 and 余瑾	(1)广东省荣誉军人康复医院,广东广州510260;	针灸临床杂志 2009;25(4) 5-6	2009		4	3	60	临床医生	眠三针治疗	药物	西医	抑郁障碍相关性失眠	精神和行为障碍	是	0	否	否	否	是	是	否	是	否	是	是	是	是	否	否	否	是	是	否	否	否	否	是	否	是	否	否	否	否	是	是	否	否
1704	火针腰夹脊穴为主治疗腰椎间盘突出症30例	庄珣, 陆彦青 and 庄礼兴	(1)广州中医药大学,广东广州510405;	针灸临床杂志 2009;25(5) 1-3	2009		3	2	60	研究生		针灸	单纯针灸	腰椎间盘突出症	肌肉骨骼系统和结缔组织疾病	否	1	否	否	否	是	是	否	是	否	是	是	是	是	否	否	否	是	是	否	否	否	否	是	否	是	否	否	否	否	是	是	否	否
1705	针刺配合音乐疗法治疗偏头痛临床观察	范景海, 蒋丽萍, 李云平, 岳桂贤 and 张晓丽	(1)望奎县中医院,黑龙江望奎152100;	针灸临床杂志 2009;25(5) 14	2009		5	2	94	临床医生	针刺配合音乐疗法治疗	单纯针刺治疗	单纯针灸	偏头痛	神经系统疾病	否	0	否	否	否	是	是	否	是	否	是	是	是	否	否	否	否	否	否	否	否	否	否	是	否	是	否	否	否	是	是	是	否	否
1706	雷火灸治疗单纯性肥胖症30例	罗仁瀚, 陈秀玲 and 徐凯	(1)广东省第二中医院,广东广州510405;	针灸临床杂志 2009;25(5) 30-32	2009		3	2	60	临床医生	赵氏雷火灸加饮食控制治疗	采用单纯饮食控制治疗	单纯针灸	单纯性肥胖症	内分泌、营养和代谢疾病	否	3	否	否	否	是	是	否	是	否	是	是	是	是	否	否	否	否	否	否	否	否	否	是	否	是	否	否	否	是	是	是	否	否
1707	针刺加穴位注射治疗神经根型颈椎病的临床疗效观察	姜京明, 廖恒, 陈秘密, 叶禹 and 杨武	(1)湖南中医药大学第一附属医院,湖南长沙410007;	针灸临床杂志 2009;25(5) 6-7	2009		5	2	120	临床医生	针刺加穴位注射治疗	常规针刺治疗	单纯针灸	神经根型颈椎病	肌肉骨骼系统和结缔组织疾病	否	6	否	否	否	是	是	否	是	否	是	是	是	是	否	否	否	是	是	否	否	否	否	是	否	是	否	否	否	是	是	是	否	否
1708	三维针刀”治疗神经根型颈椎病的临床研究	孙国栋, 师彬 and 吴清波	山东省医学科学院附属医院,山东济南 250062	针灸临床杂志 2009;25(6) 10-12	2009		3	1	60	临床医生	三维针刀治疗	传统针灸推拿治疗	单纯针灸	神经根型颈椎病	肌肉骨骼系统和结缔组织疾病	是	1	否	否	否	是	是	否	是	否	是	是	是	否	否	否	否	否	否	否	否	否	否	是	否	是	否	否	否	是	是	是	否	否
1709	传统薄氏腹针配合大面积电磁波辐射治疗神经根型颈椎病	杜健民, 黄泳 and 陈俊琦	南方医科大学中医药学院,广东广州 510515	针灸临床杂志 2009;25(6) 1-3	2009		3	1	63	研究者	常规薄氏腹针配合大面积电磁波辐射治疗 ,	只接受常规薄氏腹针治疗	单纯针灸	神经根型颈椎病	肌肉骨骼系统和结缔组织疾病	否	2	否	否	否	是	是	否	是	否	是	是	是	是	否	否	否	否	否	否	否	否	否	是	否	是	否	否	否	是	是	是	否	否
1710	针药结合治疗更年期不寐的临床观察	宋云杰, 史云鹤, 侯宝昌 and 刘鹏	(1)五大连池市第一人民医院,黑龙江五大连池164100;	针灸临床杂志 2009;25(6) 21-22	2009		4	3	100	临床医生	采用针药结合治疗;	采用口服逍遥丸、舒乐安定治疗	西医	更年期不寐	精神和行为障碍	否	0	否	否	否	是	是	否	是	否	是	是	是	否	否	否	否	否	否	否	否	否	否	是	否	是	否	否	否	否	是	是	否	否
1711	头穴透刺结合康复技术对脑卒中运动性失语语言功能的影响	王伟华, 杨沈秋 and 李晶	黑龙江中医药大学附属第二医院,黑龙江哈尔滨 150040	针灸临床杂志 2009;25(6) 30-31	2009		3	1	52	临床医生	头穴透刺结合言语康复技术	针刺	单纯针灸	脑卒中运动性失语语言功能	循环系统疾病	否	0	否	否	否	是	是	否	是	否	是	否	是	否	否	否	否	否	否	否	否	否	否	是	否	是	否	否	否	是	是	是	否	否
1713	针刺对脑卒中后偏瘫肢体痉挛患者神经功能缺损的影响	武平, 梁繁荣, 杨玲, 罗伦 and 李安宏	(1)成都中医药大学,四川成都610072;	针灸临床杂志 2009;25(6) 8-10	2009		5	4	106	研究者	采用针刺治疗	采用康复治疗,	西医	脑卒中后偏瘫肢体痉挛	循环系统疾病	是	3	否	否	否	是	是	否	是	否	是	是	是	否	否	否	否	否	是	否	否	是	否	是	否	是	否	否	否	否	是	是	否	否
1714	针刺加穴位埋线治疗单纯性肥胖症的临床对照研究	李子勇 and 卢佩斯	佛山市中医院,广东佛山 528000	针灸临床杂志 2009;25(7) 1-3	2009		2	1	210	临床医生	针刺加穴位埋线治疗	针刺治疗/穴位埋线治疗	多种对照措施	单纯性肥胖症	内分泌、营养和代谢疾病	否	3	否	否	否	是	是	否	是	否	是	否	是	是	否	否	否	否	否	否	否	是	否	否	否	是	否	否	否	是	是	是	否	否
1716	推拿结合夹脊电针治疗腰椎间盘突出症对照观察	何泽多, 谭武 and 陈志斌	茂名市中医院,广东茂名 525000	针灸临床杂志 2009;25(7) 21-23	2009		3	1	120	临床医生	采用推拿腰背肌加夹脊电针治疗	只用夹脊电针治疗	单纯针灸	腰椎间盘突出症	肌肉骨骼系统和结缔组织疾病	否	3	否	否	否	是	是	否	是	否	是	是	是	否	否	否	否	否	是	否	否	否	否	否	否	是	否	否	否	否	是	是	否	否
1719	舌三针治疗中风失语症30例	李湘力, 蔡敬宙 and 江钢辉	(1)广州市第一人民医院,广东广州510180;	针灸临床杂志 2009;25(7) 6-8	2009		3	2	60	临床医生	穴位取 “靳三针” 之舌三针(上廉泉、 左右旁廉泉)	采用传统治疗中风失语症的穴位(哑门、 廉泉、 通里)	单纯针灸	中风失语症	循环系统疾病	否	3	否	否	否	是	是	否	是	否	是	是	是	是	否	否	否	是	是	否	否	否	否	是	否	是	否	否	否	是	是	是	否	否
1720	电针治疗干燥综合征的临床观察及对免疫功能影响的研究	白桦 and 于澎	(1)哈尔滨医科大学附属口腔医学院,黑龙江哈尔滨150001;	针灸临床杂志 2009;25(7) 9-11	2009		2	2	57	临床医生	电针	西药	西医	干燥综合征	皮肤和皮下组织疾病	否	0	否	否	否	是	是	否	是	否	是	否	是	否	否	否	否	否	否	否	否	否	否	是	否	是	否	否	否	否	否	是	否	否
1721	温针灸为主治疗周围性面瘫50例	刘兴勤	湖北省荆州市第五人民医院,湖北荆州 434020	针灸临床杂志 2009;25(8) 10	2009		1	1	98	临床医生	温针灸	针刺	单纯针灸	周围性面瘫	神经系统疾病	否	0	否	否	否	是	是	否	是	否	是	否	是	是	否	否	否	否	是	否	否	否	否	否	否	是	否	否	否	否	是	是	否	否
1722	腹针配合艾灸治疗腰椎间盘突出症临床研究	孙健, 贾真, 董嘉怡, 谢长才, 徐振华 and 朱晓平	(1)广东省中医院,广东广州510120;	针灸临床杂志 2009;25(8) 1-2	2009		6	2	90	临床医生	腹针配合麦粒灸的方法治疗	电针治疗	单纯针灸	腰椎间盘突出症	肌肉骨骼系统和结缔组织疾病	否	0	否	否	否	是	是	否	是	否	是	否	是	否	否	否	否	否	否	否	否	否	否	是	否	是	否	否	否	是	是	是	否	否
1723	项针结合吞咽康复训练治疗脑卒中后吞咽困难	史术峰	哈尔滨市第二医院,黑龙江哈尔滨 150056	针灸临床杂志 2009;25(8) 18-19	2009		1	1	60	临床医生	采用项针结合吞咽康复训练	采用常规吞咽康复训练	西医	脑卒中后吞咽困难	循环系统疾病	否	1	否	否	否	是	是	否	是	否	是	否	是	否	否	否	否	否	否	否	否	否	否	是	否	是	否	否	否	是	是	是	否	否
1724	电针治疗膀胱过度活动症24例	陈佐龙, 韩春 and 王广武	黑龙江中医药大学附属二院,黑龙江哈尔滨 150001	针灸临床杂志 2009;25(8) 22	2009		3	1	48	临床医生	为电针治疗	舍尼亭药物治疗	西医	膀胱过度活动症	泌尿生殖系统疾病	否	2	否	否	否	是	是	否	是	否	否	是	是	否	否	否	否	否	否	否	否	否	否	是	否	是	否	否	否	否	是	是	否	否
1725	梅花针联合肤疾宁治疗慢性湿疹疗效观察	王晶 and 万志杰	哈尔滨工业大学医院,黑龙江哈尔滨 150001	针灸临床杂志 2009;25(8) 23-24	2009		2	1	65	临床医生	西可韦片口服、 肤疾宁隔日外用,每次外用肤疾宁前加梅花针叩刺	西可韦片口服、 肤疾宁隔日外用	西医	慢性湿疹	皮肤和皮下组织疾病	否	1	否	否	否	是	是	否	是	否	是	是	是	否	否	否	否	否	否	否	否	否	否	是	否	是	否	否	否	是	是	是	否	否
1727	头穴透刺治疗急性脑出血患者的体感诱发电位观察	赵桂君, 李岩, 陈伊 and 王玲姝	黑龙江中医药大学附属第一医院,黑龙江哈尔滨 150040	针灸临床杂志 2009;25(8) 26-27	2009		4	1	50	临床医生	头针	西药	西医	急性脑出血	循环系统疾病	否	0	否	否	否	是	是	否	是	否	是	是	是	是	否	否	否	是	是	否	否	否	否	是	否	是	否	否	否	是	是	是	否	否
1728	电针治疗单纯性肥胖及对血清瘦素和胰岛素影响的研究	陈啸峰	黑龙江中医药大学,黑龙江哈尔滨 150040	针灸临床杂志 2009;25(8) 3-5	2009		1	1	60	未提及	采取电针治疗	毫针针刺/空白白白白对照	多种对照措施含空白	单纯性肥胖及对血清瘦素和胰岛素影响	内分泌、营养和代谢疾病	否	2	否	否	否	是	是	否	是	否	是	是	是	是	否	否	否	是	是	否	否	否	否	是	否	是	否	否	否	是	是	是	否	否
1729	针刺配合康复治疗偏瘫平衡功能障碍40例	刘晓磊 and 徐凤鸣	(1)黑龙江中医药大学,黑龙江哈尔滨150040;	针灸临床杂志 2009;25(8) 8-9	2009		2	2	80	研究生	采用针刺配合康复治疗	采用康复治疗	西医	偏瘫平衡功能障碍	神经系统疾病	否	1	否	否	否	是	是	否	是	否	是	否	是	否	否	否	否	否	否	否	否	否	否	是	否	是	否	否	否	是	是	是	否	否
1732	温针灸结合药物治疗腰椎间盘突出症术后腰痛	旷甫国 and 陈利华	四川省第四人民医院,四川成都 610000	针灸临床杂志 2009;25(9) 39-40	2009		2	1	76	临床医生	采用温针灸结合静滴B- 七叶皂苷钠治疗	静滴 B- 七叶皂苷钠	西医	腰椎间盘突出症术后腰痛	肌肉骨骼系统和结缔组织疾病	否	0	否	否	否	是	是	否	是	否	是	否	是	是	否	否	否	否	否	否	否	否	是	是	否	是	否	否	否	是	是	是	否	否
1735	不同针灸方法治疗慢性腹泻的疗效分析	常国良	山西省长治市第二人民医院, 山西长治 046000	针灸临床杂志 2010;(1) 12-13	2010		1	1	120	临床医生	在针刺得气的基础上施以烧山火手法	在针刺得气的基础上 ,再于针柄加套1.5cm长艾条 ,从下方底部点燃施灸	单纯针灸	慢性腹泻	消化系统疾病	否	0	否	否	否	否	是	否	是	否	是	否	是	否	否	否	否	否	否	否	否	否	否	是	否	是	否	否	否	是	是	是	否	否
1736	针刺单穴、多穴对原发性痛经患者即时止痛作用规律的初步观察	陈少宗, 卜彦青, 翟华普, 杨凯 and 高树中	(1)山东省中医药研究院针灸研究所, 山东济南 250014;	针灸临床杂志 2010;(1) 1-3	2010		5	3	26	研究者	针刺十七椎单穴	针刺十七椎多穴	单纯针灸	原发性痛经	泌尿生殖系统疾病	否	4	否	否	否	是	是	否	是	否	否	否	是	否	否	否	否	否	否	否	否	否	否	否	否	是	否	否	否	否	否	是	否	否
1738	少阳三针治疗颈性眩晕疗效观察	周忠亮	徐州医学院附属第三医院, 江苏徐州 221003	针灸临床杂志 2010;(1) 24-25	2010		1	1	65	临床医生	采用少阳三针	采用超短波疗法	西医	颈性眩晕	神经系统疾病	否	0	否	否	否	是	是	否	是	否	是	否	是	否	否	否	否	否	否	否	否	否	否	否	否	是	否	否	否	是	是	是	否	否
1739	磁极针治疗Ⅱ型糖尿病末梢神经病变30例	吴昊 and 李芳莉	广东省中西医结合医院沙头分院, 广州佛山 528200	针灸临床杂志 2010;(1) 25-26	2010		2	1	61	临床医生	磁极针	普通针刺	单纯针灸	Ⅱ型糖尿病末梢神经病变	神经系统疾病	否	0	否	否	否	是	是	否	是	否	是	是	是	否	否	否	否	否	否	否	否	否	否	否	否	是	否	否	否	是	是	是	否	否
1741	温针灸对冠心病心绞痛血脂、血流变的影响	吴长岩, 贾乐红 and 吕志军	烟台市中医医院, 山东烟台 264002	针灸临床杂志 2010;(1) 36-38	2010		3	1	272	临床医生	温针灸治疗	单纯针刺/药物治疗	多种对照措施	冠心病心绞痛	循环系统疾病	否	0	否	否	否	是	是	否	是	否	是	是	是	是	否	否	否	否	否	否	否	否	是	是	否	是	否	否	否	是	是	是	否	否
1742	电针肺俞穴对支气管哮喘患者(急性发作期)临床症状与肺功能的影响	李巍, 谭洛, 苗林艳, 李普海 and 陈建	山东威海市中医院, 山东威海 264200	针灸临床杂志 2010;(1) 4-8	2010		5	1	92	临床医生	采用电针 ,取肺俞穴	口服舒氟美	西医	支气管哮喘	呼吸系统疾病	是	1	否	否	否	是	是	否	是	否	是	是	是	是	否	否	否	是	是	是	否	否	否	是	否	是	否	否	否	是	是	是	否	否
1743	针刺人迎穴对高血压患者血清中血管活性物质影响的研究	卫彦, 寇吉友 and 陈军	(1)黑龙江中医药大学附属第二医院, 黑龙江哈尔滨 150001;	针灸临床杂志 2010;(2) 12-14	2010		3	2	120	临床医生	针刺人迎穴、	传统针刺/口服卡托普利片	多种对照措施	高血压	循环系统疾病	否	0	否	否	否	是	是	否	是	否	是	是	是	是	否	否	否	否	否	否	否	否	否	是	否	是	否	否	否	是	是	是	否	否
1744	不同穴位组合治疗子宫切除术后尿潴留的疗效观察	王琳, 吴艺玲 and 曲本琦	青岛大学医学院附属医院, 山东青岛 266003	针灸临床杂志 2010;(2) 15-16	2010		3	1	40	临床医生	近部选穴，电针	常规针刺	单纯针灸	子宫切除术后尿潴留	损伤、中毒和外因的某些后果	否	0	否	否	否	是	是	否	是	否	否	是	是	否	否	否	否	否	否	否	否	否	否	是	否	是	否	否	否	否	是	是	否	否
1745	针刺配合拿、捏风池穴治疗失眠症36例	阮志忠, 陆瑾 and 李静	南京市中医院, 江苏南京 210001	针灸临床杂志 2010;(2) 19-20	2010		3	1	62	临床医生	采用针刺加风池穴拿捏法治疗	口服安定或舒乐安定治疗	西医	失眠症	精神和行为障碍	否	1	否	否	否	是	是	否	是	否	是	是	是	否	否	否	否	否	否	否	否	否	否	是	否	是	否	否	否	是	是	是	否	否
1747	刃针治疗颈源性头痛的疗效观察	於芸	南通市中医院, 江苏南通 226001	针灸临床杂志 2010;(2) 32-33	2010		1	1	60	临床医生	刃针治疗	电针治疗	单纯针灸	颈源性头痛	神经系统疾病	否	0	否	否	否	否	是	否	是	否	否	否	是	否	否	否	否	否	否	否	否	否	否	否	否	是	否	否	否	否	是	是	否	否
1748	温针脊神经为主治疗腰椎间盘突出症临床观察	秦玉革	上海市松江区洞泾社区卫生服务中心, 上海 201619	针灸临床杂志 2010;(2) 35-37	2010		1	1	150	临床医生	采用温针加拔罐的综合治疗，以椎间隙中点旁开 3 . 5～4 . 5 cm为标志	采用温针加拔罐的综合治疗，直刺相应的腰夹脊穴 1寸	单纯针灸	腰椎间盘突出症	肌肉骨骼系统和结缔组织疾病	是	0	否	否	否	是	是	否	是	否	是	是	是	否	否	否	否	是	是	是	否	否	否	是	否	是	否	否	否	否	是	是	否	否
1752	表里两经并刺法治疗脑卒中后上肢痉挛56例	韩淑凯, 张宝昌, 左永发, 董进友 and 马会军	河北省望都县中医院, 河北望都 072450	针灸临床杂志 2010;(3) 37-40	2010		5	1	111	临床医生	采用表里两经并刺法治疗	采用常规药物治疗;	西医	脑卒中后上肢痉挛	循环系统疾病	是	1	否	否	否	是	是	否	是	否	是	是	是	是	否	否	否	否	否	否	否	否	否	是	否	是	否	否	否	是	是	是	否	否
1753	针刺治疗感音神经性耳聋	宿健 and 于学平	(1)黑龙江中医药大学, 黑龙江哈尔滨 150040;	针灸临床杂志 2010;(3) 40-41	2010		2	2	40	研究生	在静点舒血宁的基础上采用针刺耳周四穴法治疗	单纯给予静点舒血宁	西医	感音神经性耳聋	耳和乳突疾病	否	0	否	否	否	是	是	否	是	否	是	是	是	否	否	否	否	否	否	否	否	否	否	否	否	是	否	否	否	否	是	是	否	否
1754	针刺配合激光治疗腰椎间盘突出症的临床观察	邹雅琴, 吴思平 and 刘映芬	广东省中医院, 广东广州 510405	针灸临床杂志 2010;(4) 13-16	2010		3	1	120	临床医生	针刺配合激光疗法	单纯激光	西医	腰椎间盘突出症	肌肉骨骼系统和结缔组织疾病	否	0	否	否	否	是	是	否	是	否	是	是	是	是	否	否	否	是	是	否	否	否	是	是	否	是	否	否	否	是	是	是	否	否
1755	头穴透刺对运动性疲劳影响的临床研究	李虹霖 and 孙远征	黑龙江中医药大学附属第二医院, 黑龙江哈尔滨 150001	针灸临床杂志 2010;(4) 16-18	2010		2	1	60	临床医生	头穴配合体针	体针/不进行任何治疗,让运动员充分休息	多种对照措施含空白	运动性疲劳	精神和行为障碍	否	0	否	否	否	是	是	否	是	否	否	是	是	是	否	否	否	否	否	否	否	否	否	是	否	是	否	否	否	是	是	是	否	否
1756	笑气吸入与电针刺激在无痛分娩中的临床对比观察	张茜, 张伟 and 孙媛	淄博市中医医院, 山东淄博 255300	针灸临床杂志 2010;(4) 23-25	2010		3	1	180	临床医生	电针刺激/笑气 (氧化亚氮 )吸入	空白白白白对照	多种对照措施含空白	无痛分娩	妊娠、分娩和产褥期	否	1	否	否	否	是	是	否	是	否	否	是	是	否	否	否	否	否	否	否	否	否	否	是	否	是	否	否	否	是	是	是	否	否
1757	隔蒜灸配合穴位注射治疗过敏性鼻炎	谢红亮, 陈尚杰, 曹雪梅, 黄石钊 and 刘永锋	(1)南方医科大学附属深圳宝安医院, 广东深圳 518101;	针灸临床杂志 2010;(4) 26-27	2010		5	2	125	临床医生	采用隔蒜灸配合穴位注射治疗	采用普通针刺	单纯针灸	过敏性鼻炎	呼吸系统疾病	否	0	否	否	否	是	是	否	是	否	否	否	是	否	否	否	否	否	否	否	否	否	否	否	否	是	否	否	否	否	是	是	否	否
1758	局部围刺结合背俞穴治疗黄褐斑临床观察	宋鹏	北京市通州区中医院, 北京 101100	针灸临床杂志 2010;(4) 29-30	2010		1	1	66	临床医生	局部针刺与背俞穴针刺交替进行 ,每日 1次 , 20次为一疗程	局部针刺与背俞穴针刺交替进行,隔日 1次, 10次为一疗程	单纯针灸	黄褐斑	皮肤和皮下组织疾病	否	1	否	否	否	是	是	否	是	否	是	是	是	否	否	否	否	否	否	否	否	否	否	否	否	是	否	否	否	否	是	是	否	否
1759	电针治疗慢性功能性腹泻的临床疗效观察	汪泽栋, 杨炳同 and 杨续艳	(1)黑龙江中医药大学, 黑龙江哈尔滨 150040;	针灸临床杂志 2010;(4) 33-35	2010		3	2	80	研究生	采用电针疏密波治疗,	采用西药治疗	西医	慢性功能性腹泻	消化系统疾病	否	0	否	否	否	是	是	否	是	否	是	否	是	否	否	否	否	否	否	否	否	否	否	是	否	是	否	否	否	是	是	是	否	否
1761	夹脊电针治疗神经根型颈椎病30例	刘双岭, 陈伊, 姜海霞 and 高维滨	(1)黑龙江中医药大学, 黑龙江哈尔滨 150040;	针灸临床杂志 2010;(4) 39-40	2010		4	3	60	研究生	夹脊电针治疗	普通针刺	单纯针灸	神经根型颈椎病	肌肉骨骼系统和结缔组织疾病	否	2	否	否	否	是	是	否	是	否	是	是	是	否	否	否	否	否	否	否	否	否	否	否	否	是	否	否	否	否	否	是	否	否
1766	针药结合治疗复发性口腔溃疡疗效观察	顾勤	江苏海门市人民医院, 江苏海门 226100	针灸临床杂志 2010;(5) 28-29	2010		1	1	60	临床医生	针灸治疗配合中药治疗	单纯中药治疗	中医出针灸外的其它方法	复发性口腔溃疡	消化系统疾病	否	1	否	否	否	否	是	否	是	否	是	是	是	否	否	否	否	是	是	否	否	否	否	否	否	是	否	否	否	否	是	是	否	否
1768	激能电摩疗法治疗面瘫经验	曹国元, 杨金龙, 杨青宇 and 陈铮华	广东省云浮市中医院, 广东云浮 527300	针灸临床杂志 2010;(5) 56-57	2010		4	1	152	临床医生	采用电摩疗法	采用电针治疗	单纯针灸	面瘫	神经系统疾病	否	0	否	否	否	否	是	否	是	否	是	否	是	否	否	否	否	否	否	否	否	否	否	是	否	是	否	否	否	否	是	是	否	否
1925	艾灸治疗带状疱疹的临床观察	叶成鹄 and 姜翼	中国中医研究院广安门医院,中国中医研究院广安门医院	针灸学报	1989	04,41	2	1	84	未提及	艾灸	针刺	单纯针灸	带状疱疹	皮肤和皮下组织疾病	否	0	否	否	否	否	否	否	是	否	否	否	是	否	否	否	否	否	否	否	否	否	否	否	否	是	否	否	否	否	是	是	否	否
1926	不同针刺手法治疗胸腹疾病的疗效比较	许荣正	浙江省台州地区医院	针灸学报	1989	03,26-27	1	1	85	未提及	深呼吸泻法/呼吸泻法/捻转泻法	针灸	多种对照措施	胸腹疾病	消化系统疾病	否	0	否	否	否	否	否	否	是	否	否	否	是	否	否	否	否	否	否	否	否	否	否	否	否	是	否	否	否	否	是	是	否	否
1927	不同针法效应的对比观察	申倬彬	西安医科大学第二附属医院	针灸学报	1989	04,48	1	1	96	未提及	补泻/电针/一般针刺	多种	多种对照措施		血液及造血器官疾病和某些免疫机制的疾患	否	1	否	否	否	否	否	否	是	否	否	否	是	否	否	否	否	否	否	否	否	否	否	否	否	是	否	否	否	否	是	是	否	否
1928	点刺放血拔罐法治疗乳痈的疗效观察	郭秀玲, 汪秀娟 and 左立云	哈尔滨市公共汽车公司职工医院,哈尔滨市中医院,哈尔滨工业职业病防治所	针灸学报	1992	02,34-35	3	3	200	未提及	针刺	药物	西医	乳痈	内分泌、营养和代谢疾病	否	1	否	否	否	否	是	否	是	否	否	否	是	否	否	否	否	否	否	否	否	否	否	否	否	是	否	否	否	否	是	是	否	否
1929	电针TDP治疗痹证的对比观察	谢成禄	河南省平顶山市矿务局八矿职工医院	针灸学报	1989	01,8-9	1	1	300	未提及	电针结合TDP照射	电针/TDp照射	多种对照措施	痹证	神经系统疾病	否	0	否	否	否	否	否	否	是	否	否	否	是	否	否	否	否	否	否	否	否	否	否	否	否	是	否	否	否	否	是	是	否	否
1931	头穴治疗偏瘫的不同疗程、刺激量与疗效的关系	包向阳, 于致顺, 葛凤新, 宋乃德 and 张立秋	黑龙江中医学院,黑龙江中医学院,黑龙江中医学院,黑龙江中医学院附院,黑龙江中医学院附院	针灸学报	1992	04,16-19	5	2	100	未提及	日针两次	日针一次	单纯针灸	偏瘫	神经系统疾病	否	45	否	否	否	否	是	否	是	否	否	否	是	是	否	否	否	否	否	否	否	否	否	否	否	是	否	否	否	否	是	是	否	否
1932	头针治疗低能儿87例疗效观察	郝志清, 马学兰 and 张红	福州市妇幼保健所,福州市妇幼保健所,福州市妇幼保健所	针灸学报	1988	01,22-23	3	1	37	未提及	头针	不予针刺	西医	低能儿	精神和行为障碍	否	0	否	否	否	否	否	否	是	否	否	否	是	否	否	否	否	否	否	否	否	否	否	否	否	是	否	否	否	否	是	是	否	否
1933	头针治疗室上速7例临床观察	祁锡玉 and 赵燕茹	河南省新乡市红旗医院,河南省新乡市第一卫校	针灸学报	1992	06,34	2	2	11	未提及	针刺	药物	西医	室上速	循环系统疾病	否	0	否	否	否	否	否	否	是	否	否	否	是	否	否	否	否	否	否	否	否	否	否	否	否	是	否	否	否	否	是	是	否	否
1934	透刺传统头穴与运动区治疗中风偏瘫的比较	石宪, 于致顺 and 孙申田	黑龙江中医学院,黑龙江中医学院,黑龙江中医学院	针灸学报	1989	02,14-15	1	1	60	未提及	从神庭、后顶向百会、脑户刺针	前神聪同此悬厘	多种对照措施含空白	中风偏瘫	循环系统疾病	否	18	否	否	否	否	否	否	是	否	否	否	是	是	否	否	否	否	否	否	否	否	否	否	否	是	否	否	否	否	否	是	否	否
1935	穴位药物注射与针刺治疗腕伸肌腱鞘炎疗效比较	来心平	安徽省阜阳纺织印染总厂职工医院	针灸学报	1989	02,32-33	1	1	204	未提及	穴位药物注射	针刺	单纯针灸	腕伸肌腱鞘炎	肌肉骨骼系统和结缔组织疾病	否	0	否	否	否	否	否	否	是	否	否	否	是	否	否	否	否	否	否	否	否	否	否	否	否	是	否	否	否	否	是	是	否	否
1936	一次针刺补泻百会对大学生脑血流图的影响	吴绪平, 王亚文 and 裴廷辅	湖北中医学院,湖北中医学院,黑龙江省中医研究院针灸经络所	针灸学报	1989	04,47	3	2	204	未提及	补泻	补泻	西医	大学生脑血流图	循环系统疾病	否	5	否	否	否	否	否	否	是	否	否	否	是	是	否	否	否	否	否	否	否	否	否	否	否	是	否	否	否	否	是	是	否	否
1938	针刺、药物分阶段综合治疗贝尔氏面瘫82例疗效观察	孔德清 and 刘孝友	江苏省徐州市中医院,江苏省徐州市中医院	针灸学报	1992	04,12	2	1	82	未提及	分阶段治疗	不分阶段治疗	单纯针灸	贝尔氏面瘫	神经系统疾病	否	2	否	否	否	否	是	否	是	否	否	否	是	否	否	否	否	否	否	否	否	否	否	否	否	是	否	否	否	否	是	是	否	否
1939	针刺补泻百会对育龄妇女卵泡早期血浆中FSH、LH含量的影响	裴廷辅, 刘轩, 朱旭村, 马淑英, 张丽华 and 李树滋	黑龙江省中医研究院针灸经络所,黑龙江省中医研究院针灸经络所,黑龙江省中医研究院针灸经络所,黑龙江省中医研究院针灸经络所,黑龙江省中医研究院针灸经络所,东北农学院兽医系	针灸学报	1989	04,51	6	4	23	未提及	补法	泻法	单纯针灸	育龄妇女卵泡	泌尿生殖系统疾病	否	0	否	否	否	否	是	否	是	否	否	否	否	是	否	否	否	否	否	否	否	否	否	否	否	是	否	否	否	否	否	是	否	否
1940	针刺补泻百会对育龄妇女卵泡早期血浆中血栓素和前列环素的影响	董建萍, 裴廷辅, 姚晓琳, 马淑英, 张丽华, 康慧, 刘淑珍, 郑凤芝, 沈淑芳 and 鲍桂华	黑龙江省中医研究医针灸经络所,黑龙江省中医研究医针灸经络所,黑龙江省中医研究医针灸经络所,黑龙江省中医研究医针灸经络所,黑龙江省中医研究医针灸经络所,黑龙江省中医研究医针灸经络所,哈尔滨市第一医院妇产科,哈尔滨市第一医院妇产科,哈尔滨市第一医院妇产科,哈尔滨市第一医院妇产科	针灸学报	1989	04,46	10	2	45	未提及	补法/泻法	空白白白白对照	多种对照措施含空白	育龄妇女卵泡早期血浆中血栓素和前列环素	泌尿生殖系统疾病	否	2	否	否	否	否	是	否	是	否	否	否	是	是	否	否	否	否	否	否	否	否	否	否	否	是	否	否	否	否	否	是	否	否
1941	针刺补泻百会穴对学生短时记忆的影响	康慧, 裴廷辅, 张晓彬, 王秀菊, 董建萍 and 许淑莲	黑龙江省中医研究院针灸经络所,黑龙江省中医研究院针灸经络所,黑龙江省中医研究院针灸经络所,黑龙江省中医研究院针灸经络所,黑龙江省中医研究院针灸经络所,中国科学院心理研究所	针灸学报	1989	04,45-46	5	2	118	未提及	补法/泻法	空白白白白对照/药物	多种对照措施含空白		神经系统疾病	否	1	否	否	否	否	否	否	是	否	否	否	是	是	否	否	否	否	否	否	否	否	否	否	否	是	否	否	否	否	否	是	否	否
1942	针刺对近视眼病人视力影响的临床实验观察	张晓彬, 裴廷辅, 董建萍, 李玫玫, 孟丽丽, 田迎春, 韩秀荣, 李玉环 and 王秀菊	黑龙江省中医研究院针灸经络研究所,黑龙江省中医研究院针灸经络研究所,黑龙江省中医研究院针灸经络研究所,黑龙江省中医研究院针灸经络研究所,黑龙江省中医研究院针灸经络研究所,黑龙江省中医研究院针灸经络研究所,哈尔滨铁路局中心医院,哈尔滨铁路局中心医院,哈尔滨市第六中学	针灸学报	1989	04,38-39	9	3	326	未提及	传统毫针刺法/耳压/药物	多种	多种对照措施	近视眼	眼和附器疾病	否	0	否	否	否	否	是	否	是	否	否	否	是	是	否	否	否	否	否	否	否	否	否	否	否	是	否	否	否	否	否	是	否	否
1943	针刺配合TDP治疗腰痛的临床观察	冀萍 and 马仁海	黑龙江省中医研究院针灸经络所,黑龙江省中医研究院针灸经络所	针灸学报	1989	04,29	2	1	131	未提及	针刺结合TDP照射	针刺/TDP照射	多种对照措施	腰痛	肌肉骨骼系统和结缔组织疾病	否	0	否	否	否	否	否	否	是	否	否	否	是	否	否	否	否	否	否	否	否	否	否	否	否	是	否	否	否	否	否	是	否	否
1945	针刺治疗急性腰扭伤238例临床对照观察	龙文君 and 张全明	甘肃中医学院,甘肃中医学院	针灸学报	1991	01,25-26	2	1	238	未提及	针刺养老穴	针刺腰夹脊穴	单纯针灸	急性腰扭伤	损伤、中毒和外因的某些后果	否	0	否	否	否	否	是	否	是	否	否	否	是	否	否	否	否	否	否	否	否	否	否	否	否	是	否	否	否	否	是	是	否	否
1946	针刺治疗慢性头痛168例疗效分析	李会仲	河南省内黄县后河卫生院	针灸学报	1992	06,2-3	1	1	168	未提及	耳针/水针/耳针加水针	多种	多种对照措施	慢性头痛	神经系统疾病	否	0	否	否	否	否	是	否	是	否	否	否	是	否	否	否	否	否	否	否	否	否	否	是	否	是	否	否	否	否	是	是	否	否
1947	针灸治疗痛症的临床研究	原存信, 邢江淮 and 闫怀士	安徽中医学院,安徽中医学院,安徽省立医院	针灸学报	1991	04,14-16	3	2	150	未提及	针刺	热敷	西医	痛症	神经系统疾病	否	1	否	否	否	否	是	否	是	否	否	否	是	是	否	否	否	否	否	否	否	否	否	是	否	是	否	否	否	否	是	是	否	否
1948	Amie方案治疗痉挛型脑瘫患儿运动功能障碍随机对照研究	陈. 何竟 董小丽 段玉虎 周红玲 黄长琼 刘屹 赵雨	[1]四川大学华西医院康复针灸中心,成都610041 [2]成都市第一人民医院 [3]四川省中医研究院附属医院	中国针灸	2007	27,11,797-800	8	2	120	临床医生	针刺、 推拿、 穴位注射及五禽戏	施行 Bobath 训练法治疗	西医	痉挛型脑瘫患儿运动功能障碍	精神和行为障碍	否	39	否	否	是	是	是	否	是	否	是	否	是	是	否	否	否	是	是	否	否	否	否	是	否	是	否	是	否	是	是	是	否	否
1949	MRI定位围针治疗中风偏瘫的临床观察	李艳慧, 江钢辉, 潘文宇, 陈秀芳, 黄勇, 林丛 and 李健萍	广州中医药大学第一附属医院!广东510405,广州中医药大学第一附属医院!广东510405,广州中医药大学第一附属医院!广东510405,广州中医药大学第一附属医院!广东510405,广州中医药大学第一附属医院!广东510405,广州中医药大学第一附属医院!广东510405,广州中医药大学第一附属医院!	中国针灸	2000	02,	7	1	61	临床医生	MRI 定位围针	头针	单纯针灸	中风偏瘫	循环系统疾病	否	39	否	否	否	否	是	否	是	否	是	否	是	否	否	否	否	否	否	否	否	否	否	是	否	是	否	否	否	否	是	是	否	否
1950	阿是穴注射治疗梨状肌综合征50例疗效观察	张云卿	广州医学院第二附院针灸科	中国针灸	1995	S1,	1	1	81	未提及	穴位照射	药物注射	西医	梨状肌综合征	肌肉骨骼系统和结缔组织疾病	否	1	否	否	否	否	否	否	是	否	是	否	是	否	否	否	否	否	否	否	否	否	否	否	否	是	否	是	否	否	是	是	否	否
1951	背部排罐治疗慢性疲劳综合征疗效观察	陈国廉, 肖国民 and 郑修丽	甘肃省中医院康复治疗中心;	中国针灸	2008	06,405-407	3	1	191	临床医生	用火罐沿脊柱两侧密排群拔	中医辨证取穴	单纯针灸	慢性疲劳综合征	精神和行为障碍	否	8	否	否	否	是	是	否	是	否	是	是	是	是	否	否	否	是	是	否	否	否	否	是	否	是	否	否	否	是	是	是	否	否
1954	不同疗法治疗突发性耳聋疗效观察	张晓哲, 王茹敏 and 钱军	首都医科大学附属北京天坛医院针灸科;首都医科大学附属北京天坛医院耳鼻喉科;	中国针灸	2009	07,525-528	3	2	187	临床医生	针刺；电针；针刺加穴位注射；电针加穴位注射	多种	多种对照措施	突发性耳聋	耳和乳突疾病	是	0	否	否	否	是	是	否	是	否	是	是	是	否	否	否	否	是	是	否	否	否	否	是	否	是	否	否	否	是	是	是	否	否
1955	不同手法针刺足三里穴对人PBMC的STAT5信号转导途径的作用	刘智斌 and 杨晓航	陕西中医学院附属医院,陕西中医学院附属医院 咸阳712020,咸阳712020	中国针灸	2006	02,120-122	2	1	30	研究者	补法针刺；泻法针刺	针灸	单纯针灸	PBMC的STAT5信号转导途径	血液及造血器官疾病和某些免疫机制的疾患	否	4	否	否	否	是	是	否	是	否	否	是	是	是	否	否	否	是	是	否	否	否	否	是	否	是	否	否	否	否	是	是	否	否
1957	不同针刺方案对脑梗死偏瘫患者康复及病灶侧大脑中动脉平均血流速度的影响	雷龙鸣, 吴林, 胡跃强, 罗本华, 黄锦军, 粟胜勇 and 唐宏亮	湖北中医学院;广西中医学院第一附属医院推拿科;天津中医药大学;广州中医药大学;	中国针灸	2009	07,517-520	7	4	80	研究生	巨刺与非巨刺交替运用	取患侧腧穴针刺	单纯针灸	脑梗死偏瘫	循环系统疾病	是	3	否	否	否	是	是	否	是	否	是	是	是	是	否	否	否	是	是	否	否	否	否	是	否	是	否	否	否	是	是	是	否	否
1958	不同针灸疗法影响高血压病患者甲襞微循环的比较研究	张英	湖北中医学院	中国针灸	1994	S1,	1	1	60	未提及	针刺加艾灸	针刺/艾灸	多种对照措施	高血压	循环系统疾病	否	6	否	否	否	是	是	否	是	否	是	是	是	是	否	否	否	否	否	否	否	否	否	否	否	是	否	否	否	否	是	是	否	否
1960	常规针刺加飞腾八法治疗黄褐斑疗效观察	张学丽, 刘颖, 杨丽鹍 and 王兰	北京中医药大学附属东直门医院针灸科;北京中医药大学附属北京中西医结合医院医疗整形美容科;	中国针灸	2009	06,455-458	4	2	40	临床医生	在辫证取 穴组基础上根据 时辰的干支加取飞腾八法取穴治疗	主穴取合谷及 色斑所在部位偷 穴,配合辫证取穴	单纯针灸	黄褐斑	皮肤和皮下组织疾病	否	1	否	否	否	是	是	是	是	否	是	是	是	否	否	否	否	是	是	否	否	否	否	是	否	是	否	否	否	否	是	是	否	否
1962	持续牵引下电针治疗腰椎间盘突出症疗效观察	陈文, 杨艾堂, 戴美堂 and 付琴丽	湖北中医药高等专科学校中医药系;湖北中医药高等专科学校医学基础部;湖北中医药高等专科学校;	中国针灸	2009	12,967-969	4	3	119	临床医生	俯卧牵引加电针/仰卧牵引加电针	单纯电针治疗,	多种对照措施	腰椎间盘突出症	肌肉骨骼系统和结缔组织疾病	是	1	否	否	否	是	是	否	是	否	是	是	是	否	否	否	否	是	是	否	否	否	否	是	否	是	否	否	否	是	是	是	否	否
1963	臭氧穴位注射治疗下腰痛临床观察	张艳, 陈锋 and 吴松	武汉大学人民医院针灸科,武汉大学人民医院针灸科,湖北中医学院 湖北430060,湖北430060,2004级硕士生	中国针灸	2007	02,115-116	3	2	120	临床医生	当归穴位注射/臭氧穴位注射	针刺	多种对照措施	下腰痛	肌肉骨骼系统和结缔组织疾病	否	4	否	否	否	是	是	否	是	否	是	是	是	否	否	否	否	是	是	否	否	否	否	是	否	是	否	否	否	是	是	是	否	否
1964	杵针治疗失眠疗效观察	胡幼平, 李鸿, 尹重, 王友军 and 罗荣	成都中医药大学针灸推拿学院;双流县第二人民医院;四川省中医药科学院;四川邛崃市中医院;	中国针灸	2009	05,365-369	5	4	60	研究者	杵针治疗	针刺治疗	单纯针灸	失眠	精神和行为障碍	是	2	否	否	否	是	是	否	是	否	是	是	是	否	否	否	否	是	是	否	否	否	否	是	否	是	否	是	否	是	是	是	否	否
1965	磁场电脉冲配合经络穴位治疗中风运动功能障碍的临床观察	练汉健, 孔令深 and 黄柳和	肇庆市华佗医院针灸科;	中国针灸	1999	S1,1-3	3	1	62	未提及	磁场电脉冲配合经络穴位治疗	针刺	单纯针灸	中风运动功能障碍	循环系统疾病	否	0	否	否	否	是	是	否	是	否	是	是	是	否	否	否	否	否	否	否	否	否	否	否	否	是	否	否	否	否	是	是	否	否
1966	磁极针刺配合穴位药物封闭治疗子宫肌瘤	杨军, 杨改芬 and 王素芳	宝鸡市中医院;	中国针灸	1999	S1,192-193	3	2	48	未提及	针刺配合穴位封闭疗法	西药	西医	子宫肌瘤	肿瘤	否	0	否	否	否	否	否	否	是	否	否	是	是	否	否	否	否	否	否	否	否	否	否	否	否	是	否	否	否	否	是	是	否	否
1967	聪脑通络法针刺治疗小儿脑瘫疗效观察	翟伟, 陈俊军, 熊健 and 叶赞	长沙市中医医院针灸科;湖南中医药大学第一附属医院针灸科;长沙市中医医院妇产科;	中国针灸	2009	11,868-872	4	3	60	临床医生	聪脑通络/靳三针/常规针刺	多种	多种对照措施	小儿脑瘫	循环系统疾病	是	0	否	否	否	是	是	否	是	否	是	是	是	否	否	否	否	是	是	否	否	否	是	是	否	是	否	否	否	否	是	是	否	否
1968	大陵、失眠"穴治疗顽固性失眠48例疗效观察	林廷樾	茂名市人民医院 广东 525000	中国针灸	2005	05,331-332	1	1	91	临床医生	取大陵、“失眠”穴；	常规针刺，取常规穴位	单纯针灸	顽固性失眠	精神和行为障碍	否	33	否	否	否	是	是	否	是	否	否	是	是	否	否	否	否	是	是	否	否	否	否	否	否	是	否	是	否	是	是	是	否	否
1970	胆囊切除术后针刺促进肠功能恢复的对比观察	李锦鸣, 崔江云 and 许向明	昆明医学院第二附属医院	中国针灸	1999	07,	3	1	100	未提及	针刺	自然恢复	空白对照	胆囊切除术后针刺促进肠功能恢复	损伤、中毒和外因的某些后果	否	7	否	否	否	否	是	否	是	否	否	否	是	否	否	否	否	否	否	否	否	否	否	是	否	是	否	否	否	否	是	是	否	否
1971	导平针灸与超短波治疗膝关节退行性骨关节炎	杨桂英，姚树汉，孙云双，韩士伦，王梅花，满晓静	山东潍坊八十九中心医院	中国针灸	1994	S1,	6	1	59	未提及	导平针灸	超短波	西医	膝关节退行性骨关节炎	肌肉骨骼系统和结缔组织疾病	否	0	否	否	否	否	否	否	是	否	否	否	是	否	否	否	否	否	否	否	否	否	否	否	否	是	否	否	否	否	是	是	否	否
1972	点刺四缝穴治疗小儿发热60例	农友	广西田东县江城卫生院	中国针灸	1994	S1,	1	1	120	未提及	一般常规治疗外 ,加点刺四缝穴	一般疗法	西医	小儿发热	循环系统疾病	否	1	否	否	否	否	否	否	是	否	否	否	否	否	否	否	否	否	否	否	否	否	否	否	否	是	否	否	否	否	是	是	否	否
1973	电磁极针治疗面瘫100例疗效观察	杜宏斌 and 李菊艳	安康市中医医院;安康地区中医医院;	中国针灸	1999	S1,151-152	2	2	100	未提及	电磁 极针治疗	常规针刺	单纯针灸	面瘫	神经系统疾病	否	0	否	否	否	否	否	否	是	否	否	否	是	否	否	否	否	否	否	否	否	否	否	否	否	是	否	否	否	否	是	是	否	否
1974	电针并刺络放血拔罐结合饮食干预治疗急性痛风性关节炎	赵庆伟, 刘靖, 曲向东, 李伟, 王姝, 高岩 and 朱利微	黑龙江省大庆市大庆油田总医院集团龙南医院营养科;	中国针灸	2009	09,711-713	7	1	60	临床医生	电针并刺络放血拔罐结合饮食干预	药物	西医	急性痛风性关节炎	肌肉骨骼系统和结缔组织疾病	否	1	否	否	否	是	是	否	是	否	是	是	是	否	否	否	否	是	是	否	否	否	是	是	否	是	否	否	否	否	是	是	否	否
1975	电针顶中线治疗小儿遗尿40例	付怀丹，蔡国伟	湖北省同济医科大学附属协和医院	中国针灸	1996	07,	2	1	80	未提及	电针顶中线	电针体针	单纯针灸	小儿遗尿	泌尿生殖系统疾病	否	5	否	否	否	否	否	否	是	否	否	否	是	否	否	否	否	否	否	否	否	否	否	否	否	是	否	否	否	否	是	是	否	否
1976	电针对血管性痴呆患者智力及其P_(300)的影响	莫飞智, 李建强, 储莉, 雷立屏, 赖新生 and 刘颂豪	华南师范大学量子电子学研究所!广州510631,广东省中医院,广东省中医院,广州中医药大学,广州中医药大学,华南师范大学量子电子学研究所!广州510631	中国针灸	2000	11,	6	2	60	未提及	电针	药物	西医	血管性痴呆	循环系统疾病	否	35	否	否	否	是	是	否	是	否	是	是	是	是	否	否	否	否	是	否	是	是	否	是	否	是	否	否	否	否	是	是	否	否
1977	电针丰隆穴调节血脂的多中心随机对照研究	解秸萍, 刘桂玲, 乔晋琳, 顾群, 盖亚男, 黄淑芳, 高爱爱, 周益, 李晓泓, 王朝阳, 刘仁全, 贾君君 and 农艳	北京中医药大学针灸学院;空军总医院;海军总医院;东方医院;北京市朝阳中医院;	中国针灸	2009	05,345-348	13	5	204	研究者	针刺	药物	西医	血脂	循环系统疾病	是	2	否	否	是	是	是	否	是	否	是	是	是	否	否	否	否	是	是	否	否	否	否	是	否	是	否	否	否	否	是	是	否	否
1978	电针加拔罐治疗肌纤维织炎40例	刘丽军	白求恩国际和平医院理疗科	中国针灸	1995	02,	1	1	116	未提及	电针加拔罐	电针/拔罐	多种对照措施	肌纤维织炎	肌肉骨骼系统和结缔组织疾病	否	10	否	否	否	否	否	否	是	否	否	否	是	否	否	否	否	否	否	否	否	否	否	否	否	是	否	否	否	否	是	是	否	否
1980	电针加灸治疗肱骨外上髁炎35例	张辉 and 高岚	云南第一人民医院;	中国针灸	2004	S1,21-22	2	1	65	未提及	电针加艾条灸相结合的方法	电针	单纯针灸	肱骨外上髁炎	肌肉骨骼系统和结缔组织疾病	否	0	否	否	否	否	否	否	是	否	否	否	是	否	否	否	否	否	否	否	否	否	否	否	否	是	否	否	否	否	否	是	否	否
1982	电针加牵引治疗神经根型颈椎病40例	高岚, 张辉 and 肖雷	云南省第一人民医院;	中国针灸	2005	S1,83-84	3	1	80	未提及	电针加牵引相结合的方法	电针	单纯针灸	神经根型颈椎病	肌肉骨骼系统和结缔组织疾病	否	0	否	否	否	否	是	否	是	否	是	否	是	否	否	否	否	否	否	否	否	否	否	是	否	是	否	否	否	否	是	是	否	否
1983	电针加穴位注射治疗颈性眩晕55例	来明	奉节县中医院针灸科;	中国针灸	2000	S1,141-142	1	1	55	未提及	针刺加穴位注射	针刺	单纯针灸	颈性眩晕	神经系统疾病	否	0	否	否	否	否	是	否	是	否	是	否	是	否	否	否	否	否	否	否	否	否	否	否	否	是	否	否	否	否	是	是	否	否
1984	电针加穴位注射治疗外伤性面瘫	张冬梅	福建省立医院针灸科;	中国针灸	2002	S1,56	1	1	48	未提及	电针加穴位注射	电针	单纯针灸	外伤性面瘫	神经系统疾病	否	0	否	否	否	否	是	否	是	否	是	否	是	否	否	否	否	否	否	否	否	否	否	否	否	是	否	否	否	否	是	是	否	否
1987	电针夹脊穴配合放血拔罐治疗带状疱疹疗效观察	刘银妮, 张红星, 黄国付, 邹燃 and 魏巍	武汉市中西医结合医院针灸科;	中国针灸	2009	11,887-890	5	1	53	研究生	电针夹脊穴配合疱疹局部梅花针刺血加拔火罐治疗	药物	西医	带状疱疹	皮肤和皮下组织疾病	是	2	否	否	否	是	是	否	是	否	是	是	是	是	否	否	否	是	是	否	否	否	否	是	否	是	否	否	否	否	是	是	否	否
1988	电针夹脊穴治疗脊椎骨质增生60例疗效观察	曾才鑫, 李烦兵 and 彭华莎	四川省泸州市中医院	中国针灸	1999	03,	3	1	90	未提及	针刺，以疏通经络, 活血化瘀为总治则	药物	中医出针灸外的其它方法	脊椎骨质增生	肌肉骨骼系统和结缔组织疾病	否	4	否	否	否	否	是	否	是	否	是	否	是	否	否	否	否	否	否	否	否	否	否	否	否	是	否	是	否	否	是	是	否	否
1992	电针配刺络治疗偏头痛32例临床观察	金孟梓	苍南县第三人民医院!浙江325804	中国针灸	2000	08,	1	1	62	未提及	电针配刺络	药物	西医	偏头痛	神经系统疾病	否	13	否	否	否	否	否	否	是	否	否	是	是	否	否	否	否	否	否	否	否	否	否	否	否	是	否	是	否	否	是	是	否	否
1994	电针配合穴位埋线治疗心脾两虚型单纯性肥胖临床观察	唐春林, 戴德纯, 赵桂凤, 朱伟芳 and 梅麟凤	江苏省昆山市中医医院针灸推拿科;	中国针灸	2009	09,703-707	5	1	65	未提及	电针结合穴位埋线	电针	单纯针灸	心脾两虚型单纯性肥胖	内分泌、营养和代谢疾病	否	1	否	否	否	是	是	否	是	否	是	是	是	是	否	否	否	否	否	否	是	是	否	是	否	是	否	是	否	是	是	是	否	否
1996	电针曲池穴治疗原发性高血压病疗效观察及机制探讨	万文俊, 马朝阳, 熊修安, 王鹂, 丁琳, 张逸仙 and 王颖	武汉市中心医院康复科;	中国针灸	2009	05,349-352	7	1	60	临床医生	电针曲池穴	药物	西医	原发性高血压病	循环系统疾病	是	2	否	否	否	是	是	否	是	否	是	是	是	是	否	否	否	是	是	否	否	否	否	是	否	是	否	否	否	是	是	是	否	否
1997	电针三阴交治疗围绝经期综合征临床观察	周军, 秦正玉, 李伟莉, 张翠萍, 田丽颖, 章一涓 and 胡玲	安徽中医学院第一附属医院,安徽中医学院,安徽中医学院第一附属医院,安徽中医学院附属针灸医院,安徽中医学院附属针灸医院,合肥市第一人民医院,安徽中医学院 合肥230031,合肥230031	中国针灸	2006	09,617-620	7	4	90	临床医生	电针双侧三阴交穴	药物	西医	围绝经期综合征	泌尿生殖系统疾病	是	16	否	否	否	是	是	否	是	否	是	是	是	否	否	否	否	是	是	是	否	是	否	是	否	是	否	否	否	是	是	是	否	否
1999	电针五脏俞治疗急性格林巴利综合征临床观察	王洪峰, 王富春, 王健, 张二力 and 东贵荣	长春中医学院,长春中医学院,长春中医学院,吉林大学第一医院 ,黑龙江中医药大学 吉林130117 ,吉林130117 ,吉林130117	中国针灸	2004	12,	5	3	49	未提及	针刺	药物	西医	急性格林巴利综合征	神经系统疾病	否	5	否	否	否	是	是	否	是	否	是	否	是	是	否	否	否	是	是	是	否	否	否	是	否	是	否	否	否	否	是	是	否	否
2001	电针治疗急性脑梗塞患者临床疗效观察	司全明, 吴根诚 and 曹小定	上海医科大学医学神经生物学国家重点实验室	中国针灸	1999	03,	3	1	42	未提及	电针药物	药物	西医	急性脑梗塞	循环系统疾病	否	61	否	否	否	否	是	否	是	否	是	否	否	是	否	否	否	否	否	否	否	否	否	是	否	是	否	是	否	否	是	是	否	否
2002	电针治疗肩周炎100例疗效观察	蒋时习 and 丁正蓉	泸州市纳溪区中医院;	中国针灸	2004	S1,19	2	1	100	未提及	取风池、阿是穴治疗	患侧肩骨谬、肩锅、曲池、孺俞	单纯针灸	肩周炎	肌肉骨骼系统和结缔组织疾病	否	1	否	否	否	是	是	否	是	否	否	否	是	否	否	否	否	否	否	否	否	否	否	否	否	是	否	否	否	否	是	是	否	否
2003	电针治疗慢性前列腺炎疗效观察及对患者尿道括约肌肌电图的影响	张杰, 刘朝东, 丁燕 and 唐驱波	重庆医科大学附属第一医院泌尿外科;重庆医科大学附属第一医院针灸科;	中国针灸	2010	01,13-17	4	2	48	研究者	电针	药物	西医	慢性前列腺炎	泌尿生殖系统疾病	是	1	否	否	否	是	是	否	是	否	是	是	是	是	否	否	否	是	是	否	否	否	否	是	否	是	否	否	否	是	是	是	否	否
2006	电针足三里穴治疗恶性肿瘤化疗所致恶心呕吐多中心随机对照研究	杨焱, 张越, 景年才, 卢义, 肖宏宇, 许广里, 王秀阁, 王丽鸣, 张亚明, 张冬娇 and 段启亮	吉林省肿瘤医院中西医结合科;吉林省中医院;长春中医药大学附属针灸骨伤医院;	中国针灸	2009	12,955-958	11	3	246	临床医生	针刺	药物	西医	恶性肿瘤化疗所致恶心呕吐	肿瘤	是	1	否	否	是	是	是	否	是	否	是	是	是	是	否	否	否	是	是	是	是	否	否	是	否	是	否	否	否	是	是	是	否	否
2007	调理脾胃针法治疗2型糖尿病合并冠心病随机对照研究	张智龙, 吉学群, 赵淑华, 张景江, 康涛 and 杨秀娟	天津市中医医院针灸科;天津中医药大学第二附属医院;天津市北辰中医院;	中国针灸	2008	09,629-633	6	3	120	临床医生	采用调理脾胃针法	按 《针灸学》取穴	单纯针灸	2型糖尿病合并冠心病	内分泌、营养和代谢疾病	是	3	否	否	否	是	是	否	是	否	是	是	是	是	否	否	否	是	是	否	否	是	否	否	否	是	否	是	否	是	是	是	否	否
2008	调理脾胃针法治疗糖尿病胃轻瘫疗效观察	, 张萍, 刘占芬, 王春梅, 姚仕卓 and 张智龙	天津市中医医院, 石家庄医学高等专科学校	中国针灸	2007	03,165-168	4	2	72	临床医生	针刺	药物	西医	糖尿病胃轻瘫	内分泌、营养和代谢疾病	是	6	否	否	否	是	是	否	是	否	是	是	是	是	否	否	否	是	是	否	否	否	否	是	否	是	否	是	否	是	是	是	否	否
2009	调神用意”在针刺治疗痛证中的应用	李英	山东省肥城矿务局机关直属单位职工医院	中国针灸	1994	S1,	1	1	400	未提及	调神用意针刺	普通针刺治疗	单纯针灸	痛证	神经系统疾病	否	1	否	否	否	否	是	否	是	否	否	是	是	否	否	否	否	否	否	否	否	否	否	否	否	是	否	否	否	否	是	是	否	否
2011	对头针齐刺法与传统针刺疗法治疗肌萎缩178例疗效观察	陈礼娇，田丽	广东省湛江市海军４２２医院	中国针灸	1997	08,	2	1	178	未提及	头针齐刺	传统针刺	单纯针灸	肌萎缩	肌肉骨骼系统和结缔组织疾病	否	0	否	否	否	否	否	否	是	否	否	否	是	否	否	否	否	否	否	否	否	否	否	否	否	是	否	否	否	否	是	是	否	否
2012	多针浅刺为主对肥胖症患者腹围及体重的影响	朱沁	湖北省中医药研究院附属医院;	中国针灸	2007	S1,5-7	1	1	120	临床医生	体针多针浅刺及耳针	体针多针浅刺及耳针/不针灸	多种对照措施	肥胖症	消化系统疾病	否	0	否	否	否	是	是	否	是	否	是	是	是	是	否	否	否	是	是	否	否	否	否	否	否	是	否	否	否	否	是	是	否	否
2015	耳穴贴压合穴位注射治疗带状疱疹后遗神经痛	吴波, 蒋存火, 周群英, 陈前明, 树瑜, 李煊 and 路永红	成都市第二人民医院皮肤科,成都市第二人民医院皮肤科,成都市第二人民医院皮肤科,成都市第二人民医院皮肤科,成都市第二人民医院皮肤科,成都市第二人民医院皮肤科,成都市第二人民医院皮肤科 四川610017,四川610017,四川610017,四川610017,四川610017,四川610017,四川610017	中国针灸	2007	11,807-809	7	1	116	临床医生	在使用西药的同时给予耳穴贴压加穴位注射	西药	西医	带状疱疹后遗神经痛	皮肤和皮下组织疾病	否	11	否	否	否	是	是	否	是	否	是	是	是	是	否	否	否	是	是	否	否	否	否	是	否	是	否	否	否	是	是	是	否	否
2018	耳穴贴压中晚期妊娠引产200例	龙昭贤	广西省南宁市第一人民医院针灸科	中国针灸	1994	05,	1	1	400	未提及	耳穴治疗	药物	西医	中晚期妊娠引产	妊娠、分娩和产褥期	否	1	否	否	否	否	否	否	是	否	否	否	是	是	否	否	否	否	否	否	否	否	否	否	否	是	否	否	否	否	是	是	否	否
2020	耳穴综合疗法治疗发作期普通偏头痛疗效评价	单秋华, 杨佃会, 贾真, 韩晶, 张彤, 刘继明, 迟晏燕, 丛华 and 吴富东	山东中医药大学附属医院针灸科,山东中医药大学附属医院针灸科,山东中医药大学附属医院针灸科,山东中医药大学附属医院针灸科,山东中医药大学附属医院针灸科,山东省立医院,济南历下医院,山东省荣军医院,山东中医药大学附属医院针灸科 济南250011,济南250011,济南250011,济南250011,济南250011,济南250011	中国针灸	2006	10,687-690	9	4	108	研究者	针刺	西药	西医	发作期普通偏头痛	神经系统疾病	否	16	否	否	否	是	是	否	是	否	是	是	是	是	否	否	否	是	是	否	否	否	否	是	否	是	否	是	否	是	是	是	否	否
2021	耳压法与体针疗法对失眠疗效的对比观察	谢潇侠	甘肃省干部医疗保健医院针灸科	中国针灸	1994	S1,	1	1	321	未提及	耳压加体针	耳压/体针	多种对照措施	失眠	精神和行为障碍	否	1	否	否	否	否	是	否	是	否	否	否	是	否	否	否	否	否	否	否	否	否	否	否	否	是	否	否	否	否	是	是	否	否
2022	分期针刺治疗周围性面瘫72例疗效分析	华英 and 杨金凤	华东石油局医务室,江苏省锡山市人民医院针灸科	中国针灸	1999	07,	2	2	72	未提及	急性期针刺	恢复期针刺	单纯针灸	周围性面瘫	神经系统疾病	否	8	否	否	否	否	是	否	是	否	是	否	是	否	否	否	否	否	否	否	否	否	否	否	否	是	否	否	否	否	是	是	否	否
2023	浮针治疗顽固性网球肘疗效观察	查和萍, 熊艳红 and 黄伟昌	佛山市南海中医院,广东528200	中国针灸	2004	09,	3	2	117	未提及	浮针	封闭	西医	顽固性网球肘	肌肉骨骼系统和结缔组织疾病	否	12	否	否	否	是	是	否	是	否	是	否	是	是	否	否	否	是	是	否	否	否	否	否	否	是	否	否	否	否	否	是	否	否
2029	改良穴位配合康复训练对脑梗死患者上肢活动能力及日常生活能力的影响	王新宇	中国人民解放军总医院针灸科 北京100853	中国针灸	2007	03,179-181	1	1	578	临床医生	改良穴位配合康复训练；康复训练；常规穴位配合康复训练；药物	多种	多种对照措施	脑梗死	循环系统疾病	否	4	否	否	否	是	是	否	是	否	是	是	是	是	否	否	否	否	否	否	否	否	否	是	否	是	否	否	否	是	是	是	否	否
2031	肝经、肺经脑内分布区域的fMRI研究	徐放明, 谢鹏, 吕发金, 牟君, 李咏梅, 赵建农, 陈维娟, 龚启勇, 赵立波, 刘庆军, 申林, 翟红 and 杨德雨	重庆医科大学中医药学院,重庆医科大学附属第一医院,重庆医科大学附属第一医院,重庆医科大学附属第一医院,重庆医科大学附属第一医院,重庆医科大学附属第二医院,重庆医科大学附属第二医院,四川大学华西医院,重庆市第三人民医院,重庆医科大学附属第一医院,重庆医科大学附属第一医院,重庆医科大学附属第一医院,重庆医科大学附属第一医院 重庆400016	中国针灸	2007	10,749-752	13	5	60	研究者	肝经	肺经	单纯针灸		影响健康状况和与保健机构接触的因素	是	10	否	否	否	是	是	否	是	否	否	是	是	否	否	否	否	是	是	否	否	否	否	是	否	是	否	否	否	否	是	是	否	否
2037	合谷刺配合化脓灸治疗类风湿性关节炎活动期疗效观察	陈兴华, 姚文敏, 邹春萍 and 徐涵斌	南昌市中西医结合医院针灸风湿病科;	中国针灸	2009	11,884-886	4	1	60	研究者	合谷刺	西药	西医	类风湿性关节炎	肌肉骨骼系统和结缔组织疾病	是	0	否	否	否	是	是	否	是	否	是	是	是	是	否	否	否	是	是	否	否	否	否	是	否	是	否	否	否	是	是	是	否	否
2038	贺氏三通法对缺血性中风患者神经功能缺损的影响多中心随机对照研究	王麟鹏, 刘慧林, 刘志顺, 赵吉平, 赵因, 王桂玲, 张晓霞 and 指导贺普仁	首都医科大学附属北京中医医院针灸科,首都医科大学附属北京中医医院针灸科,中国中医科学院广安门医院,北京中医药大学东直门医院,首都医科大学附属北京中医医院针灸科,首都医科大学附属北京中医医院针灸科,首都医科大学附属北京中医医院针灸科,首都医科大学附属北京中医医院针灸科 北京100010,北京100010,北京100010,北京100010,北京100010,北京100010	中国针灸	2006	05,309-312	7	3	319	临床医生	以贺氏针灸三通法分期采用放血、 火针和毫针治疗	常规选穴手足十二针法	单纯针灸	血性中风患者神经功能缺损	循环系统疾病	是	4	否	否	是	是	是	否	是	否	是	是	是	否	否	否	否	是	是	否	否	否	否	是	否	是	否	是	否	否	是	是	否	否
2039	贺氏三通法治疗寒冷性多形红斑疗效观察	李和	无棣县人民医院皮肤科;	中国针灸	2009	10,807-809	1	1	180	临床医生	贺氏三通法治疗	西药	西医	寒冷性多形红斑	皮肤和皮下组织疾病	是	1	否	否	否	是	是	否	是	否	是	是	是	否	否	否	否	否	否	否	否	否	否	否	否	是	否	否	否	是	是	是	否	否
2040	贺氏三通法治疗失眠临床观察	王桂玲, 李华岳, 谢新才 and 贺普仁	首都医科大学附属北京中医医院针灸科;	中国针灸	2008	S1,31-32	4	1	72	临床医生	针灸	药物	西医	失眠	精神和行为障碍	否	0	否	否	否	是	是	否	是	否	是	否	是	否	否	否	否	是	否	否	否	否	否	否	否	是	否	是	否	否	是	是	否	否
2042	缓控针植入穴位治疗功能性室性早搏临床观察	卢爱军, 庞爱军, 修文福, 王志刚 and 马小顺	廊坊市卫生学校中医教研室,廊坊市卫生学校中医教研室,廊坊市人民医院,秦皇岛市昌黎县人民医院,河北医科大学中医学院针灸系 河北065001,河北065001	中国针灸	2007	10,721-724	5	4	238	临床医生	针刺	西药	西医	功能性室性早搏	循环系统疾病	否	1	否	否	否	是	是	否	是	否	是	是	是	是	否	否	否	是	是	否	否	否	否	是	否	是	否	是	否	否	是	是	否	否
2044	火针治疗腰椎间盘突出症疗效观察	杨丽艳, 卢得健 and 李艳慧	深圳市罗湖区中医院中医康复科;广州中医药大学第一附属医院针灸科;	中国针灸	2009	06,449-451	3	2	60	临床医生	火针配合常规针刺治疗	电针治疗	单纯针灸	腰椎间盘突出症	肌肉骨骼系统和结缔组织疾病	否	5	否	否	否	是	是	否	是	否	是	是	是	是	否	否	否	是	是	否	否	否	否	是	否	是	否	否	否	否	是	是	否	否
2045	极泉穴不同操作对神经根型颈椎病疗效的影响	黄元芳, 王泰芬, 刘艳 and 张世兴	云南省大理州人民医院康复科;	中国针灸	2008	06,427-428	4	1	107	临床医生	采用极泉穴提插手法操作采用极泉穴捻转手法操作	常规针刺	单纯针灸	神经根型颈椎病	肌肉骨骼系统和结缔组织疾病	否	1	否	否	否	是	是	否	是	否	是	是	是	否	否	否	否	是	否	否	否	否	否	是	否	是	否	否	否	是	是	是	否	否
2046	集刺法与针刺法治疗腰腿痛疗效观察	王建瑞	新缰３６３３０部队医院	中国针灸	1994	S1,	1	1	260	未提及	集刺	针刺	单纯针灸	腰腿痛	肌肉骨骼系统和结缔组织疾病	否	0	否	否	否	否	是	否	是	否	是	否	是	否	否	否	否	否	否	否	否	否	否	否	否	是	否	是	否	否	是	是	否	否
2047	夹脊穴温针灸治疗慢性疲劳综合征疗效观察	张德斌, 周彩霞 and 刘凌	榆林市针灸按摩专科医院;榆林市中医院针灸科;神木中医院针灸科;	中国针灸	2007	S1,61-62	3	3	60	临床医生	夹脊穴温针灸治疗	常规穴位治疗	单纯针灸	慢性疲劳综合征	精神和行为障碍	否	0	否	否	否	是	是	否	是	否	是	是	是	是	否	否	否	否	否	否	否	否	否	是	否	是	否	否	否	否	是	是	否	否
2050	靳三针”对脑卒中偏瘫患者认知功能和日常生活能力的影响多中心随机对照研究	徐世芬, 庄礼兴, 贾超, 陈兴华, 吴思平, 姜桂美, 朱博畅, 许德敬 and 潘超安	上海中医药大学附属上海市中医医院针灸科;广州中医药大学第一附属医院针灸科;广东省中医医院理疗科;	中国针灸	2009	09,689-694	9	3	180	临床医生	靳三针	常规针刺	单纯针灸	脑卒中偏瘫	循环系统疾病	是	2	否	否	是	是	是	否	是	否	是	是	是	是	否	是	否	是	是	否	是	是	否	是	否	是	否	否	否	是	是	是	否	否
2052	口三针治疗肩周炎38例临床观察	刘正	曲靖市中医医院;	中国针灸	2000	S1,34-35	1	1	58	未提及	口三针治疗	常规治疗	西医	肩周炎	肌肉骨骼系统和结缔组织疾病	否	0	否	否	否	否	是	否	是	否	是	否	是	否	否	否	否	否	否	否	否	否	否	是	否	是	否	否	否	否	是	是	否	否
2053	灵龟八法治疗原发性痛经的疗效观察	谢感共, 陈靖红 and 赵彩娇	广西中医学院;	中国针灸	2007	S1,65-66	3	1	60	研究者	灵龟八法/辫证取穴/药物	多种	多种对照措施	原发性痛经	泌尿生殖系统疾病	否	0	否	否	否	是	是	否	是	否	是	是	是	是	否	否	否	是	是	否	否	否	否	否	否	是	否	否	否	否	是	是	否	否
2056	弥可保穴位注射治疗糖尿病周围神经病变疗效观察	苏秀海, 王晓蕴, 王元松 and 李烨	沧州中西医结合医院,沧州中西医结合医院,沧州中西医结合医院,沧州中西医结合医院 河北061001 ,河北061001 ,河北061001 ,河北061001	中国针灸	2002	12,	4	1	180	未提及	采用穴位注射弥可保	用VitB12 500μg ,肌肉注射；用弥可保 500μg ,肌肉注射 多种	西医	糖尿病周围神经病变	内分泌、营养和代谢疾病	否	12	否	否	否	是	是	否	是	否	否	否	是	否	否	否	否	是	是	否	否	否	否	是	否	是	否	是	否	否	是	是	否	否
2057	面神经炎急性期针刺的疗效观察	熊灿东	昆明盘龙区人民医院针灸科 云南650021	中国针灸	2002	11,	1	1	80	未提及	采用颈部腧穴治疗	患侧面部行红外线灯局部照射	西医	面神经炎	神经系统疾病	否	9	否	否	否	是	是	否	是	否	是	否	是	否	否	否	否	否	否	否	否	否	否	否	否	是	否	否	否	否	是	是	否	否
2059	内关穴注射预防妇科腹腔镜手术后恶心呕吐	朱红霞, 徐艳洁, 孟素峰, 冯琥, 刘苑 and 苏心镜	河北北方学院附属第二医院麻醉科;河北北方学院附属第一医院;河北宣钢职工医院;河北北方学院附属第二医院妇产科;	中国针灸	2010	01,72-74	6	4	120	临床医生	术前注射氟哌利多与关穴	不予措施	空白对照	妇科腹腔镜手术后恶心呕吐	损伤、中毒和外因的某些后果	否	1	否	否	否	是	是	否	是	否	否	否	是	是	否	否	否	是	是	否	否	否	否	是	否	是	否	否	否	否	是	是	否	否
2060	偏头痛的针刺治疗回顾	朝励兵	昆明市中医医院针灸科;	中国针灸	2005	S1,18-19	1	1	160	未提及	辫证循经选穴法施以针刺	常规西药治疗	西医	偏头痛	神经系统疾病	否	0	否	否	否	是	是	否	是	否	是	否	是	否	否	否	否	否	否	否	否	否	否	否	否	是	否	否	否	否	是	是	否	否
2062	铺灸加针刺治疗腰椎骨质增生症117例疗效观察	尚志英 and 杨德柱	山东省高密市老年病防治院	中国针灸	1999	05,	1	1	150	未提及	针刺	采用传统平补平泻手法加电针	单纯针灸	腰椎骨质增生症	肌肉骨骼系统和结缔组织疾病	否	1	否	否	否	是	是	否	是	否	是	否	是	否	否	否	否	否	否	否	否	否	否	否	否	是	否	否	否	否	是	是	否	否
2063	浅刺法治疗非洲人周围性面瘫80例疗效观察	臧俊岐	河南开封市第二人民医院	中国针灸	1999	03,	3	3	92	未提及	在常规西医治疗的基础上针刺	常规针刺	单纯针灸	非洲人周围性面瘫	神经系统疾病	否	5	否	否	否	否	是	否	是	否	是	否	是	否	否	否	否	否	否	否	否	否	否	否	否	是	否	否	否	否	是	是	否	否
2064	强刺激十二井穴为主对脑外科意识障碍患者的影响	陈肖云, 朱英 and 黄小珊	海南省人民医院针灸科;广西中医学院附属瑞康医院;广州中医药大学针灸推拿学院;	中国针灸	2009	08,619-622	6	1	71	临床医生	采用针刺中极、 子宫、 尺泽等穴, 并于神阙穴施行龟板灸,联合盆底肌训练治疗;	单纯采用盆底肌训练方法	西医	脑外科意识障碍	精神和行为障碍	否	0	否	否	否	是	是	否	是	否	是	是	是	否	否	否	否	是	是	否	否	否	否	是	否	是	否	否	否	是	是	是	否	否
2067	深刺直透法治疗下肢栓塞性静脉炎的临床观察	杜豁然, 杜洪飞 and 王小荣	河北唐山市开平区开平镇四街中医诊所	中国针灸	1999	03,	3	1	60	未提及		针灸	单纯针灸	下肢栓塞性静脉炎	循环系统疾病	否	0	否	否	否	是	是	否	是	否	是	是	是	否	否	否	否	否	否	否	否	否	否	否	否	是	否	否	否	是	是	是	否	否
2068	神阙穴贴药对中风患者常规疗效的影响	周炜, 吕晖, 索凤霜, 王丽平, 解越, 刘淼, 冯勇伟, 李志亮, 刘宇, 刘海璇, 张树源, 郭珺, 谷深 and 高森	北京中医药大学附属护国寺中医院针灸科;首都医科大学附属北京天坛医院实验诊断中心;	中国针灸	2009	09,695-698	14	2	246	临床医生	穴贴治疗	针灸	单纯针灸	中风	循环系统疾病	是	0	否	否	否	否	否	否	是	否	否	是	是	是	否	否	否	是	是	否	是	是	否	是	否	是	否	否	否	是	是	是	否	否
2070	体针结合头针治疗坐骨神痛119例分析	赵留记，魏中兴	河南省郏县公疗医院	中国针灸	1997	02,	2	1	302	未提及	头皮针与体针结 合治疗	头皮针治疗/体针治疗	多种对照措施	坐骨神痛	神经系统疾病	否	5	否	否	否	否	是	否	是	否	否	否	是	否	否	否	否	否	否	否	否	否	否	否	否	是	否	否	否	否	是	是	否	否
2071	挑筋割脂埋线疗法治疗胃下垂疗效观察	黄柳和, 孔令深, 练汉健 and 罗健	,肇庆市华佗医院,肇庆市华佗医院,肇庆市华佗医院,肇庆市华佗医院 广东 526060 ,广东 526060 ,广东 526060 ,广东 526060	中国针灸	2002	6	4	1	100	未提及	挑筋割脂埋线疗法	针刺	单纯针灸	胃下垂	消化系统疾病	否	0	否	否	否	是	是	否	是	否	是	否	是	否	否	否	否	是	是	否	否	否	否	否	否	是	否	否	否	是	是	是	否	否
2073	头穴透刺对急性脑梗塞脑电地形图的影响	房丽，于致顺	,黑龙江中医学院针灸系	中国针灸	1995	S2	2	1	62	未提及		针刺	单纯针灸	急性脑梗塞	循环系统疾病	否	1	否	否	否	否	否	否	是	否	否	否	否	是	否	否	否	否	否	否	否	否	否	否	否	否	否	否	否	否	否	是	否	否
2074	透穴刺法治疗中风后小脑共济失调的疗效观察	王顺, 蔡玉颖, 胡丙成 and 周振坤	黑龙江省中医研究院针灸科,黑龙江省中医研究院针灸科,黑龙江省中医研究院针灸科,黑龙江省中医研究院针灸科 哈尔滨150036 ,哈尔滨150036 ,哈尔滨150036 ,哈尔滨150036	中国针灸	2002	07,	4	1	90	未提及	采用透穴刺 法治疗	头针治疗	单纯针灸	中风后小脑共济失调	循环系统疾病	否	5	否	否	否	是	是	否	是	否	是	否	是	否	否	否	否	否	否	否	否	否	否	否	否	是	否	否	否	否	是	是	否	否
2075	围刺法治疗急性痛风性关节炎疗效对比观察	谢新群, 曹耀兴, 李丰, 孟羽 and 邓露	江西中医药高等专科学校附属医院针灸科;	中国针灸	2009	05,375-377	5	1	60	临床医生	局部多针浅刺法为主	西药	西医	急性痛风性关节炎	肌肉骨骼系统和结缔组织疾病	否	1	否	否	否	是	是	否	是	否	是	是	是	否	否	否	否	是	是	否	否	否	否	是	否	是	否	否	否	是	是	是	否	否
2076	温电针治疗重症肌无力102例疗效观察	王曙辉	襄樊市中医院!湖北441000	中国针灸	1999	09,	1	1	192	未提及	温针	西药	西医	重症肌无力	肌肉骨骼系统和结缔组织疾病	否	14	否	否	否	否	是	否	是	否	是	否	是	否	否	否	否	否	否	否	否	否	否	是	否	是	否	否	否	否	是	是	否	否
2080	温针灸和电针治疗脾虚型单纯性肥胖症的对照研究	施 菌，张琳珊，赵深,左晓云	上海市针灸经络研究所 ,上海市气功研究所，江西南昌市中西医结合医院	中国针灸	2005	07,465-467	4	3	68	临床医生	温针	电针	单纯针灸	脾虚型单纯性肥胖症	内分泌、营养和代谢疾病	否	46	否	否	否	是	是	否	是	否	是	是	是	否	否	否	否	是	是	否	否	否	否	是	否	是	否	是	否	否	是	是	否	否
2081	温针灸加微波治疗慢性盆腔炎31例观察	张泽荣	安徽省蚌埠市中心医院	中国针灸	2005	02,28-29	1	1	89	未提及	同时采用温针灸及微波治疗	温针灸/微波治疗	多种对照措施	慢性盆腔炎	泌尿生殖系统疾病	否	3	否	否	否	是	是	否	是	否	是	否	是	否	否	否	否	否	否	否	否	否	否	是	否	是	否	否	否	否	是	是	否	否
2082	温针灸治疗肩周炎145例疗效观察	杨凤琼，曹冬青	湖北省宜昌医专附属医院	中国针灸	1994	S1,	2	1	205	未提及	温针	电针	单纯针灸	肩周炎	肌肉骨骼系统和结缔组织疾病	否	0	否	否	否	否	否	否	是	否	否	否	是	否	否	否	否	否	否	否	否	否	否	否	否	是	否	否	否	否	否	否	否	否
2083	温针灸治疗膝关节骨性关节炎随机对照研究	丁明晖, 张宏 and 李燕	广州中医药大学针灸推拿学院;中山大学附属第一医院;中山大学附属第二医院;	中国针灸	2009	08,603-607	3	3	90	临床医生	采用温针疗法 ,穴取血海、 内膝眼、 犊鼻、 足三里等/西药/不予任何措施	多种 空白白白白	多种对照措施含空白	膝关节骨性关节炎	肌肉骨骼系统和结缔组织疾病	是	2	否	否	是	是	是	否	是	否	是	是	是	是	否	否	否	是	是	是	否	否	否	是	否	是	否	是	否	是	是	是	否	否
2085	温针为主治疗肩周炎90例疗效观察	孟桂月 and 李静	北京中日友好医院;	中国针灸	2000	S1,146-147	1	1	175	未提及	温灸拔罐，按摩	针刺	单纯针灸	肩周炎	肌肉骨骼系统和结缔组织疾病	否	0	否	否	否	否	是	否	是	否	否	否	是	否	否	否	否	否	否	否	否	否	否	否	否	是	否	否	否	否	是	是	否	否
2086	项五针治疗中风后延髓麻痹吞咽困难疗效观察	李敏, 孙建华, 陆军伟, 刘兰英 and 耿昊	南京市玄武区锁金村社区卫生服务中心针灸科;江苏省中医院;江阴市中医院;	中国针灸	2009	11,873-875	5	3	60	临床医生	穴取哑门、 天柱、 治呛穴 ,行针刺治疗，行针时配合吞咽训练。	穴取廉泉、 通里、 照海 ,行针刺治疗	单纯针灸	中风后延髓麻痹吞咽困难	循环系统疾病	是	3	否	否	否	是	是	否	是	否	是	是	是	是	否	否	否	是	是	否	否	否	否	是	否	是	否	否	否	是	是	是	否	否
2087	项针加腹针治疗中风痉挛性偏瘫疗效观察	吉学群 and 张智龙	天津市中医药研究院附属医院针灸科;	中国针灸	2009	12,961-965	1	1	60	临床医生	采用项针、 腹针 ,穴取风府、 风池、 天柱、 中脘、 关元等，针刺	取臂臑、 曲池、 环跳、 伏兔等 ,针刺治疗	单纯针灸	中风痉挛性偏瘫	循环系统疾病	是	2	否	否	否	是	是	否	是	否	是	是	是	是	否	否	否	是	是	否	否	否	否	是	否	是	否	否	否	是	是	是	否	否
2088	小剂量吗啡内关穴注射治疗急性心肌梗死之胸痛	张雪羽, 李文慧, 温塘芳, 李春海, 程铮, 张秀丽 and 苏心镜	河北北方学院附属第二医院心内科;	中国针灸	2008	09,642-644	7	1	90	临床医生	穴位注射/静脉注射/皮下注射	多种	多种对照措施	急性心肌梗死之胸痛	循环系统疾病	是	2	否	否	否	是	是	否	是	否	否	否	是	是	否	否	否	是	是	否	否	否	否	是	否	是	否	否	否	否	是	是	否	否
2090	泻南补北”法治疗阴虚阳亢型高血压病疗效观察	廖辉, 李丹萍, 陈强 and 易莉	天津市第四中心医院中西医科,天津市第四中心医院中西医科,天津市第四中心医院中西医科,天津市第四中心医院中西医科 天津300140,天津300140,天津300140,天津300140	中国针灸	2006	02,91-93	4	1	90	临床医生	泻南补北 法治疗	服用开搏通加阿司匹林肠溶片	西医	阴虚阳亢型高血压病	循环系统疾病	否	7	否	否	否	是	是	否	是	否	是	是	是	是	否	否	否	是	是	否	否	否	否	是	否	是	否	是	否	否	否	是	否	否
2091	新砭石疗法治疗肩周炎多中心随机对照研究	郭长青, 芮娜, 刘焰刚, 刘云霞, 沙岩 and 马广昊	北京中医药大学针灸学院,北京中医药大学针灸学院,北京中医药大学第一附属医院东直门医院,北京中医药大学第一附属医院东直门医院,中日友好医院,海军总医院 北京100029,北京100029	中国针灸	2007	09,633-637	6	4	240	研究者	采用新砭石疗法	电针疗法	单纯针灸	肩周炎	肌肉骨骼系统和结缔组织疾病	是	12	否	否	是	是	是	否	是	否	是	是	是	是	否	是	否	是	是	否	否	是	否	是	否	是	否	是	否	否	是	是	否	否
2092	悬灸热敏化穴配合药物治疗慢性前列腺炎疗效观察	刘汉山, 艾尼玩·热合曼, 付勇 and 康明非	山东日照东港医院理疗科;新疆维吾尔医学高等专科学校直属医院康复科;江西中医学院附属医院针康部;	中国针灸	2009	07,543-546	4	1	60	临床医生	采用热敏化穴悬灸配合中药灌肠	采用常规穴位(关元、 中极、 肾俞等)艾灸配合中药灌肠	单纯针灸	慢性前列腺炎	泌尿生殖系统疾病	否	1	否	否	否	是	是	否	是	否	是	是	是	是	否	否	否	是	是	否	否	否	否	是	否	是	否	否	否	否	是	是	否	否
2093	穴位埋线对慢性胃炎患者环核苷酸及胃肠激素的影响	李红, 唐纯志, 李素荷, 张正, 陈尚杰 and 张家维	广东省中医院针灸科,广州中医药大学针灸推拿学院 ,广州中医药大学针灸推拿学院 ,广州中医药大学针灸推拿学院 ,广州中医药大学针灸推拿学院 ,广州中医药大学针灸推拿学院 广州 510120	中国针灸	2005	05,301-303	5	2	70	临床医生	埋线	针刺	单纯针灸	慢性胃炎	消化系统疾病	否	8	否	否	否	是	是	否	是	否	是	是	是	否	否	否	否	是	是	否	否	否	否	是	否	是	否	否	否	是	是	是	否	否
2094	穴位埋线治疗痛性糖尿病神经病变	贾晚秋，曹春，杜旭光，杨桂芬，邵明宇	吉林省吉林市中心医院	中国针灸	1995	S2,	5	1	40	临床医生	穴位埋线配合药物治疗	针刺配合药物治疗	单纯针灸	痛性糖尿病神经病变	内分泌、营养和代谢疾病	否	1	否	否	否	否	否	否	是	否	否	否	否	否	否	否	否	否	否	否	否	否	否	否	否	是	否	否	否	否	否	是	否	否
2095	穴位贴敷治疗单纯性肥胖疗效观察	尹丽丽, 李艳慧 and 王澍欣	天津中医药大学第一附属医院针灸科;广州中医药大学第一附属医院针灸科;广州中医药大学第一附属医院针灸科;	中国针灸	2008	06,402-404	3	2	108	临床医生	穴位贴敷	针刺	单纯针灸	单纯性肥胖	内分泌、营养和代谢疾病	否	5	否	否	否	是	是	否	是	否	是	是	是	是	否	否	否	是	是	否	否	否	否	是	否	是	否	是	否	是	是	是	否	否
2100	穴位注射加灸对癌痛患者外周血中IL-2IL-2R表达的影响	卞镝, 成泽东, 张宁苏 and 陈以国	,辽宁中医学院,辽宁中医学院,辽宁中医学院附属医院 ,辽宁中医学院 沈阳110032 ,沈阳110032 ,沈阳110032,指导	中国针灸	2004	9	3	2	44	临床医生	穴位注射吗啡加艾灸	常规的吗啡注射	西医	癌痛	肿瘤	否	11	否	否	否	是	是	否	是	否	是	否	是	是	否	否	否	否	否	否	否	否	否	是	否	是	否	否	否	否	否	否	否	否
2101	穴位注射加贴敷治疗乳腺增生的临床研究	金肖青 and 杨丹红	浙江医院!杭州310013,浙江中医学院	中国针灸	1998	05,	2	2	97	未提及	穴位注射；穴位贴敷；穴位注射加贴敷	多种	多种对照措施	乳腺增生	内分泌、营养和代谢疾病	否	23	否	否	否	是	是	否	是	否	否	否	是	否	否	否	否	否	否	否	否	否	否	否	否	是	否	否	否	否	是	是	否	否
2102	穴位注射加针刺与单纯针刺治疗坐骨神经痛60例	许海书	山西武警医院针灸科	中国针灸	1994	S1,	2	1	100	未提及	穴位注射加针刺	针刺	单纯针灸	坐骨神经痛	神经系统疾病	否	2	否	否	否	否	否	否	是	否	否	否	是	否	否	否	否	否	否	否	否	否	否	否	否	是	否	否	否	否	否	否	否	否
2103	穴位注射肩应穴”配合推拿治疗肩周炎临床观察	廖伯年, 张蜀 and 张丽梅	川北医学院附属医院中医科,川北医学院附属医院中医科,川北医学院附属医院中医科 四川南充637000,四川南充637000,四川南充637000	中国针灸	2007	04,261-263	3	1	140	临床医生	采用穴位注射“肩应穴”配合推拿治疗	采用常规针刺治疗	单纯针灸	肩周炎	肌肉骨骼系统和结缔组织疾病	否	1	否	否	否	是	是	否	是	否	是	是	是	是	否	否	否	是	是	否	否	否	否	否	否	是	否	否	否	是	是	是	否	否
2104	穴位注射卡介菌多糖核酸治疗尖锐湿疣及对患者的免疫调节作用	袁少英, 伦新, 刘东生, 覃湛 and 陈慰填	广东省中医院珠海医院男科,广州中医药大学,广东省中医院珠海医院男科,广州中医药大学,广州中医药大学 珠海519015,珠海519015	中国针灸	2007	06,407-411	5	2	200	临床医生	BCG PSN 穴位注射	BCG PSN 肌肉注射;干扰素肌肉注射；空白白白白对照	多种对照措施含空白	尖锐湿疣	皮肤和皮下组织疾病	否	0	否	否	否	是	是	否	是	否	是	是	是	是	否	否	否	是	是	否	否	否	否	是	否	是	否	是	否	是	是	是	否	否
2107	穴位注射治疗三叉神经痛疗效观察	周长山, 孔德清 and 韩正勇	徐州市中医院针灸科,徐州市中医院针灸科,徐州市中医院针灸科 江苏221003,江苏221003,江苏221003	中国针灸	2007	09,668-670	3	1	104	临床医生	穴位折射	西药	西医	三叉神经痛	神经系统疾病	否	7	否	否	否	是	是	否	是	否	是	是	是	是	否	否	否	是	是	否	否	否	否	否	否	是	否	是	否	否	是	是	否	否
2109	穴位注射治疗婴幼儿腹泻256例疗效观察	汤建桥，彭兆麟，方芳	武汉市儿童医院	中国针灸	1994	S1,	3	1	256	未提及	维生素B1作穴位注射；硫酸颅痛定穴位折射；阿托品注射液作穴位注射	针灸	多种对照措施	婴幼儿腹泻	消化系统疾病	否	0	否	否	否	否	否	否	是	否	否	否	是	否	否	否	否	否	否	否	否	否	否	否	否	是	否	否	否	否	是	是	否	否
2110	穴位注射治疗婴幼儿秋季腹泻的对照观察	雒荣东	秦安县中医院儿科 甘肃741600	中国针灸	2004	05,	1	1	100	未提及	采用天枢、 长强、 足三里等穴位注射小剂量聚肌胞注射液;	采用内科西药常规治疗	西医	婴幼儿秋季腹泻	消化系统疾病	否	4	否	否	否	是	是	否	是	否	是	是	是	是	否	否	否	是	是	否	否	否	否	否	否	是	否	否	否	否	是	是	否	否
2112	穴位注射治疗原发性骨质疏松腰腿痛疗效观察	王争, 张唐法, 张红星 and 张齐娟	湖北中医学院研究生班,武汉市中西医结合医院针灸科,武汉市中西医结合医院针灸科,湖北中医学院研究生班 武汉 430061,武汉 430061	中国针灸	2008	04,261-264	4	2	90	研究生	夹脊穴穴位折射；补肾健脾穴未知数组和药物	多	多种对照措施	原发性骨质疏松腰腿痛	肌肉骨骼系统和结缔组织疾病	是	2	否	否	否	是	是	否	是	否	是	是	是	是	否	否	否	是	是	否	否	否	否	是	否	是	否	是	否	是	是	是	否	否
2113	眼针改善慢性脑供血不足患者认知功能障碍	李志	辽宁中医药大学附属医院神经内科;	中国针灸	2009	10,791-793	1	1	60	临床医生	药物治疗的基础上给予眼针治疗	药物治疗	西医	慢性脑供血不足患者认知功能障碍	循环系统疾病	否	1	否	否	否	是	是	否	是	否	是	是	是	是	否	否	否	是	是	否	否	否	否	是	否	是	否	否	否	是	是	是	否	否
2114	眼针治疗肾、输尿管绞痛	林强, 胡玉莲, 韩崇伟 and 厉岩	日照市人民医院中医科,日照市人民医院中医科,日照市人民医院中医科,日照市人民医院中医科 山东276826,山东276826,山东276826,山东276826	中国针灸	2007	09,663-664	4	1	180	临床医生	应用针刺眼穴止痛	肌肉注射吗啡和阿托品；肌肉注射强痛定和阿托品	多种对照措施	肾、输尿管绞痛	泌尿生殖系统疾病	否	1	否	否	否	是	是	否	是	否	是	否	是	否	否	否	否	否	是	否	否	否	否	否	否	是	否	否	否	否	是	是	否	否
2115	杨氏贴棉灸治疗神经性皮炎疗效观察	刁灿阳, 杨运宽, 路永红, 王展, 闫晓瑞 and 王燕	成都中医药大学针灸推拿学院,成都中医药大学针灸推拿学院,成都市第二人民医院皮肤科,成都中医药大学针灸推拿学院,成都中医药大学针灸推拿学院,成都中医药大学针灸推拿学院 四川610075,四川610075,四川610075,四川610075,四川610075	中国针灸	2007	03,176-178	6	3	60	研究生	杨氏贴棉灸方法治疗	用醋酸去炎松尿素软膏涂抹	西医	神经性皮炎	神经系统疾病	是	2	否	否	否	是	是	否	是	否	是	是	是	否	否	否	否	是	是	否	否	否	否	是	否	是	否	否	否	否	是	是	否	否
2116	药艾条灸治疗足癣疗效观察	田元生, 陈磊, 任中万, 王新义, 梁廷营 and 王雷生	河南省中医药研究院附属医院皮肤科;河南中医学院针灸推拿学院;	中国针灸	2009	07,537-540	6	2	144	临床医生	采用局部熏灸治疗	采用硝酸咪康唑乳膏	西医	足癣	皮肤和皮下组织疾病	否	0	否	否	否	是	是	否	是	否	是	是	是	是	否	否	否	是	是	否	否	否	否	是	否	是	否	否	否	是	是	是	否	否
2117	以痛为腧”治疗肌筋膜疼痛综合征疗效观察	张峻峰, 吴耀持 and 宓轶群	上海市交通大学附属第六人民医院针推伤科;	中国针灸	2009	09,717-720	3	1	150	研究者	以痛为腧”治疗	药物治疗	西医	肌筋膜疼痛综合征	肌肉骨骼系统和结缔组织疾病	是	1	否	否	否	是	是	否	是	否	是	是	是	是	否	否	否	是	是	否	否	否	否	是	否	是	否	否	否	是	是	是	否	否
2118	抑制法针刺阿是穴为主治疗梨状肌综合征即时止痛及疗效观察	陈仁年 and 陈永斌	广西南宁市针灸研究所;广西南宁市第七人民医院;	中国针灸	2009	07,550-552	2	2	80	临床医生	抑制法针刺	常规针刺	单纯针灸	梨状肌综合征	肌肉骨骼系统和结缔组织疾病	否	0	否	否	否	是	是	否	是	否	是	是	是	是	否	否	否	是	是	否	否	否	否	是	否	是	否	否	否	否	是	是	否	否
2122	原俞配穴法治疗围绝经期综合征疗效观察	尚艳杰, 张瑀, 孔令丽, 王雨燕, 王东升 and 刘军	黑龙江省中医研究院针灸科;	中国针灸	2009	06,444-448	6	1	80	临床医生	原俞配穴法治疗	常规针刺治疗	单纯针灸	围绝经期综合征	泌尿生殖系统疾病	否	1	否	否	否	是	是	否	是	否	是	是	是	是	否	否	否	是	是	否	否	否	否	是	否	是	否	否	否	是	是	是	否	否
2123	早期康复结合醒脑开窍针刺治疗急性脑卒中133例	张朝香, 王玉栋, 张建志, 李萍 and 胡树钊	衡水市中医院内科;	中国针灸	2005	S1,5-7	5	1	266	未提及	早期康复结合醒脑开窍	早期康复治疗	西医	急性脑卒中	循环系统疾病	否	0	否	否	否	是	是	否	是	否	是	是	是	是	否	否	否	否	是	否	否	否	否	是	否	是	否	否	否	否	是	是	否	否
2124	早期针刺结合现代康复技术对脑卒中后生活自理能力和精神状态的影响	金建军 and 徐亚莉	甘肃中医学院临床医学院,甘肃中医学院临床医学院 兰州 730000 ,兰州 730000	中国针灸	2005	05,304-306	2	1	212	临床医生	针刺加心理康复和运动功能康复治 疗	单纯针刺	单纯针灸	脑卒中	循环系统疾病	否	8	否	否	否	是	是	否	是	否	是	是	是	是	否	否	否	是	是	否	否	否	否	是	否	是	否	否	否	否	是	是	否	否
2126	张力平衡针法改善脑卒中痉挛瘫痪患者残损功能的临床评价	娄必丹, 章薇, 刘智, 林华, 李金香 and 王净净	湖南中医药大学第一附属医院针灸推拿康复科;	中国针灸	2010	02,89-92	6	1	106	临床医生	张力平衡针法	常规针法	单纯针灸	脑卒中痉挛瘫痪	循环系统疾病	是	0	否	否	否	是	是	否	是	否	是	是	是	是	否	否	否	否	是	否	否	否	否	是	否	是	否	否	否	是	是	是	否	否
2127	针刺、激光治疗周围性面神经麻痹疗效观察	李苹 and 董建洲	西安市第四医院;	中国针灸	2000	S1,130	2	1	66	未提及	针刺、激光配合治疗	针刺	单纯针灸	周围性面神经麻痹	神经系统疾病	否	0	否	否	否	否	否	否	是	否	否	否	是	否	否	否	否	否	否	否	否	否	否	否	否	是	否	否	否	否	是	是	否	否
2128	针刺表情肌对特发性面神经麻痹表情肌功能恢复的影响	陈日含 and 陈日立	福建省惠安县东桥镇卫生院骨伤科;福建省泉州市泉港区前黄卫生院针灸科;	中国针灸	2008	11,789-791	2	2	134	临床医生	针刺表情肌	常规取穴	单纯针灸	特发性面神经麻痹	神经系统疾病	否	1	否	否	否	是	是	否	是	否	是	是	是	否	否	否	否	是	是	否	否	否	否	是	否	是	否	否	否	否	是	是	否	否
2129	针刺并高压氧改善脑梗死平衡功能的临床观察	邢军, 王艳君 and 李玉然	石家庄市中心医院康复科,河北医科大学中医院针灸科,石家庄市中心医院康复科 河北050011,河北050011	中国针灸	2007	01,12-14	3	2	72	临床医生	采用常规药物加高压氧治疗的基础上加针刺治疗,	采用常规药物加高压氧治疗	西医	脑梗死	循环系统疾病	否	5	否	否	否	是	是	否	是	否	是	是	是	是	否	否	否	是	是	否	否	否	否	否	否	是	否	否	否	否	是	是	否	否
2131	针刺对腹腔镜术后恶心、呕吐的预防作用	欧阳铭文, 秦再生, 林春水 and 古妙宁	南方医科大学南方医院麻醉科;	中国针灸	2009	11,915-918	4	1	100	临床医生	麻醉诱导前及术中持续针刺手术患者双内关 ,术毕拔出针灸针 ,针刺穴位处贴上不透明的贴膜	未行针灸 ,术毕在内关穴位置贴上相同贴膜	中医出针灸外的其它方法	腹腔镜术后恶心、呕吐	损伤、中毒和外因的某些后果	否	1	否	否	否	是	是	否	是	否	是	是	是	是	否	否	否	是	是	否	否	否	否	是	否	是	否	是	否	是	是	是	否	否
2132	针刺对肝炎后肝硬化患者性激素水平的影响	陈雁南 ，胡萍	吉林市解放军 465 医院 ,吉林市职业病医院	中国针灸	1999	5304	2	2	80	未提及	针刺	不予针刺	西医	肝炎后肝硬化	消化系统疾病	否	7	否	否	否	否	否	否	是	否	否	否	是	是	否	否	否	否	否	否	否	否	否	否	否	是	否	否	否	否	是	是	否	否
2134	针刺对慢性疲劳综合征患者生存质量影响随机对照研究	王京京, 宋玉静, 吴中朝, 初笑欧, 王巧妹, 魏丽娜, 王晓杰 and 孟宏	中国中医科学院针灸医院;清华大学第一附属医院;	中国针灸	2009	10,780-784	8	2	70	临床医生	针刺百会、 膻中、 中脘、 气海、 关元、 合谷、 足三里等	选择非经穴点(穴点旁开 2 cm)进行针刺	单纯针灸	慢性疲劳综合征	精神和行为障碍	是	0	否	否	是	是	是	否	是	否	是	是	是	是	否	否	否	是	是	是	否	是	否	是	否	是	否	否	否	是	是	是	否	否
2136	针刺二间穴治疗肩周炎62例	邵翠姣	浙江省金华市中心医院针灸科	中国针灸	1994	05,	1	1	122	未提及	健侧针刺	患侧针刺	单纯针灸	肩周炎	肌肉骨骼系统和结缔组织疾病	否	10	否	否	否	否	否	否	是	否	否	否	是	否	否	否	否	否	否	否	否	否	否	否	否	是	否	否	否	否	否	否	否	否
2137	针刺风池、天柱对椎-基底动脉供血不足的影响	董宇翔, 张萌, 孙晓峰, 老锦雄 and 李子勇	吉林大学第一医院中医科,吉林大学第一医院中医科,吉林大学第一医院电诊科 长春130021,长春130021,长春130021	中国针灸	2005	12,841-843	3	2	116	临床医生	采用针刺风池、 天柱穴治疗	采用口服尼莫地平	西医	椎-基底动脉供血不足	循环系统疾病	否	16	否	否	否	是	是	否	是	否	是	是	是	否	否	否	否	是	是	否	否	否	否	是	否	是	否	是	否	否	否	否	否	否
2138	针刺复合麻醉对不同痛阈患者的镇痛效果	孟平 and 王玲玲	南京中医药大学针药结合重点实验室;	中国针灸	2009	01,29-31	2	1	700	研究生	针刺复合麻醉	单纯麻醉	西医	镇痛	神经系统疾病	否	1	否	否	否	是	是	否	是	否	否	是	是	是	否	否	否	是	是	否	否	否	否	是	否	是	否	否	否	是	是	是	否	否
2139	针刺合谷预防人流综合征100例	马琼，王晓惠，吴学碧	贵州省安顺地区医院	中国针灸	1996	11,	3	1	200	未提及	针刺合谷穴后人流	常规方法行人流术	西医	人流综合征	起源于围生期的某些状况	否	2	否	否	否	否	否	否	是	否	否	否	是	否	否	否	否	否	否	否	否	否	否	是	否	是	否	否	否	否	是	是	否	否
2140	针刺合中药熏蒸治疗腰椎骨质增生疗效观察	高广慧 and 蔡桂玲	哈尔滨市第四医院康复科;	中国针灸	2008	S1,62-63	2	1	286	临床医生	针刺结合中药熏蒸	针刺/中药熏蒸	多种对照措施	腰椎骨质增生	肌肉骨骼系统和结缔组织疾病	否	0	否	否	否	是	是	否	是	否	是	是	是	否	否	否	否	是	是	否	否	否	否	否	否	是	否	是	否	否	是	是	否	否
2141	针刺加TDP对绝经后肝肾亏虚证患者雌激素及骨代谢的影响	王剑发	德州学院德州市医学科学研究所;	中国针灸	2009	08,623-625	1	1	112	临床医生	采用针刺配合 TDP照射	药物	西医	绝经后肝肾亏虚证	泌尿生殖系统疾病	否	1	否	否	否	是	是	否	是	否	是	否	是	是	否	否	否	是	是	否	否	否	否	是	否	是	否	否	否	否	是	是	否	否
2142	针刺加TDP照射和中药熏洗治疗早期腕管综合征疗效观察	张翠彦 and 王艳香	北京大学人民医院针灸科;	中国针灸	2009	09,708-710	2	1	60	临床医生	基础治疗的基础上针刺配合TDP照射/红花、透骨草等擦洗患处	基础治疗	西医	早期腕管综合征	肌肉骨骼系统和结缔组织疾病	是	0	否	否	否	是	是	否	是	否	是	是	是	是	否	否	否	是	是	否	否	否	否	是	否	是	否	否	否	否	是	是	否	否
2144	针刺加复方硫磺片灸治疗颈椎病临床疗效研究	程立红, 张安莉 and 曾利元	江西中医学院附属医院;	中国针灸	2000	S1,21-22	3	1	150	未提及	运用针刺加复方硫磺片灸	单纯针刺	单纯针灸	颈椎病	肌肉骨骼系统和结缔组织疾病	否	0	否	否	否	否	否	否	是	否	是	否	是	否	否	否	否	否	否	否	否	否	否	否	否	是	否	否	否	否	是	是	否	否
2145	针刺加红外线治疗寒湿腰痛临床观察	彭春兰, 庄金明 and 邵洪杰	航空航天大学校医院;	中国针灸	1999	S1,43-44	3	1	300	未提及	针刺加红外线	针刺	单纯针灸	寒湿腰痛	肌肉骨骼系统和结缔组织疾病	否	0	否	否	否	否	是	否	是	否	是	是	是	否	否	否	否	否	否	否	否	否	否	否	否	是	否	否	否	否	是	是	否	否
2148	针刺加运动患肌治疗周围性面神经炎50例临床观察	林景琳	03,广州市第六人民医院康复医学科 广东510655	中国针灸	2004		1	1	100	未提及	采用透刺浅刺和运动患肌治疗	采用常规针刺加穴位注射	单纯针灸	周围性面神经炎	神经系统疾病	否	7	否	否	否	是	是	否	是	否	是	是	是	否	否	否	否	是	是	否	否	否	否	是	否	是	否	否	否	否	是	是	否	否
2150	针刺结合He-Ne激光照射治疗面神经麻痹	侯艳丽, 李志超, 欧阳颀, 李雪, 李华 and 赵敏	北京军区总医院理疗科,唐山市玉田县中医医院,北京军区总医院理疗科,北京军区总医院理疗科,北京军区总医院理疗科,北京军区总医院理疗科 北京 100700,北京 100700,北京 100700,北京 100700,北京 100700	中国针灸	2008	04,265-266	6	2	97	临床医生	采用针刺结合激光穴位照射治疗	常规西药治疗	西医	面神经麻痹	神经系统疾病	否	5	否	否	否	是	是	否	是	否	是	是	是	否	否	否	否	是	是	否	否	否	否	否	否	是	否	否	否	否	是	是	否	否
2151	针刺结合康复训练对脑梗死偏瘫患者肢体功能及日常生活能力的影响	沐榕 and 李菁	福建医科大学附属协和医院康复科;	中国针灸	2005	S1,3-4	2	1	76	未提及	采用针刺结合康复训练进行治疗,	单纯康复训练治疗	西医	脑梗死偏瘫	神经系统疾病	是	0	否	否	否	是	是	否	是	否	是	是	是	是	否	否	否	否	否	否	否	否	是	是	否	是	否	否	否	否	是	是	否	否
2153	针刺结合埋线治疗单纯性肥胖症临床研究	李昌生, 张帆, 赖秀娟, 林周杰, 施逸芳, 戚红亮 and 刘宏耀	惠州市中医医院针灸科;	中国针灸	2005	S1,8-9	7	1	160	未提及	针刺埋线	单纯针刺	单纯针灸	单纯性肥胖症	内分泌、营养和代谢疾病	否	0	否	否	否	是	是	否	是	否	是	是	是	否	否	否	否	否	否	否	否	否	是	否	否	是	否	否	否	否	是	是	否	否
2155	针刺结合益智健脑颗粒治疗阿尔茨海默病疗效观察	彭贤文 and 董克礼	中南大学湘雅三医院中医科;	中国针灸	2009	04,269-271	2	1	84	研究者	采用针刺百会、四神聪、大推、关元等穴结合益智健脑颗粒治疗	单用益智健脑颗粒治疗；口服盐酸多奈味齐5安理申治疗	西医	阿尔茨海默病	神经系统疾病	否	3	否	否	否	是	是	否	是	否	是	是	是	是	否	否	否	是	是	否	否	否	否	是	否	是	否	否	否	否	是	是	否	否
2157	针刺结合中药治疗寒湿型肩关节周围炎临床观察	王光宗	复旦大学附属上海市第五人民医院针推科;	中国针灸	2008	S1,64-65	1	1	120	临床医生	采用复方夏天无片加针刺治疗	常规针刺	单纯针灸	寒湿型肩关节周围炎	肌肉骨骼系统和结缔组织疾病	否	0	否	否	否	是	是	否	是	否	是	是	是	否	否	否	否	是	是	否	否	否	是	否	否	是	否	否	否	否	是	是	否	否
2159	针刺经穴与非经穴对胆囊切除术患者围术期影响的对照观察	顾陈怿, 沈利荣, 丁依红, 楼怡, 吴焕淦, 施征 and 马晓芃	上海中医药大学附属岳阳中西医结合医院麻醉科;上海市针灸经络研究所;	中国针灸	2010	08,675-678	7	2	90	临床医生	全麻+ 经穴组、 全麻+ 非经穴	全麻	西医	胆囊切除术	损伤、中毒和外因的某些后果	否	0	否	否	否	是	是	否	是	否	是	是	是	是	否	否	否	是	是	否	否	否	否	是	否	是	否	否	否	是	是	是	否	否
2161	针刺抗运动性生理心理疲劳作用研究	赵建明, 张枢 and 王文远	北京军区总医院分院中医针灸科,北京军区总医院分院中医针灸科,北京军区总医院分院中医针灸科 北京100026 ,北京100026 ,北京100026	中国针灸	2004	08,	2	1	80	未提及	针刺平衡针灸的胸痛穴、 肩痛穴	不做任何措施	空白对照	运动性生理心理疲劳	精神和行为障碍	否	19	否	否	否	是	是	否	是	否	否	否	是	是	否	否	否	是	是	否	否	否	否	是	否	是	否	否	否	否	是	是	否	否
2162	针刺联合醒脑静注射液治疗脑出血急性期观察	王利春 and 刘海燕	沧州中西医结合医院神经内科,沧州中西医结合医院神经内科 河北061001,河北061001	中国针灸	2006	04,253-255	2	1	140	临床医生	联合治疗/针刺/醒脑静/常规治疗	多种	多种对照措施	脑出血	循环系统疾病	否	9	否	否	否	是	是	否	是	否	是	是	是	是	否	否	否	是	是	否	否	否	否	是	否	是	否	否	否	是	是	是	否	否
2163	针刺疗法与激素疗法治疗面瘫92例	董广侠	安徽中医学院附属医院	中国针灸	1994	S1,	1	1	92	未提及	针刺综合治疗	激素	西医	面瘫	神经系统疾病	否	3	否	否	否	否	否	否	是	否	否	否	是	否	否	否	否	否	否	否	否	否	否	否	否	是	否	否	否	否	是	是	否	否
2165	针刺配合隔姜灸治疗心律失常疗效观察	邹敏	贵州省盘县中医院综合科;	中国针灸	2009	11,876-878	1	1	75	临床医生	采用针刺内关配合隔姜灸心俞、 脾俞、 公孙等穴	常规给予美托洛尔、 普罗帕酮、 肠溶阿司匹林等治疗	西医	心律失常	循环系统疾病	否	0	否	否	否	是	是	否	是	否	是	是	是	否	否	否	否	是	是	否	否	否	否	是	否	是	否	是	否	否	是	是	否	否
2166	针刺配合肌注维生素K_3治疗痉挛性腹痛44例	王鲁豫，李素娟	解放军５１９医院	中国针灸	1996	12,	2	1	82	未提及	用针刺配合维生素肌肉注射治疗	用维生素 肌注治疗	西医	痉挛性腹痛	消化系统疾病	否	0	否	否	否	否	否	否	是	否	否	否	是	否	否	否	否	否	否	否	否	否	否	否	否	是	否	否	否	否	否	否	否	否
2168	针刺配合痛点灸治疗寒湿型肩周炎疗效观察	王晓惠, 徐元忠, 胡文标 and 贺志光	安顺市人民医院针灸科;贵阳医学院;	中国针灸	2010	05,364-366	3	2	60	临床医生	采用针刺治疗,穴取肩髃、肩髎、肩贞为主,在此基础上加局部痛点灸治疗	采用针刺治疗,穴取肩髃、 肩髎、 肩贞为主	单纯针灸	寒湿型肩周炎	肌肉骨骼系统和结缔组织疾病	否	0	否	否	否	是	是	否	是	否	是	是	是	是	否	否	否	否	是	否	否	否	否	是	否	是	否	是	否	是	是	是	否	否
2169	针刺配合推拿手法治疗周围性面瘫的临床观察	方晓明 and 张军	黄石市中医医院;	中国针灸	2007	S1,37-38	2	1	138	临床医生	针刺加推拿、单纯针刺、单纯推拿治疗	多种	多种对照措施	周围性面瘫	神经系统疾病	否	0	否	否	否	是	是	否	是	否	否	否	是	否	否	否	否	否	否	否	否	否	否	否	否	是	否	否	否	否	是	是	否	否
2170	针刺配合吞咽训练治疗脑卒中并发吞咽障碍疗效观察	罗卫平, 黄红缨, 谭吉林, 赖莹莹, 黄晓煌, 黄嘉柏, 何宇峰 and 胡凯旋	中山市中医院康复科广东528400	中国针灸	2004	08,	8	1	60	未提及	以项针为主 ,吞咽训练包括基础训练和摄食训练	单纯吞咽训练	西医	脑卒中并发吞咽障碍	循环系统疾病	否	12	否	否	否	是	是	否	是	否	是	否	是	否	否	否	否	否	是	否	否	否	是	是	否	是	否	否	否	否	否	否	否	否
2171	针刺配合西药治疗抑郁症的临床观察	柏巧玲 and 马晓晶	中国中医研究院广安门医院针灸科;	中国针灸	2004	S1,5-6	2	1	60	未提及	针刺	药物	西医	抑郁症	精神和行为障碍	否	0	否	否	否	否	是	否	是	否	是	否	是	否	否	否	否	否	是	否	否	否	否	是	否	是	否	否	否	否	是	是	否	否
2172	针刺配合药物治疗代偿期肝硬化疗效观察	韩捷 and 顾亚娇	河南中医学院第一附属医院消化二区;	中国针灸	2009	12,970-972	2	1	80	研究者	中西医高病毒载量；西药高病毒载量；中西医低病毒载量；西药低病毒载量	多种	多种对照措施	代偿期肝硬化	消化系统疾病	是	0	否	否	否	是	是	否	是	否	是	是	是	是	否	否	否	是	否	否	否	否	否	是	否	是	否	否	否	是	是	是	否	否
2173	针刺膻中穴结合推拿治疗胸壁屏挫伤的疗效观察	苏维霞 and 任明霞	宁夏医学院第一附属医院康复医学科;	中国针灸	2005	S1,11-13	2	1	120	未提及	针刺腹中穴加推拿治疗	推拿治疗	中医出针灸外的其它方法	胸壁屏挫伤	损伤、中毒和外因的某些后果	否	0	否	否	否	是	是	否	是	否	是	是	是	否	否	否	否	否	否	否	否	否	否	否	否	是	否	否	否	是	是	是	否	否
2174	针刺商阳穴治疗内科急性腹痛55例	张肇	广东省深圳市布吉人民医院	中国针灸	1995	S1,	1	1	115	未提及	针刺	药物	西医	内科急性腹痛	消化系统疾病	否	1	否	否	否	否	否	否	是	否	否	否	是	否	否	否	否	否	否	否	否	否	否	否	否	是	否	是	否	否	是	是	否	否
2175	针刺少泽治疗产后乳汁分泌不足多中心随机对照研究	王宏才, 安军明, 韩颖, 黄琳娜, 赵京文, 魏立新, 董岚, 翟桂荣, 李秀萍, 杨爱君 and 古梅	中国中医科学院针灸研究所,西安市中医医院,中国中医科学院针灸研究所,西安市中医医院,西安市第四医院,中国中医科学院针灸研究所,西安市中医医院,首都医科大学附属北京妇产医院,西安市第四医院,西安市第四医院,首都医科大学附属北京妇产医院	中国针灸	2007	02,85-88	11	4	276	临床医生	电针少泽穴	电针商阳穴	单纯针灸	产后乳汁分泌不足	起源于围生期的某些状况	是	10	是	否	否	是	是	否	是	否	是	是	是	是	否	是	否	是	是	是	否	否	否	是	否	是	否	是	否	是	是	是	否	否
2177	针刺太溪穴为主治疗顽固性失眠50例	杨卫华 and 赵佩	大同市第五人民医院针灸科;	中国针灸	2002	S1,28-29	2	1	80	临床医生	太溪、四神聪、太阳、神内、内关、足三里、三阴交，针刺	除太溪穴外，针刺	单纯针灸	顽固性失眠	精神和行为障碍	否	0	否	否	否	否	是	否	是	否	是	是	是	是	否	否	否	否	否	否	否	否	是	否	否	是	否	否	否	否	是	是	否	否
2178	针刺提高药物流产完全流产率的病理观察	梁珊, 郭清, 毕秀霞, 张彦, 李彤娟 and 林芝彩	石家庄市第四医院妇产科,石家庄市第四医院妇产科,石家庄市第四医院中医科,石家庄市第四医院病理科,石家庄市第四医院妇产科,石家庄市第四医院妇产科 河北050011 ,河北050011 ,河北050011 ,河北050011 ,河北050011 ,河北050011	中国针灸	2005	10,696-698	6	3	200	临床医生	采用针刺合谷、 三阴交、 内关、 昆仑	不针刺	西医	药物流产	起源于围生期的某些状况	否	2	否	否	否	是	是	否	是	否	否	是	是	是	否	否	否	是	是	否	否	否	是	是	否	是	否	是	否	是	是	是	否	否
2179	针刺条口治疗肩周炎随机对照观察	郭长青, 张佛明, 沙岩, 马广昊, 刘云霞, 刘焰刚, 赵吉平, 樊碧发, 马惠芳, 杨光, 李石良, 张永旺, 胡波, 孙瑞华, 梁立 and 秦立新	北京中医药大学针灸学院,北京中医药大学针灸学院,中日友好医院,海军总医院,北京中医药大学附属东直门医院,北京中医药大学附属东直门医院,北京中医药大学附属东直门医院,中日友好医院,北京中医药大学针灸学院,中日友好医院,中日友好医院,中日友好医院,北京中医药大学针灸学院,中日友好医院,中日友好医院,北京中医药大学针灸学院 北京100029,北京100029,北京100029,北京100029,北京100029	中国针灸	2006	08,544-546	16	4	257	研究者	口服消炎止痛药联合针刺条口穴;	单纯口服消炎止痛药	西医	肩周炎	肌肉骨骼系统和结缔组织疾病	是	7	否	否	否	是	是	否	是	否	否	是	是	是	否	否	否	是	是	否	否	是	否	是	否	是	否	否	否	否	是	是	否	否
2181	针刺推拿结合治疗肠易激综合征	黄政德, 梁立安 and 张维新	广西中医学院附属瑞康医院针灸推拿科,广西中医学院附属瑞康医院针灸推拿科,广西中医学院附属瑞康医院针灸推拿科 南宁530011,南宁530011,南宁530011	中国针灸	2006	10,717-718	3	1	93	临床医生	针刺加推拿	针刺；推拿	多种对照措施	肠易激综合征	消化系统疾病	否	9	否	否	否	是	是	否	是	否	是	是	是	否	否	否	否	是	否	否	否	否	否	是	否	是	否	否	否	是	是	是	否	否
2184	针刺推拿综合方案治疗椎动脉型颈椎病的多中心随机对照研究	周建伟, 胡玲香, 李宁, 张凡, 李春雨, 赵菁菁, 李季, 胡运光, 张颜 and 王成伟	四川省中医药研究院针灸经络研究所,成都中医药大学附属医院 ,四川大学华西第一医院 ,四川省中医药研究院附属医院 ,四川省中医药研究院针灸经络研究所,四川省中医药研究院针灸经络研究所,成都中医药大学附属医院 ,四川省中医药研究院针灸经络研究所,四川省中医药研究院针灸经络研究所,四川大学华西第一医院 成都 610031 ,成都 610031 ,成都 610031 ,成都 610031 ,成都 610031	中国针灸	2005	04,227-231	10	4	180	临床医生	针刺加推拿	针刺/推拿	多种对照措施	椎动脉型颈椎病	肌肉骨骼系统和结缔组织疾病	是	34	否	否	否	是	是	否	是	否	是	是	是	是	否	否	否	是	是	是	否	否	否	是	否	是	否	否	否	是	是	是	否	否
2187	针刺为主治疗声带黏膜下出血的临床研究及声学分析	杨淑荣, 谢强 and 江娟娟	江西中医学院附属医院耳鼻咽喉科,江西中医学院附属医院耳鼻咽喉科,浙江省儿童医院耳鼻咽喉科 南昌330006,南昌330006	中国针灸	2006	04,243-246	3	2	160	临床医生	针灸	药物	西医	声带黏膜下出血	呼吸系统疾病	否	1	否	否	否	是	是	否	是	否	是	是	是	是	否	否	否	是	是	否	否	否	否	是	否	是	否	否	否	否	是	是	否	否
2188	针刺为主治疗小儿厌食症60例	刘淑萍，刘长江，姚红梅	黑龙江省鹤岗市人民医院儿科，黑龙江省德都县太平医院	中国针灸	1996	10,	3	2	60	未提及	针灸足三里，推拿夹脊穴，口服硫酸锌片,	主要给予启脾丸	西医	小儿厌食症	消化系统疾病	否	9	否	否	否	是	是	否	是	否	是	否	是	否	否	否	否	否	否	否	否	否	否	否	否	是	否	否	否	否	是	是	否	否
2189	针刺为主治疗腰椎间盘突出症术后恢复期残留痛	李砚青 and 刘延青	首都医科大学附属北京天坛医院针灸科,首都医科大学附属北京天坛医院针灸科 北京100050,北京100050	中国针灸	2006	08,566-568	2	1	77	临床医生	采用针灸和偏振光治疗	西药	西医	腰椎间盘突出症术后恢复期残留痛	肌肉骨骼系统和结缔组织疾病	否	2	否	否	否	是	是	否	是	否	是	是	是	是	否	否	否	是	是	否	否	否	否	是	否	是	否	否	否	是	是	是	否	否
2190	针刺为主综合治疗单纯性肥胖临床研究	宋守江	定西市人民医院;	中国针灸	2007	S1,3-4	1	1	120	临床医生	综合治疗	口服减肥药物曲美治疗	西医	单纯性肥胖	内分泌、营养和代谢疾病	否	0	否	否	否	是	是	否	是	否	是	是	是	否	否	否	否	否	否	否	否	否	否	否	否	是	否	否	否	否	是	是	否	否
2191	针刺五脏俞治疗围绝经期综合征临床观察	金弘, 刘婷婷 and 王荣	黑龙江中医药大学,黑龙江中医药大学,黑龙江中医药大学 哈尔滨150040,哈尔滨150040,哈尔滨150040	中国针灸	2007	08,572-574	3	1	40	临床医生	采用针刺五脏俞治疗 ,	采用口服倍美力片治疗	西医	围绝经期综合征	泌尿生殖系统疾病	是	11	否	否	否	是	是	否	是	否	是	是	是	是	否	否	否	是	是	否	否	否	否	是	否	是	否	否	否	否	是	是	否	否
2193	针刺悬钟合中药热敷治疗跟骨骨刺症疗效观察	刘敏勇, 聂容荣, 迟振海 and 汤小敏	江西中医学院附属医院针康部;广州中医药大学第二临床医学院;南昌大学第四附属医院康复科;	中国针灸	2010	03,189-191	4	3	66	临床医生	悬钟合中药热敷	常规针刺	单纯针灸	跟骨骨刺症	肌肉骨骼系统和结缔组织疾病	是	0	否	否	否	是	是	否	是	否	是	是	是	是	否	否	否	是	否	否	否	是	否	是	否	是	否	否	否	是	是	是	否	否
2195	针刺穴位与非穴位激活不同脑区的效应观察	胡卡明, 王承平, 谢慧君 and 海宁	成都中医药大学附属医院针灸科,成都中医药大学基础医学院,成都中医药大学针灸推拿学院,德国弗莱堡大学医学院放射医疗中心 四川610075	中国针灸	2006	03,205-207	4	4	18	临床医生	针刺穴位光明和太冲	针刺穴位丰隆和陷谷	单纯针灸		神经系统疾病	是	22	是	否	否	是	是	否	是	否	否	是	是	否	否	否	否	否	否	否	否	否	否	否	否	是	否	否	否	否	是	是	否	否
2198	针刺药氧治疗老年期痴呆32例临床研究	侯安乐, 卜渊, 周文博, 王雷 and 任俊	徐州市中医院!江苏221009,徐州市中医院!江苏221009,徐州市中医院!江苏221009,徐州市中医院!江苏221009,徐州市中医院!江苏221009	中国针灸	2000	07,	5	1	120	未提及	针刺药氧；针刺吸氧；针刺；西药；	多种	多种对照措施	老年期痴呆	精神和行为障碍	否	14	否	否	否	否	是	否	是	否	否	否	是	是	否	否	否	否	否	否	否	否	否	是	否	是	否	否	否	否	是	是	否	否
2199	针刺与nCPAP治疗OSAHS患者疗效差异对比研究	陈波, 张小珊, 黄慧, 贾莹 and 谢西梅	贵阳中医学院针灸推拿系,贵阳中医学院针灸推拿系,贵阳中医学院针灸推拿系,贵阳医学院口腔科,贵阳中医学院针灸推拿系 贵州550002,贵州550002,贵州550002,贵州550002	中国针灸	2008	02,79-83	5	2	66	研究者	针刺	nCPAP	西医		呼吸系统疾病	否	4	否	否	否	是	是	否	是	否	是	否	是	是	否	否	否	是	是	否	否	否	否	是	否	是	否	否	否	是	是	是	否	否
2200	针刺与胺碘酮转复阵发性心房颤动及心房扑动疗效比较	许宏珂 and 张月峰	聊城市中医医院心内科,聊城大学医院 山东252000	中国针灸	2007	02,96-98	2	2	80	临床医生	针刺内关、 神门、 膻中等穴	静脉注射胺碘酮	西医	阵发性心房颤动及心房扑动	循环系统疾病	否	3	否	否	否	是	是	否	是	否	是	是	是	否	否	否	否	是	是	否	否	否	否	是	否	是	否	否	否	是	是	是	否	否
2201	针刺与铺灸疗法治疗腰椎间盘突出症对比研究	马胜, 马军, 潘靖年 and 张晓速	潍坊市益都中心医院针灸科;	中国针灸	2010	07,563-566	4	1	120	临床医生	针刺铺灸	针刺/铺灸	多种对照措施	腰椎间盘突出症	肌肉骨骼系统和结缔组织疾病	是	0	是	否	否	是	是	否	是	否	是	是	是	否	否	否	否	是	是	否	否	否	是	是	否	是	否	否	否	是	是	是	否	否
2202	针刺与西药治疗糖尿病胃轻瘫的对照研究	庄礼兴, 陈楚云 and 郭跃峰	广州中医药大学第一附属医院针灸科,广州中医药大学针灸推拿学院 ,广州中医药大学针灸推拿学院 广东 510405	中国针灸	2005	04,249-251	3	2	40	研究者	针刺	药物	西医	糖尿病胃轻瘫	内分泌、营养和代谢疾病	否	15	否	否	否	是	是	否	是	否	是	是	是	是	否	否	否	是	是	否	否	否	否	是	否	是	否	否	否	否	是	是	否	否
2203	针刺与药物结合治疗小儿热性惊厥临床观察	宋一萍, 杨伟, 郭红梅 and 韩彦彦	南开区黄河医院儿科,南开区黄河医院儿科,南开区黄河医院儿科,南开区黄河医院儿科 天津300110,天津300110,天津300110,天津300110	中国针灸	2006	08,561-562	4	1	70	临床医生	采用针刺醒脑开窍法以水沟穴为主, 配合鲁米那肌肉注射、 安定静脉推注	单纯采用肌肉注射鲁米那、 安定静脉推注	西医	小儿热性惊厥	神经系统疾病	否	2	否	否	否	是	是	否	是	否	是	是	是	否	否	否	否	是	是	否	否	否	否	是	否	是	否	否	否	是	是	是	否	否
2206	针刺预防性治疗对无先兆偏头痛患者生存质量的影响	张琰, 张路, 李彬 and 王麟鹏	首都医科大学附属北京中医医院针灸科;	中国针灸	2009	06,431-435	4	1	60	临床医生	采用口服盐酸氟桂利嗓胶囊和针刺	采用口服盐酸氟桂利嗓胶囊	西医	无先兆偏头痛	神经系统疾病	否	3	否	否	否	是	是	否	是	否	是	是	是	是	否	否	否	是	是	是	否	否	否	是	否	是	否	是	否	是	是	是	否	否
2208	针刺镇痛在肠镜检查中的应用	倪育飞, 连庆泉, 蒋培伟 and 徐永强	温州医学院附属二院麻醉科,温州医学院附属二院麻醉科,温州医学院附属二院针灸理疗科,温州医学院附属二院西医结合肛肠科 浙江325027,浙江325027,浙江325027,浙江325027	中国针灸	2007	10,766-768	4	3	80	临床医生	镜检前针刺	不采取任何措施	空白对照		神经系统疾病	是	1	否	否	否	是	是	否	是	否	否	否	是	是	否	否	否	是	否	否	否	否	否	是	否	是	否	否	否	是	是	是	否	否
2209	针刺治疗伴有外隐斜的集合不足性视疲劳	丁淑华 and 左晶	南京中医药大学眼科教研室,中国人民解放军八一医院眼科 江苏210029	中国针灸	2008	05,345-347	2	2	80	研究者	针刺	眼药	西医	伴有外隐斜的集合不足性视疲劳	眼和附器疾病	是	1	否	否	否	是	是	否	是	否	是	是	是	是	否	否	否	是	是	否	否	否	否	是	否	是	否	否	否	否	是	是	否	否
2211	针刺治疗单纯性肥胖80例临床观察	宓轶群	上海交通大学附属第六人民医院，上海200233	中国针灸	2005	25,2,95-97	1	1	120	临床医生	针刺	减肥餐单	西医	单纯性肥胖	内分泌、营养和代谢疾病	否	45	否	否	否	是	是	否	是	否	是	是	是	否	否	否	否	是	否	否	否	否	否	否	否	是	否	否	否	否	是	是	否	否
2213	针刺治疗恶性肿瘤放化疗副反应的临床研究	李晔，于耀才，戴铁成	哈尔滨医科大学第一临床医院中医科，黑龙江中医学院附属第一医院针灸科	中国针灸	1997	06,	3	2	42	未提及	针刺	放化疗	西医	恶性肿瘤放化疗副反应	肿瘤	否	30	否	否	否	是	是	否	是	否	是	否	是	是	否	否	否	否	否	否	否	否	否	否	否	是	否	否	否	否	是	是	否	否
2214	针刺治疗非酒精性脂肪性肝炎疗效观察	孟胜喜	河南中医学院第一附属医院消化内科;	中国针灸	2009	08,616-618	7	1	90	临床医生	针刺	药物	西医	非酒精性脂肪性肝炎	消化系统疾病	是	0	否	否	否	是	是	否	是	否	是	是	是	是	否	否	否	是	是	否	否	否	否	是	否	是	否	否	否	是	是	是	否	否
2215	针刺治疗复发性口腔溃疡疗效观察	陈艳明, 王灵枢 and 崔海	首都医科大学中医药学院中医系,首都医科大学中医药学院中医系,首都医科大学中医药学院中医系 北京100013,北京100013,北京100013	中国针灸	2006	02,103-104	2	1	74	研究生	针刺	药物	西医	复发性口腔溃疡	消化系统疾病	否	4	否	否	否	是	是	否	是	否	是	否	是	否	否	否	否	是	否	否	否	否	否	是	否	是	否	是	否	否	是	是	否	否
2217	针刺治疗肛瘘术后疼痛40例疗效观察	李宁, 吴滨, 吴光前 and 张永玲	华西医科大学附属第一医院针灸科!成都610041,华西医科大学附属第一医院针灸科!成都610041,华西医科大学附属第一医院针灸科!成都610041,华西医科大学附属第一医院针灸科!成都610041	中国针灸	2000	09,	4	1	79	未提及	针刺	西药	西医	肛瘘术后疼痛	损伤、中毒和外因的某些后果	否	12	否	否	否	否	是	否	是	否	否	是	是	是	否	否	否	是	否	否	否	否	否	否	否	是	否	否	否	是	是	是	否	否
2218	针刺治疗海洛因戒断综合征的临床应用	单. 温屯清 阳召军 雷希龄 徐沙辉 黄鹰 杜革术 张广立 蔡植 唐江萍 曹检化 张雪辉	[1]长沙市中医院,湖南410025 [2]长沙市戒毒所 [3]长沙市精神病医院 [4]湖南省脑科医院	中国针灸	2005	25,7,449-453	12	4	220	临床医生	针刺	西药	西医	海洛因戒断综合征	影响健康状况和与保健机构接触的因素	是	16	否	否	否	是	是	否	是	否	是	是	是	是	否	否	否	是	是	否	否	否	否	否	否	是	否	否	否	是	是	是	否	否
2220	针刺治疗急性卡他性结膜炎	蔡春梅 and 李金颖	牡丹江医学院附属红旗医院眼病医院!黑龙江157000,牡丹江医学院附属红旗医院眼病医院!黑龙江157000	中国针灸	2000	01,	2	1	65	未提及	针刺	眼药水	西医	急性卡他性结膜炎	眼和附器疾病	否	0	否	否	否	否	否	否	是	否	否	否	是	否	否	否	否	是	是	否	否	否	否	否	否	是	否	否	否	否	是	是	否	否
2221	针刺治疗急性缺血性脑卒中疗效观察	李效勤 and 李慷	博山区源泉中心卫生院;淄博市第二中学卫生室;	中国针灸	2009	S1,5-6	2	2	256	临床医生	头针、督脉穴针刺加药物治疗	药物	西医	急性缺血性脑卒中	循环系统疾病	否	0	否	否	否	是	是	否	是	否	是	是	是	是	否	否	否	否	否	否	否	否	否	否	否	是	否	否	否	否	是	是	否	否
2224	针刺治疗颈椎病的临床研究	娄本信, 李志兵, 方贤成, 于明儒, 李俊龙 and 高君	武警海南省总队门诊部;安徽省界首市颖南疼痛专科医院;	中国针灸	2002	S1,65-67	6	2	205	未提及	针刺、中药、按摩	多种	多种对照措施	颈椎病	肌肉骨骼系统和结缔组织疾病	否	0	否	否	否	是	是	否	是	否	是	否	是	否	否	否	否	否	否	否	否	否	否	否	否	是	否	否	否	是	是	是	否	否
2225	针刺治疗麻痹性斜视疗效观察	张淑杰, 李淑荣, 李俊松, 刘靖 and 宋日新	大庆油田总医院中西医结合科;大庆龙南医院;	中国针灸	2009	10,799-803	5	2	100	临床医生	采用针刺眼周穴为主, 穴取睛明、 瞳子髎、 上明等;	西药	西医	麻痹性斜视	眼和附器疾病	否	1	否	否	否	是	是	否	是	否	是	是	是	否	否	否	否	否	是	否	否	否	否	否	否	是	否	否	否	是	是	是	否	否
2226	针刺治疗慢性活动性乙型肝炎疗效观察	傅朗林	江西省修水县人民医院	中国针灸	1994	02,	1	1	88	未提及	针刺	药物	西医	慢性活动性乙型肝炎	消化系统疾病	否	6	否	否	否	是	是	否	是	否	是	是	是	是	否	否	否	否	否	否	否	否	否	否	否	是	否	是	否	是	是	是	否	否
2227	针刺治疗慢性疲劳综合征随机对照研究	陈兴华, 黎璐茜, 章闻, 杨娟, 戴亦爽, 徐东华 and 唐纯志	广州中医药大学第一附属医院针灸科;	中国针灸	2010	07,533-536	7	1	90	临床医生	针刺人迎、 风府、 百会	静脉注射	西医	慢性疲劳综合征	精神和行为障碍	是	0	否	否	是	是	是	否	是	否	是	是	是	是	否	否	否	是	是	是	否	否	否	是	否	是	否	否	否	是	是	是	否	否
2228	针刺治疗梅核气35例临床观察	李守昌	河南省内黄县中医院针灸科	中国针灸	1997	09,	1	1	70	未提及	,用耳针、 头皮针配合体针治疗	中医	中医出针灸外的其它方法	梅核气	影响健康状况和与保健机构接触的因素	否	1	否	否	否	否	否	否	是	否	否	否	是	否	否	否	否	否	否	否	否	否	否	否	否	是	否	否	否	否	是	是	否	否
2232	针刺治疗脑性瘫痪儿童语言障碍临床观察	张全明 and 靳瑞	广州中医药大学针灸推拿学院,广州中医药大学针灸推拿学院 广东510405 ,广东510405	中国针灸	2005	10,699-701	2	1	98	研究者	针刺	药物	西医	脑性瘫痪儿童语言障碍	神经系统疾病	否	13	否	否	否	是	是	否	是	否	是	是	是	是	否	否	否	否	否	否	否	否	否	否	否	是	否	否	否	否	是	是	否	否
2233	针刺治疗脑卒中后上肢痉挛疗效观察	张自茂, 冯崇廉, 皮周凯, 范小艳, 陈惠琼 and 张洁	广东省佛山市第一人民医院康复科,广州医学院第三附属医院中医科,广东省佛山市第一人民医院康复科,广东省佛山市第一人民医院康复科,广东省佛山市第一人民医院康复科,福建中医学院第二附属医院 广东 528000,广东 528000,广东 528000,广东 528000	中国针灸	2008	04,257-260	6	3	60	临床医生	针刺患肢对侧头部运动区	来用痉孪肌 电刺激	西医	脑卒中后上肢痉挛	循环系统疾病	否	8	否	否	否	是	是	否	是	否	是	是	是	是	否	否	否	是	否	否	否	否	否	是	否	是	否	否	否	否	是	是	否	否
2234	针刺治疗脑卒中后抑郁失眠临床疗效评价	王寅, 赵志付, 伍昱, 赵阳, 李以松, 张维, 赵宏, 杨涛, 刘元石, 彭唯娜, 张翠彦, 刘晓清 and 刘军	中国中医研究院广安门医院,北京100053	中国针灸	2004	09,	13	1	64	未提及	采用 “三才” 配穴、 联合针法相结合治疗	药物	西医	脑卒中后抑郁失眠	循环系统疾病	否	22	否	否	否	是	是	否	是	否	是	是	是	是	否	否	否	是	是	否	否	否	否	否	否	是	否	否	否	否	是	是	否	否
2235	针刺治疗脑卒中痉挛性运动障碍配穴观察	海英 and 于潇	辽宁中医药大学附属医院神经内科,辽宁中医药大学 沈阳110032	中国针灸	2007	10,735-737	2	2	96	研究者	平衡阴阳针刺	普通针刺治疗	单纯针灸	脑卒中痉挛性运动障碍	循环系统疾病	是	14	否	否	否	是	是	否	是	否	否	是	是	是	否	否	否	是	是	否	否	否	否	是	否	是	否	否	否	否	是	是	否	否
2237	针刺治疗偏头痛18例疗效观察	范鸿	荆州市沙市中医院;	中国针灸	2002	S1,20-21	1	1	29	未提及	针刺	药物	西医	偏头痛	神经系统疾病	否	0	否	否	否	否	是	否	是	否	是	否	是	否	否	否	否	否	否	否	否	否	否	否	否	是	否	否	否	否	否	否	否	否
2238	针刺治疗偏头痛即刻疗效的临床观察	宁侠 and 张文	中国中医研究院西苑医院;中国中医研究院;	中国针灸	2004	S1,11-12	2	2	58	未提及	针刺	药物	西医	偏头痛	神经系统疾病	是	0	否	否	否	是	是	否	是	否	是	是	是	是	否	否	否	是	是	否	否	否	否	否	否	是	否	否	否	否	是	是	否	否
2239	针刺治疗妊娠剧吐疗效观察	毛忠南 and 梁春娥	酒泉市中医院针灸科;酒泉市中医院妇产科;	中国针灸	2009	12,973-976	2	2	90	临床医生	针刺	西药/中药	多种对照措施	妊娠剧吐	妊娠、分娩和产褥期	是	0	否	否	否	否	是	否	是	否	是	是	是	是	否	否	否	是	是	否	否	否	否	是	否	是	否	否	否	是	是	是	否	否
2240	针刺治疗乳腺增生病及其对乳腺组织影像和血流动力的影响	王莹	滕州市中医医院针灸科 山东277500	中国针灸	2005	09,619-621	1	1	95	临床医生	针刺	乳癖消贴膏外敷	西医	乳腺增生病	内分泌、营养和代谢疾病	否	15	否	否	否	是	是	否	是	否	是	是	是	是	否	否	否	是	是	否	否	否	否	是	否	是	否	否	否	否	是	是	否	否
2241	针刺治疗声带小结及计算机声学测定疗效评价	王启 and 陶波	东莞市樟木头人民医院耳鼻咽喉科,广州中医药大学 广东523633	中国针灸	2005	06,404-406	2	2	80	临床医生	针刺	中药/西药	多种对照措施	声带小结	呼吸系统疾病	否	7	否	否	否	是	是	否	是	否	否	否	是	否	否	否	否	是	是	否	否	否	否	否	否	是	否	否	否	否	是	是	否	否
2242	针刺治疗痰瘀阻络型高血压病临床观察	黄凡, 姚国新, 黄小丽 and 刘映娜	广东省第二中医院针灸科,广东省第二中医院针灸科,广东省第二中医院针灸科,广东省第二中医院针灸科 广州510095,广州510095,广州510095,广州510095	中国针灸	2007	06,403-406	4	1	60	临床医生	针刺	药物	西医	痰瘀阻络型高血压病	循环系统疾病	是	14	否	否	否	是	是	否	是	否	是	是	是	是	否	否	否	是	否	否	否	否	否	是	否	是	否	是	否	是	是	是	否	否
2243	针刺治疗糖尿病麻痹性斜视随机对照研究	田风胜, 杨卫国, 宋惠丽, 段红梅, 苏秀海, 王晓蕴 and 李文东	河北医科大学附属沧州中西医结合医院内分泌-代谢科,河北医科大学附属沧州中西医结合医院眼科,河北医科大学附属沧州中西医结合医院内分泌-代谢科,河北医科大学附属沧州中西医结合医院内分泌-代谢科,河北医科大学附属沧州中西医结合医院内分泌-代谢科,河北医科大学附属沧州中西医结合医院内分泌-代谢科,河北医科大学附属沧州中西医结合医院内分泌-代谢科 沧州061001,沧州061001,沧州061001,沧州061001,沧州061001,沧州061001,沧州061001	中国针灸	2008	02,84-86	7	2	72	临床医生	针刺结合药物	针刺/药物	多种对照措施	糖尿病麻痹性斜视	内分泌、营养和代谢疾病	否	2	否	否	是	是	是	否	是	否	是	是	是	否	否	否	否	是	是	否	否	否	否	是	否	是	否	否	否	是	是	是	否	否
2247	针刺治疗突眼性甲状腺肿临床疗效观察	王晓燕	吉林大学第二医院针灸科 长春130041	中国针灸	2002	01,	1	1	67	未提及	针刺	药物	西医	突眼性甲状腺肿	内分泌、营养和代谢疾病	否	9	否	否	否	是	是	否	是	否	否	是	是	否	否	否	否	否	否	否	否	否	否	否	否	是	否	否	否	否	是	是	否	否
2248	针刺治疗胃术后综合征临床疗效观察	杨城	六合县中医院 江苏211500	中国针灸	2001	10,	1	1	68	未提及	针刺	药物	西医	胃术后综合征	损伤、中毒和外因的某些后果	否	1	否	否	否	是	是	否	是	否	是	是	是	否	否	否	否	否	否	否	否	否	否	是	否	是	否	是	否	否	是	是	否	否
2250	针刺治疗血管性痴呆临床疗效观察	赖新生，张家维，莫飞智，江钢辉，李建强，郑宗昌	广州中医药大学针灸系，广州中医药大学附属第一医院，广州中医药大学第二附属医院	中国针灸	1997	12,	6	3	62	未提及	电针	电针对照	单纯针灸	血管性痴呆	循环系统疾病	否	45	否	否	否	否	是	否	是	否	是	是	是	是	否	否	否	否	否	否	否	否	是	否	否	是	否	否	否	否	是	是	否	否
2251	针刺治疗腰三横突综合征230例	郑龙妹	中国人民解放军福建省莆田军分区卫生所	中国针灸	1997	10,	1	1	230	未提及	针刺配合火罐	拔火罐加药物	西医	腰三横突综合征	肌肉骨骼系统和结缔组织疾病	否	4	否	否	否	否	是	否	是	否	是	否	是	否	否	否	否	否	否	否	否	否	否	否	否	是	否	是	否	否	是	是	否	否
2253	针刺治疗抑郁性神经症多中心随机对照研究	符文彬, 樊莉, 朱晓平, 何青, 王玲, 庄礼兴, 刘远声, 唐纯志, 李颖文, 蒙昌荣, 张洪来 and 严洁	广东省中医院针灸科,广东省中医院针灸科,广东省中医院针灸科,肇庆市第二人民医院,深圳市中医院,广州中医药大学第一附属医院,深圳市中医院,广州中医药大学,广东省中医院针灸科,广东省中医院针灸科,广州中医药大学,湖南中医学院 广州510120,湖南中医学院,广州510120,广州510120,广州510120,广州510120	中国针灸	2008	01,3-6	12	6	440	临床医生	针刺/百忧解/非针刺	药物	多种对照措施	抑郁性神经症	神经系统疾病	是	12	否	否	是	是	是	否	是	否	是	是	是	是	否	否	否	是	是	是	否	是	否	是	否	是	否	否	否	是	是	是	否	否
2254	针刺治疗抑郁症及其对患者下丘脑-垂体-肾上腺轴的影响	徐虹, 孙忠人, 李丽萍, 佟帅, 王胜 and 华金双	哈尔滨市第一专科医院一疗科,黑龙江中医药大学附属第二医院针灸科 ,黑龙江中医药大学附属第二医院针灸科 ,黑龙江中医药大学附属第二医院针灸科 ,黑龙江中医药大学附属第二医院针灸科 ,黑龙江中医药大学附属第二医院针灸科 黑龙江150056	中国针灸	2004	02,	6	2	60	未提及	针刺	药物	西医	抑郁症	精神和行为障碍	否	61	否	否	否	是	是	否	是	否	是	是	是	否	否	否	否	是	是	否	否	否	否	否	否	是	否	否	否	否	是	是	否	否
2255	针刺治疗原发性高血压病及其对血管内皮功能的影响	张朝晖, 周洁, 王强 and 马翔	天津中医学院第二附属医院,天津300150	中国针灸	2004	08,	4	1	60	未提及	针刺风池、 行间穴治疗	口服复方降压片治疗	西医	原发性高血压病	循环系统疾病	否	4	否	否	否	是	是	否	是	否	是	否	是	是	否	否	否	否	否	否	否	否	否	是	否	是	否	否	否	否	是	是	否	否
2256	针刺治疗原发性纤维肌痛综合征临床观察	张友贵	安徽中医学院附属针灸医院特种针灸疗法中心!合肥230061	中国针灸	2001	01,	1	1	64	未提及	针刺	阿咪替啉药物	西医	原发性纤维肌痛综合征	肌肉骨骼系统和结缔组织疾病	否	17	否	否	否	是	是	否	是	否	是	否	是	否	否	否	否	否	否	否	否	否	否	否	否	是	否	是	否	否	是	是	否	否
2257	针刺治疗枕大神经痛疗效观察	刘学岐 and 刘玮	天津市北辰医院;	中国针灸	2005	S1,17-18	2	1	60	未提及	采取针刺风池、承灵、悬钟、阿是穴进行治疗	口服卡马西平	西医	枕大神经痛	神经系统疾病	否	0	否	否	否	否	是	否	是	否	否	否	是	否	否	否	否	否	否	否	否	否	否	否	否	是	否	是	否	否	是	是	否	否
2260	针刺治疗中风偏瘫临床观察	刘德荣 and 王天才	原平市西镇医院;原平市化肥厂职工医院;	中国针灸	1999	S1,23-24	2	2	120	未提及	针刺	药物	西医	中风偏瘫	循环系统疾病	否	0	否	否	否	否	是	否	是	否	否	是	是	否	否	否	否	否	否	否	否	否	否	否	否	是	否	否	否	否	是	是	否	否
2262	针刺治疗周围性面神经麻痹128例	纪学恩	青岛市中级人民法院;	中国针灸	2004	S1,14-15	1	1	48	未提及	针刺	用其他方法治疗	西医	周围性面神经麻痹	神经系统疾病	否	0	否	否	否	是	是	否	是	否	是	否	是	否	否	否	否	否	否	否	否	否	否	否	否	是	否	是	否	否	是	是	否	否
2263	针刺治疗椎动脉型颈椎病70例疗效分析	杨翊 and 周光涛	十堰东风汽车公司茅箭医院康复科!湖北442012,十堰东风汽车公司茅箭医院康复科!湖北442012	中国针灸	2000	09,	2	1	140	未提及	针刺	药物	西医	椎动脉型颈椎病	肌肉骨骼系统和结缔组织疾病	否	17	否	否	否	是	是	否	是	否	否	否	是	否	否	否	否	否	否	否	否	否	否	否	否	是	否	否	否	否	是	是	否	否
2265	针刺中脘治疗消化性溃疡多中心随机对照研究	牛红月, 杨铭, 强宝全, 郭庆捷 and 杨兆钢	天津中医药大学第一附属医院针灸部,天津中医药大学第一附属医院针灸部,天津中医药研究院附属医院针灸科,天津南开医院消化科,天津中医药大学第一附属医院针灸部 天津300193,天津300193,天津300193	中国针灸	2007	02,89-92	4	3	276	临床医生	针刺	口服泰胃美	西医	消化性溃疡	消化系统疾病	是	6	否	否	是	是	是	否	是	否	是	是	是	是	否	否	否	是	是	否	否	否	否	是	否	是	否	否	否	否	是	是	否	否
2267	针刺足三里、悬钟对缺血性中风患者脑血管功能的影响多中心随机对照研究	陈文, 顾红卫, 马维平, 李启珊, 喻强, 刘兴勤, 刘世红, 李文华, 刘惠玲 and 戴美堂	湖北中医药高等专科学校,湖北中医药高等专科学校,湖北中医药高等专科学校,湖北中医药高等专科学校,荆州市第三人民医院,荆州市第五人民医院,湖北中医药高等专科学校,荆州市第三人民医院,湖北中医药高等专科学校,湖北中医药高等专科学校 荆州434020,荆州434020,荆州434020,荆州434020,荆州434020,荆州434020,荆州434020	中国针灸	2006	12,851-853	10	3	160	研究者	采用缺血性中风基本治疗	采用缺血性中风基本治疗加针刺足三里和悬钟	单纯针灸	缺血性中风	循环系统疾病	否	19	否	否	是	是	是	否	是	否	是	是	是	是	否	否	否	是	是	否	是	是	否	是	否	是	否	否	否	否	是	是	否	否
2268	针刀治疗颈椎病临床疗效评价	朱汉章, 权伍成, 张秀芬, 乔晋琳, 刘忠建, 付平 and 由松	北京中医药大学针灸学院,北京中医药大学针灸学院,武警北京总队第二医院,海军总医院,北京军区252医院,北京中医药大学针灸学院,北京中医药大学针灸学院 北京100029,北京100029,北京100029,北京100029	中国针灸	2006	05,316-318	7	4	240	研究者	针刀治疗	针刺	单纯针灸	颈椎病	肌肉骨骼系统和结缔组织疾病	是	23	否	否	否	是	是	否	是	否	是	是	是	是	否	否	否	是	是	否	否	否	否	否	否	是	否	否	否	是	是	是	否	否
2269	针罐埋线与电针治疗胃肠实热型单纯性肥胖临床疗效对比	施茵, 张琳珊, 赵琛 and 何纯青	上海市针灸经络研究所,上海市气功研究所,上海市针灸经络研究所,上海中医药大学99级 上海200030,上海200030,7年制中医学专业	中国针灸	2006	08,547-550	4	3	82	临床医生	电针加走罐、 埋线法治疗	电针对照	单纯针灸	胃肠实热型单纯性肥胖	消化系统疾病	否	10	否	否	否	是	是	否	是	否	是	是	是	否	否	否	否	是	是	否	否	否	否	否	否	是	否	否	否	否	是	是	否	否
2270	针罐药结合治疗纤维肌痛综合征的临床研究	李常度, 符晓英, 蒋振亚, 杨旭光, 黄思琴, 王琼芬, 刘葭 and 陈媛	成都中医药大学附属医院,成都中医药大学针灸推拿学院,成都中医药大学附属医院,成都中医药大学针灸推拿学院,成都中医药大学针灸推拿学院,成都中医药大学针灸推拿学院,成都中医药大学针灸推拿学院,成都中医药大学针灸推拿学院 四川610072,硕士研究生,四川610072,硕士研究生,硕士研究生,硕士研究生,硕士研究生,硕士研究生	中国针灸	2006	01,8-10	8	2	66	临床医生	针刺五志穴 +河车路走罐 +阿米替林	单纯用阿米替林	西医	纤维肌痛综合征	肌肉骨骼系统和结缔组织疾病	否	7	否	否	否	是	是	否	是	否	是	是	是	否	否	是	否	是	是	否	否	否	否	是	否	是	否	否	否	是	是	是	否	否
2271	针罐药结合治疗纤维肌痛综合征多中心随机对照研究	蒋振亚, 李常度, 邱玲, 郭君华, 何玲娜, 岳阳, 李方泽 and 秦文熠	成都中医药大学附属医院针灸科;成都市中西医结合医院康复科;成都九星医院针灸科;	中国针灸	2010	04,265-269	8	3	186	临床医生	针刺、拔罐加药物	针刺加拔罐；西药	多种对照措施	纤维肌痛综合征	肌肉骨骼系统和结缔组织疾病	是	0	否	否	是	是	是	否	是	否	是	是	是	是	否	是	否	是	是	是	否	否	是	是	否	是	否	否	否	是	是	是	否	否
2273	针灸并用治疗膝骨性关节炎疗效观察	张倩如 and 符文彬	广东省中医院珠海医院针灸科;广东省中医院针灸科;	中国针灸	2010	05,375-378	1	2	62	临床医生	针刺法加无瘢痕灸	单纯针刺	单纯针灸	膝骨性关节炎	肌肉骨骼系统和结缔组织疾病	是	0	否	否	否	是	是	否	是	否	是	是	是	是	否	否	否	是	是	是	否	否	否	是	否	是	否	否	否	是	是	是	否	否
2276	针灸对干眼症泪液分泌影响的疗效评价	魏立新, 杨威, 王宏才, 张鸥, 丁瑞庆 and 刘朝晖	中国中医科学院针灸研究所;北京同仁医院;北京医院;	中国针灸	2010	09,709-712	6	3	80	临床医生	针灸	药物	西医	干眼症	眼和附器疾病	是	0	否	否	否	是	是	否	是	否	是	是	是	是	否	否	否	是	是	否	否	否	否	是	否	是	否	是	否	否	是	是	否	否
2277	针灸对急性期Bells面瘫疗效的影响随机对照研究	吴滨, 李宁, 刘屹, 黄长琼 and 张永玲	四川大学华西医院针灸科,四川大学华西医院针灸科,四川大学华西医院针灸科,四川大学华西医院针灸科,四川大学华西医院针灸科 成都610041,成都610041,成都610041,成都610041,成都610041	中国针灸	2006	03,157-160	5	1	150	临床医生	采用毫针针刺方法；远红外线照射	西药强的松与维生素 C、 复合维生素B 等治疗	西医	急性期Bells面瘫	神经系统疾病	是	10	否	否	否	是	是	否	是	否	是	是	是	是	否	否	否	是	是	否	否	否	否	是	否	是	否	否	否	否	是	是	否	否
2279	针灸对肿瘤患者化疗后血细胞和消化道反应的影响	周俊青, 徐天舒 and 钱雷	南京大学医学院附属鼓楼医院针灸科,南京大学医学院附属鼓楼医院针灸科,南京大学医学院附属鼓楼医院针灸科 江苏210008 ,江苏210008 ,江苏210008	中国针灸	2004	11,	3	1	102	未提及	针刺	药物	西医		血液及造血器官疾病和某些免疫机制的疾患	否	8	否	否	否	是	是	否	是	否	否	否	是	是	否	否	否	否	否	否	否	否	否	否	否	是	否	否	否	否	是	是	否	否
2280	针灸防治中风后偏瘫肩痛近期疗效观察	邓柏颖, 李扬帆, 周恩华 and 粟胜勇	广西中医学院,南宁530001	中国针灸	2004	12,	4	1	90	未提及	针灸加中西医内科常规治疗	单纯针灸；单纯中西医内科常规治疗	多种对照措施	中风后偏瘫肩痛	循环系统疾病	否	5	否	否	否	是	是	否	是	否	是	否	是	否	否	否	否	是	是	否	是	否	否	是	否	是	否	否	否	否	是	是	否	否
2281	针灸丰乳92例临床观察	彭红华	广西中医学院 南宁530001	中国针灸	2002	02,	1	1	160	未提及	针灸丰乳治疗	电子吸啜健胸仪丰乳	西医	丰乳	内分泌、营养和代谢疾病	否	3	否	否	否	是	是	否	是	否	是	否	是	是	否	否	否	否	否	否	否	否	否	是	否	是	否	否	否	否	是	是	否	否
2282	针灸刮痧治疗神经根型颈椎病	任义钟	福建省福州市第二医院针灸科	中国针灸	1995	01,	1	1	126	未提及	针灸配合刮痧综合治疗	针灸；刮痧	多种对照措施	神经根型颈椎病	肌肉骨骼系统和结缔组织疾病	否	14	否	否	否	否	是	否	是	否	是	否	是	否	否	否	否	否	否	否	否	否	否	否	否	是	否	否	否	否	否	否	否	否
2286	针灸配合推拿治疗椎动脉型颈椎病疗效观察	卜彦青	山东省中医药研究院 济南250014	中国针灸	2004	02,	1	1	96	未提及	针刺颈夹脊、 百会、 风池等穴结合推拿治疗	药物	西医	椎动脉型颈椎病	肌肉骨骼系统和结缔组织疾病	否	31	否	否	否	是	是	否	是	否	是	否	是	否	否	否	否	是	是	否	否	否	否	是	否	是	否	否	否	否	是	是	否	否
2288	针灸取汗排毒法治疗破伤风46例疗效观察	魏九康	,资溪县人民医院!江西335300	中国针灸	2000	10	1	1	46	未提及	针灸	中药	中医出针灸外的其它方法	破伤风	某些传染病和寄生虫病	否	3	否	否	否	否	是	否	是	否	否	否	是	否	否	否	否	否	否	否	否	否	否	否	否	是	否	否	否	否	是	是	否	否
2289	针灸推拿为主治疗神经根型颈椎病多中心随机对照研究	周建伟, 蒋振亚, 叶锐彬, 李先樑, 袁秀丽, 张凡, 李常度, 李刚, 唐启华, 胡运光, 艾双春, 陈婕, 李春雨, 廖伟, 王琼芬, 罗小兵, 赵菁菁, 李安洪, 孔捷, 秦雪飞, 欧阳松, 罗建平, 王敏, 阳光, 李金存, 王芳, 古英 and 高李	四川省中医药研究院针灸经络研究所,成都中医药大学附属医院,四川省骨科医院,四川省中医药研究院中医研究所,四川省绵阳市中医医院,四川省中医药研究院附属医院,成都中医药大学附属医院,四川省中医药研究院中医研究所,四川省骨科医院,四川省中医药研究院针灸经络研究所,四川省绵阳市中医医院,四川省中医药研究院针灸经络研究所,四川省中医药研究院针灸经络研究所,四川省中医药研究院中医研究所,成都中医药大学附属医院,四川省骨科医院,四川省中医药研究院针灸经络研究所,四川省绵阳市中医医院,四川省中医药研究院中医研究所,四川省骨科医院,四川省中医药研究院中医研究所,四川省中医药研究院中医研究所,四川省中医药研究院针灸经络研究所,四川省绵阳市中医医院,成都中医药大学附属医院,四川省绵阳市中医医院,四川省绵阳市中医医院,成都中医药大学附属医院 成都610031,成都610031,成都610031,成都610031…	中国针灸	2006	08,537-543	32	6	660	临床医生	针灸推拿为主的非药物综合方案	以物理疗法为主的非药物综合方案治疗	西医	神经根型颈椎病	肌肉骨骼系统和结缔组织疾病	是	17	否	否	是	是	是	否	是	否	是	否	是	是	否	是	否	否	否	否	否	是	是	是	否	是	否	否	否	是	是	是	否	否
2290	针灸与按摩新手法治疗面神经麻痹后遗症50例疗效观察	安庆汉	石家庄军械工程学院医院	中国针灸	1995	S2,	1	1	100	未提及	针刺加TDP照射	常规针刺	单纯针灸	面神经麻痹后遗症	神经系统疾病	否	0	否	否	否	否	否	否	是	否	否	否	是	否	否	否	否	否	否	否	否	否	否	否	否	是	否	否	否	否	是	是	否	否
2293	针灸预防急性脑血管病医院感染的研究	周文艳, 赵建国, 韩月宇, 赵红 and 高旸	天津中医药大学第一附属医院普内科,天津中医药大学第一附属医院针灸科,天津中医药大学第一附属医院针灸科,天津中医药大学第一附属医院针灸科,天津中医药大学第一附属医院针灸科 天津300193,天津300193,天津300193,天津300193,天津300193	中国针灸	2008	02,91-94	5	2	100	临床医生	采用常规治疗基础上针刺关元、 足三里,加灸	采用常规治疗	西医	脑血管病	循环系统疾病	是	1	否	否	否	是	是	否	是	否	是	是	是	是	否	否	否	否	否	是	否	否	否	是	否	是	否	否	否	否	是	是	否	否
2294	针灸治疗艾滋病合并面瘫疗效观察	张弛, 张文远, 杨克利 and 刘永辉	中国援埃塞俄比亚医疗队,中国援埃塞俄比亚医疗队,中国援埃塞俄比亚医疗队,中国援埃塞俄比亚医疗队	中国针灸	2000	08,	4	1	143	未提及	局部选穴基础上加用了大椎、 关元、 气海、 足三里、 丰隆、 肺俞、 脾俞等整体调节	局部选穴针刺	单纯针灸	艾滋病合并面瘫	某些传染病和寄生虫病	否	9	否	否	否	是	是	否	是	否	否	是	是	否	否	否	否	否	否	否	否	否	否	否	否	是	否	否	否	否	是	是	否	否
2297	针灸治疗功能性消化不良疗效观察	陈广娥, 顾兴江 and 谭善瑞	费县薛庄镇卫生院!山东273402,费县薛庄镇卫生院!山东273402,费县薛庄镇卫生院!山东273402	中国针灸	2000	06,	4	2	58	未提及	针刺	吗丁啉口服	西医	功能性消化不良	消化系统疾病	否	50	否	否	否	是	是	否	是	否	是	否	是	否	否	否	否	否	否	否	否	否	否	是	否	是	否	否	否	否	是	是	否	否
2298	针灸治疗宫颈癌术后膀胱麻痹62例临床观察	孙曙霞, 高希言 and 段鲜红	河南中医学院针灸推拿系!郑州450003,河南中医学院针灸推拿系!郑州450003,河南中医学院针灸推拿系!郑州450003	中国针灸	2000	12,	3	1	62	未提及	针刺	空白白白白	空白对照	宫颈癌术后膀胱麻痹	损伤、中毒和外因的某些后果	否	9	否	否	否	是	是	否	是	否	是	否	是	否	否	否	否	否	否	否	否	否	否	否	否	是	否	否	否	否	是	是	否	否
2299	针灸治疗过敏性鼻炎230例疗效观察	于璟玲，巫峡，白慧英	北京针灸骨伤学院，北京酒仙桥医院	中国针灸	1994	05,	3	2	260	未提及	针灸	药物	西医	过敏性鼻炎	呼吸系统疾病	否	14	否	否	否	否	否	否	是	否	是	否	是	否	否	否	否	否	否	否	否	否	否	否	否	是	否	否	否	否	是	是	否	否
2300	针灸治疗颈动脉粥样硬化斑块的临床观察	王伟志, 宋平 and 王占奎	天津中医学院第一附属医院,天津中医学院第一附属医院,天津中医学院 天津 300193 ,天津 300193 ,02级研究生	中国针灸	2005	05,312-314	3	2	60	临床医生	针灸	药物	西医	颈动脉粥样硬化斑块	循环系统疾病	否	11	否	否	否	是	是	否	是	否	是	是	是	否	否	否	否	是	是	否	否	否	否	否	否	是	否	否	否	否	是	是	否	否
2304	针灸治疗卵巢早衰76例临床研究	沙桂娥, 赵文民 and 马仁海	山东省立医院针灸科,山东省针灸研究所	中国针灸	1999	04,	3	2	151	未提及	针灸	西药	西医	卵巢早衰	泌尿生殖系统疾病	否	55	否	否	否	否	是	否	是	否	是	否	是	否	否	否	否	否	否	否	否	否	否	否	否	是	否	否	否	否	是	是	否	否
2306	针灸治疗帕金森病29例临床观察	王玲玲, 何崇, 刘跃光, 庄小兰 and 董洪涛	南京中医药大学第二临床医学院!江苏210029,南京中医药大学第二临床医学院!江苏210029,南京中医药大学第二临床医学院!江	中国针灸	1999	12	5	1	53	未提及	针灸	空白白白白	空白对照	帕金森病	神经系统疾病	否	10	否	否	否	否	是	否	是	否	是	是	是	否	否	否	否	否	否	否	否	否	否	是	否	是	否	否	否	是	是	是	否	否
2307	针灸治疗妊娠剧吐的疗效观察	张红花	东莞市樟木头医院妇产科,广东523633	中国针灸	2005	25,7,469-470	1	1	150	临床医生	针灸；	中药；西药	多种对照措施	妊娠剧吐	起源于围生期的某些状况	否	3	否	否	否	是	是	否	是	否	是	否	是	是	否	否	否	否	是	否	否	否	否	否	否	是	否	否	否	是	是	是	否	否
2309	针灸治疗糖尿病周围神经病变的疗效对比观察	孙远征 and 刘婷婷	黑龙江中医药大学附属第二医院,黑龙江中医药大学 哈尔滨150001	中国针灸	2005	08,539-541	2	2	54	研究生	基础治疗加针刺；基础治疗加穴位注射弥可保；基础治疗加梅花针叩刺	多种	多种对照措施	糖尿病周围神经病变	内分泌、营养和代谢疾病	否	6	否	否	否	是	是	否	是	否	是	是	是	是	否	否	否	是	是	否	否	否	否	是	否	是	否	否	否	是	是	是	否	否
2312	针灸治疗小儿遗尿82例疗效观察	金孟梓	浙江省苍南县江南医院针灸科	中国针灸	1994	S1,	1	1	122	未提及	针灸	用氯酷醒片治疗	西医	小儿遗尿	泌尿生殖系统疾病	否	0	否	否	否	否	否	否	是	否	否	否	是	否	否	否	否	否	否	否	否	否	否	否	否	是	否	否	否	是	否	是	否	否
2317	针灸治疗子宫肌腺病疗效观察	严红, 黄小惠 and 邓桂芳	广东省珠海市金湾区三灶医院针灸科;广东省珠海市人民医院;广东省珠海市人民医院;	中国针灸	2008	08,579-581	3	2	66	临床医生	针灸	西药	西医	子宫肌腺病	泌尿生殖系统疾病	否	0	否	否	否	是	是	否	是	否	是	是	是	否	否	否	否	否	是	否	否	否	否	是	否	是	否	否	否	是	是	是	否	否
2319	针灸中药西药治疗慢性结肠炎疗效对比观察	施斌	上海市第八人民医院中医针灸科!上海200233	中国针灸	2001	02,	1	1	143	未提及	针灸；中药；西药；针灸加中药	多种	多种对照措施	慢性结肠炎	消化系统疾病	否	13	否	否	否	否	是	否	是	否	是	是	是	否	否	否	否	否	否	否	否	否	否	是	否	是	否	否	否	是	是	是	否	否
2321	针四关穴为主治疗原发性痛经临床观察	李成宏, 王玉中 and 郭新侠	漯河医学高等专科学校,漯河医学高等专科学校,漯河市中医院 河南462002,河南462002	中国针灸	2008	03,187-190	3	2	180	临床医生	针刺四关穴	常规取穴针刺；月月舒口服	多种对照措施	原发性痛经	泌尿生殖系统疾病	否	11	否	否	否	是	是	否	是	否	是	是	是	是	否	否	否	是	否	否	否	否	否	是	否	是	否	否	否	是	是	是	否	否
2322	针挑治疗颈椎病的随机对照研究	符文彬, 张洪来, 朱晓平, 李滋平, 樊莉, 米建平, 李伟雄, 郭元琦 and 蒙昌荣	广东省中医院针灸科,广东省中医院针灸科,广东省中医院针灸科,广东省中医院针灸科,广东省中医院针灸科,广东省中医院针灸科,广东省中医院针灸科,广东省中医院针灸科,广东省中医院针灸科 广州510120 ,广州510120 ,广州510120 ,广州510120 ,广州510120 ,广州510120 ,广州510120 ,广州510120 ,广州510120	中国针灸	2005	09,607-609	9	1	158	临床医生	针挑治疗	常规针刺；局麻对照	多种对照措施	颈椎病	肌肉骨骼系统和结缔组织疾病	是	10	否	否	否	是	是	否	是	否	是	是	是	是	否	否	否	是	是	否	否	是	否	是	否	是	否	否	否	是	是	是	否	否
2323	针氧疗法治疗稳定性心绞痛30例疗效观察	马忠, 王裕贤, 米勇 and 霍迎春	新疆维吾尔自治区中医医院针灸科;	中国针灸	2005	S1,7-8	3	1	80	未提及	针氧治疗	单纯针刺；药物	多种对照措施	稳定性心绞痛	循环系统疾病	否	0	否	否	否	否	是	否	是	否	是	否	是	否	否	否	否	否	否	否	否	否	否	否	否	是	否	否	否	是	是	是	否	否
2325	针药并用治疗糖尿病神经原性膀胱疗效观察	田风胜, 张洪润, 李文东, 乔萍, 段洪波 and 贾彩霞	河北医科大学附属沧州中西医结合医院内分泌-糖尿病科,河北医科大学附属沧州中西医结合医院内分泌-糖尿病科,河北医科大学附属沧州中西医结合医院内分泌-糖尿病科,河北医科大学附属沧州中西医结合医院内分泌-糖尿病科,河北医科大学附属沧州中西医结合医院内分泌-糖尿病科,河北医科大学附属沧州中西医结合医院内分泌-糖尿病科 沧州061001,沧州061001,沧州061001,沧州061001,沧州061001,沧州061001	中国针灸	2007	07,485-487	6	1	70	临床医生	药物加针刺	药物	西医	糖尿病神经原性膀胱	内分泌、营养和代谢疾病	否	2	否	否	否	是	是	否	是	否	是	否	是	否	否	否	否	是	是	否	否	否	否	是	否	是	否	否	否	是	是	是	否	否
2326	针药复合麻醉对心脏手术患者围术期炎性因子的影响	单江桂, 薛松, 徐根兴, 王维俊, 连锋, 刘沙, 胡振雷 and 黄日太	上海交通大学医学院附属仁济医院心胸外科;	中国针灸	2010	07,585-588	8	1	30	研究者	全麻加针刺	全麻	西医		神经系统疾病	否	0	否	否	否	是	是	否	是	否	是	是	是	是	否	否	否	是	是	否	否	否	是	是	否	是	否	否	否	是	是	是	否	否
2327	针药复合麻醉对肿瘤患者围手术期功能状态的影响	顾陈怿, 胡军 and 蔡云彪	04,上海中医药大学附属岳阳中西医结合医院,上海中医药大学附属岳阳中西医结合医院,上海中医药大学附属岳阳中西医结合医院 上海200437 ,上海200437 ,上海200437	中国针灸	2004		3	1	22	未提及	、 针药复合全身麻醉	全身麻醉组	西医		神经系统疾病	否	5	否	否	否	是	是	否	是	否	是	否	是	否	否	否	否	否	否	否	否	否	否	否	否	是	否	否	否	是	是	是	否	否
2332	针药结合治疗不同证型女性迟发性与持久性痤疮的临床与实验研究	兰东, 司天润, 赵树玲, 毛燕玲 and 张海燕	06,首都医科大学附属北京朝阳医院皮肤科,首都医科大学附属北京朝阳医院皮肤科,首都医科大学附属北京朝阳医院皮肤科,首都医科大学附属北京朝阳医院皮肤科,首都医科大学附属北京朝阳医院皮肤科 北京100020 ,北京100020 ,北京100020 ,北京100020 ,北京100020	中国针灸	2004		5	1	104	未提及	针药结合	针刺；药物	多种对照措施	不同证型女性迟发性与持久性痤疮	皮肤和皮下组织疾病	否	18	否	否	否	是	是	否	是	否	否	是	是	是	否	否	否	否	否	否	否	否	否	是	否	是	否	否	否	是	是	是	否	否
2334	针药结合治疗帕金森病疗效观察	常学辉, 张良芝 and 李彦杰	河南中医学院第二临床医学院脑病科;河南中医学院基础医学院中诊学科;	中国针灸	2008	09,645-647	3	2	60	研究者	针刺加口服美多巴片	单纯口服美多巴片	西医	帕金森病	神经系统疾病	否	1	否	否	否	是	是	否	是	否	是	是	是	是	否	否	否	是	是	否	否	否	否	是	否	是	否	否	否	是	是	是	否	否
2335	针药结合治疗皮质下动脉硬化性白质脑病的研究	孙远征, 王东岩 and 李书霖	黑龙江中医药大学附属第二医院,黑龙江中医药大学附属第二医院,黑龙江中医药大学附属第二医院 哈尔滨150001 ,哈尔滨150001 ,哈尔滨150001	中国针灸	2004	04,	3	1	60	未提及	采用针刺加西药都可喜治疗	西药都可喜治疗	西医	皮质下动脉硬化性白质脑病	神经系统疾病	否	3	否	否	否	是	是	否	是	否	是	是	是	是	否	否	否	否	是	否	否	否	否	否	否	是	否	否	否	否	是	是	否	否
2336	针药结合治疗青春期月经稀少病	赵文洁 and 俞瑾	上海医科大学妇产科医院	中国针灸	1999	04,	2	1	60	未提及	针刺+ 雌激素	针刺；雌激素	多种对照措施	青春期月经稀少病	泌尿生殖系统疾病	否	16	否	否	否	否	是	否	是	否	否	否	是	否	否	否	否	是	是	否	否	否	否	是	否	是	否	否	否	否	是	是	否	否
2337	针药结合治疗青少年地方性甲状腺肿大78例的临床研究	张泳南, 刘智艳 and 徐占英	新疆中医学院	中国针灸	1999	03,	3	1	78	未提及	针刺配合服碘治疗	服碘治疗	西医	哮喘	呼吸系统疾病	否	1	否	否	否	否	是	否	是	否	是	否	是	是	否	否	否	否	否	否	否	否	否	是	否	是	否	否	否	是	是	是	否	否
2338	针药结合治疗肾虚痰瘀型多囊卵巢综合征疗效观察	施茵, 冯慧钧, 刘慧荣 and 祝丹	上海市针灸经络研究所;上海中医药大学附属龙华医院;上海交通大学医学院附属国际和平妇幼保健院;	中国针灸	2009	02,99-102	4	3	63	临床医生	针刺	药物	西医	肾虚痰瘀型多囊卵巢综合征	泌尿生殖系统疾病	是	6	否	否	否	是	是	否	是	否	是	是	是	是	否	否	否	是	是	是	否	否	否	是	否	是	否	否	否	是	是	是	否	否
2339	针药结合治疗特发性震颤疗效观察	隋康民 and 李霞	青岛市市立医院中医科;青岛市市立医院特检科;	中国针灸	2010	02,107-109	2	2	60	临床医生	针刺百会、 四神聪、 太溪等穴位 ,同时口服普萘洛尔	口服普萘洛尔	西医	特发性震颤	神经系统疾病	是	0	否	否	否	是	是	否	是	否	是	是	是	否	否	否	否	是	是	否	否	否	是	是	否	是	否	否	否	是	是	是	否	否
2340	针药结合治疗特发性震颤临床观察	陈利华, 陈勤 and 陈敏	泸州医学院中西医结合学院针灸教研室,泸州医学院教务处,四川省第四人民医院针灸科 四川646000	中国针灸	2006	10,701-703	3	3	26	研究者	针刺加西药治疗	西药治疗	西医	特发性震颤	神经系统疾病	否	2	否	否	否	是	是	否	是	否	是	是	是	是	否	否	否	是	是	否	否	否	否	是	否	是	否	否	否	是	是	是	否	否
2343	镇静安神”针法对心脾两虚型失眠患者脑血流的影响	严兴科, 张燕, 于璐, 岳公雷, 李铁, 陈程, 崔海福 and 王富春	长春中医药大学针灸推拿学院;	中国针灸	2010	02,113-116	8	1	60	研究者	采用 “镇静安神法” ,针刺四神聪、 神门、 三阴交;对照组针刺申脉、 照海	八脉交会取穴	单纯针灸	心脾两虚型失眠	精神和行为障碍	是	0	否	否	否	是	是	否	是	否	是	是	是	是	否	否	否	是	是	否	否	否	否	是	否	是	否	否	否	是	是	是	否	否
2344	整体辨证针刺为主对干眼症患者泪膜稳定性的影响	王中林, 何慧琴, 黄东 and 石长根	南京中医药大学第二临床医学院推拿教研室,南京中医药大学第三附属医院眼科中心 ,南京中医药大学中药学院 ,南京中医药大学第二临床医学院推拿教研室 江苏 210029 ,江苏 210029	中国针灸	2005	07,460-463	4	3	45	研究者	局部取穴针刺；整体取穴针刺	人工泪 液	多种对照措施	干眼症	眼和附器疾病	否	18	否	否	否	是	是	否	是	否	是	是	是	是	否	否	否	是	是	否	否	否	否	是	否	是	否	否	否	否	是	是	否	否
2345	智能光电药灸仪治疗痹症的临床对照研究	李应昆, 刘军, 唐章全, 李晨 and 张炬倩	成都中医药大学附属医院针灸科,成都市中医医院 ,绵阳市中心医院 ,四川大学华西临床医学院 ,四川大学华西临床医学院 四川610072	中国针灸	2004	12,	5	4	326	未提及		多种	多种对照措施	痹症	神经系统疾病	否	1	否	否	否	是	是	否	是	否	是	是	是	否	否	否	否	是	是	否	否	否	否	否	否	是	否	否	否	是	是	是	否	否
2346	智三针”配合点穴按摩治疗中风后抑郁症	庄子齐 and 王朝荣	广州中医药大学第一附属医院,广州中医药大学第一附属医院 广东510405 ,广东510405	中国针灸	2004	11,	2	1	62	未提及	针刺 “智三针”	口服黛安神	西医	中风后抑郁症	循环系统疾病	否	54	否	否	否	是	是	否	是	否	是	是	是	是	否	否	否	是	是	否	否	否	否	是	否	是	否	否	否	否	是	是	否	否
2350	中药穴位注射治疗勃起功能障碍随机对照研究	崔云, 冯奕, 陈雷, 周毅, 杨燮樵, 贺娟, 孙一红 and 郑武	浙江中医药大学附属宁波中医院,浙江中医药大学附属宁波中医院,浙江中医药大学附属宁波中医院,宁波市第二医院,宁波市医疗中心李惠利医院,浙江中医药大学附属宁波中医院,浙江中医药大学附属宁波中医院,浙江中医药大学附属宁波中医院 宁波 315010,宁波 315010,宁波 315010,宁波 315010,宁波 315010,宁波 315010	中国针灸	2007	12,881-885	8	3	150	临床医生	中药穴位注射；注封用水穴位注射	回春如意胶 囊	西医	勃起功能障碍	泌尿生殖系统疾病	否	2	否	否	是	是	是	否	是	否	是	是	是	否	否	否	否	是	是	否	否	否	是	是	否	是	否	否	否	是	是	是	否	否
2352	中渚、阳陵泉穴与脑功能区的关系功能性磁共振成像研究	田丽芳, 周诚, 陈敏, 邹明珠 and 杨正汉	卫生部北京医院针灸按摩科;卫生部北京医院放射科;	中国针灸	2009	07,561-564	5	2	42	临床医生	针刺中渚穴	针刺阳陵泉穴	单纯针灸		神经系统疾病	否	0	否	否	否	是	是	否	是	否	否	否	是	否	否	否	否	否	否	否	否	否	否	是	否	是	否	否	否	是	是	是	否	否
2353	重刺激眼周腧穴治疗青少年近视临床观察	陶晓雁, 孙彩霞, 杨金亮, 毛湄, 廖辰聪, 孟金光, 樊文博, 张一菲, 任绪茹 and 俞洪凤	北京中医药大学针灸学院,北京中医药大学针灸学院,北京中医药大学针灸学院,北京中医药大学针灸学院,北京中医药大学针灸学院,北京中医药大学针灸学院,北京中医药大学针灸学院,北京中医药大学针灸学院,北京市第22中学,北京市东城区黑芝麻胡同小学 北京100029,北京100029,北京100029,北京100029,北京100029,北京100029,北京100029,北京100029	中国针灸	2008	03,191-193	10	3	180	研究者	重度刺激；轻度刺激	针灸	单纯针灸	青少年近视	眼和附器疾病	否	1	否	否	否	是	是	否	是	否	是	是	是	是	否	否	否	是	是	否	否	否	否	是	否	是	否	否	否	是	是	是	否	否
2356	周围性面瘫针刺介入时机的临床对比研究	沈特立, 曹莲瑛, 张伟, 李艳, 吴庆红, 姚美金 and 顾露燕	上海市长宁区天山中医医院针灸科;	中国针灸	2009	05,357-360	7	1	279	临床医生	西药醋酸泼尼松(强的松)治疗在此基础上分别在发病第 3、 7、 10 天开始针刺治疗 ,穴取患侧风池、 阳白、 太阳、 四白、 迎香 ,双侧合谷等 ,耳面部穴位用浅刺法 ,不用行针手法 ,前4 次不用电针 ,第5 次起加用电针 ,远道取穴平补平泻	西药醋酸泼尼松(强的松)治疗	西医	周围性面瘫	神经系统疾病	是	5	否	否	否	是	是	否	是	否	是	是	是	是	否	否	否	是	是	是	否	否	否	是	否	是	否	否	否	是	是	是	否	否
2357	竹圈盐灸治疗肩周炎临床随机对照研究	许凯声, 黄漫为, 姚丽英, 陈杰, 苏健 and 郑锦清	莆田学院附属医院针灸科;	中国针灸	2009	01,77-80	6	1	86	研究者	采用竹圈盐灸于患处疼痛明显部位及周边熨灸	电针	单纯针灸	肩周炎	肌肉骨骼系统和结缔组织疾病	是	0	否	否	是	是	是	否	是	否	是	是	是	是	否	否	否	否	是	是	否	是	否	是	否	是	否	否	否	是	是	是	否	否
2360	子午流注纳甲法对缺血性脑血管病临床症状的影响	韩振翔, 刘跃光 and 魏江磊	上海中医药大学附属曙光医院中风专科;南京中医药大学;	中国针灸	2008	12,865-868	3	2	150	临床医生	子午流注	循经取穴	单纯针灸	缺血性脑血管病	循环系统疾病	否	1	否	否	否	是	是	否	是	否	是	是	是	是	否	否	否	是	是	否	否	否	是	是	否	是	否	否	否	是	是	是	否	否
2361	子午流注原络配穴法治疗运动性损伤及对经络状态的影响	邓柏颖, 张剑飞, 罗敏然 and 梁柳	广西中医学院第一附属医院针灸科,广西中医学院第一附属医院针灸科,广西中医学院第一附属医院针灸科,广西中医学院第一附属医院针灸科 南宁530001,南宁530001,南宁530001,南宁530001	中国针灸	2006	10,707-709	4	1	90	研究者	子午流注原络配穴；常规取穴；药物外用	多种	多种对照措施	运动性损伤	损伤、中毒和外因的某些后果	是	7	否	否	否	是	是	否	是	否	是	是	是	是	否	否	否	是	是	否	否	否	否	是	否	是	否	否	否	是	是	是	否	否
2362	综合疗法治疗颈椎间盘突出症112例	陈永胜, 宋艳东 and 王宝利	河北省直属机关第二门诊部;	中国针灸	2002	S1,76-77	2	1	243	未提及	综合治疗	单纯牵引；针刺牵引	多种对照措施	颈椎间盘突出症	肌肉骨骼系统和结缔组织疾病	否	0	否	否	否	是	是	否	是	否	是	否	是	否	否	否	否	否	否	否	否	否	是	否	否	是	否	否	否	否	是	是	否	否
2364	综合治疗急性大面积脑梗死疗效观察	白慧梅, 张玉莲, 何剑炜, 张连城 and 杨颖	天津中医药大学第二附属医院针灸部,天津中医药大学第二附属医院针灸部,天津中医药大学第二附属医院针灸部,天津中医药大学第二附属医院针灸部,天津中医药大学第二附属医院针灸部 天津300150,天津300150,天津300150,天津300150,天津300150	中国针灸	2008	02,98-100	5	1	96	临床医生	采用常规西医治疗配合针灸及中药灌肠	常规西药	西医	急性大面积脑梗死	神经系统疾病	否	2	否	否	否	是	是	否	是	否	是	否	是	否	否	否	否	是	是	否	否	否	否	是	否	是	否	否	否	是	是	是	否	否
2365	足三里配镇痛穴止腹痛100例	王占慧	天津塘沽海军后勤学院医院理疗科;	中国针灸	2002	S1,34	1	1	100	未提及	取穴足三里、镇痛穴	取穴足三里、	单纯针灸	腹痛	消化系统疾病	否	0	否	否	否	否	否	否	是	否	否	否	是	否	否	否	否	否	否	否	否	否	是	否	否	是	否	否	否	否	是	是	否	否
2366	足太阳膀胱经阻滞机理的临床研究	阮传亮, 张永树, 黄聪阳, 苏稼夫, 庄垂加 and 武志鹏	泉州市中医院针灸科,福建362000	中国针灸	2004	08,	6	1	59	未提及		安慰	安慰剂		神经系统疾病	否	4	否	否	否	是	是	否	是	否	是	是	是	是	否	否	否	否	是	是	否	是	否	是	否	是	否	否	否	否	是	是	否	否
2367	自血穴位注射治疗慢性荨麻疹疗效观察	林凌	广东省澄海县澄城镇卫生协会 515800	中国针灸 1994.04.12;14(2) 19-20	1994		1	1	76	未提及	自血穴位注射 治疗	传统针灸	单纯针灸	慢性荨麻疹	皮肤和皮下组织疾病	否	10	否	否	否	否	否	否	是	否	否	否	是	否	否	否	否	否	否	否	否	否	否	否	否	是	否	否	否	否	是	是	否	否
2368	头穴针刺次数对中风病人血液流变学的影响	邢艳丽, 姚凤祯, 杜莹莹 and 于致顺	黑龙江中医学院 150001	中国针灸 1994.08.12;14(4) 37-38	1994		3	2	60	未提及	日三次	针灸	单纯针灸	中风	循环系统疾病	否	64	否	否	否	否	否	否	是	否	否	否	是	是	否	否	否	否	否	否	否	否	否	否	否	是	否	否	否	否	是	是	否	否
2369	穴位埋线治疗中风偏瘫100例疗效分析	杨本瑜, 毕世元, 许斐, 杜贞爱 and 曹庆淑	湖南省安阳市人民医院 455000	中国针灸 1994.10.12;14(5) 31-33	1994		4	2	210	未提及	肩满 曲池、环跳、足三里 穴位理线 为主 进行治疗	常规药物治疗	西医	中风偏瘫	循环系统疾病	否	35	否	否	否	否	否	否	是	否	否	否	否	否	否	否	否	否	否	否	否	否	否	是	否	是	否	否	否	是	是	是	否	否
2370	熏脐灸健脾作用的临床研究	易受乡, 王慧珠, 王履华, 常小荣 and 严洁	湖南中医学院针灸经络研究室 410007	中国针灸 1994.10.12;14(5) 36-38	1994		5	1	103	未提及	熏脐灸；敷脐灸	艾灸	单纯针灸	健脾	循环系统疾病	否	21	否	否	否	否	否	否	是	否	否	否	是	是	否	否	否	否	否	否	否	否	否	否	否	是	否	否	否	否	是	是	否	否
2371	CO2激光灸对哮喘患者肺通气功能的作用	何扬子	广州暨南大学医学院附属医院 510630	中国针灸 1995.06.12;15(3) 1-5	1995		1	1	96	未提及	C O-2 激光灸治疗	艾灸	中医出针灸外的其它方法	哮喘	呼吸系统疾病	否	24	否	否	否	否	是	否	是	否	是	否	是	是	否	否	否	否	否	否	否	否	否	否	否	是	否	否	否	否	否	是	否	否
2372	针灸中药治疗功能性子宫出血的疗效观察	张永洛, 郭金风 and 温广云	太原山西医学院附属二院中医科 030001	中国针灸 1995.06.12;15(3) 19-20	1995		3	3	42	未提及	针灸	中药	中医出针灸外的其它方法	功能性子宫出血	泌尿生殖系统疾病	否	4	否	否	否	否	是	否	是	否	否	否	是	否	否	否	否	否	否	否	否	否	否	是	否	是	否	否	否	否	是	是	否	否
2373	痤疮患者的耳穴探测及耳针疗效观察	李兰舫	萧山市抚州齿轮箱厂卫生处 311200	中国针灸 1995.06.12;15(3) 23-24	1995		1	1	96	未提及	耳针加中药	中药	单纯针灸	痤疮	皮肤和皮下组织疾病	否	9	否	否	否	否	是	否	是	否	否	否	是	否	否	否	否	否	否	否	否	否	否	是	否	是	否	否	否	是	是	是	否	否
2374	针刺配合免疫功能调节仪治疗中风偏瘫200例疗效观察	吕红霞, 张振辉 and 张筼秀	泉州市人民医院 362000	中国针灸 1996.03.12;16(3) 27-28	1996		3	1	250	未提及	采用针刺配 合 免疫功能调 节仪进行治疗	采用针刺	单纯针灸	中风偏瘫	循环系统疾病	否	10	否	否	否	否	是	否	是	否	否	否	是	否	否	否	否	否	否	否	否	否	否	否	否	是	否	否	否	是	是	是	否	否
2375	针刺改善小气道功能时效关系研究	陈友梅, 张压西, 司慧 and 余红樱	武昌湖北中医学院 430061	中国针灸 1996.11.12;16(11) 8-9	1996		4	2	63	未提及	针刺20分钟、40分钟、60分钟	多种	多种对照措施	小气道功能	呼吸系统疾病	否	13	否	否	否	否	是	否	是	否	否	是	是	是	否	否	否	否	否	否	否	否	否	否	否	是	否	否	否	否	否	是	否	否
2376	激光灸治疗支气管哮喘的机理探讨	何扬子	广州暨南大学医学院附属医院 510630	中国针灸 1996.12.12;16(12) 7-9	1996		1	1	96	未提及	激光灸天突等瑜穴 ,	艾灸相 同腑穴	单纯针灸	支气管哮喘	呼吸系统疾病	否	16	否	否	否	否	是	否	是	否	否	否	是	是	否	否	否	否	否	否	否	否	否	否	否	是	否	否	否	否	否	是	否	否
2378	穴位贴敷治疗小儿厌食症的临床观察	李淑芝, 王顺, 董建平 and 侯大勇	哈尔滨市黑龙江省中医研究院针灸科 150036	中国针灸 1997.01.12;17(2) 77-78	1997		4	1	129	未提及	用硝黄散贴敷神网穴	口服硫酸锌片	西医	小儿厌食症	消化系统疾病	否	21	否	否	否	否	是	否	是	否	否	否	是	否	否	否	否	否	否	否	否	否	否	否	否	是	否	否	否	否	是	是	否	否
2379	针刺治疗老年性血管性痴呆的疗效观察	赖新生	广州市广州中医药大学针灸系 510407	中国针灸 1997.04.12;17(4) 201-202	1997		1	1	60	未提及	电针与手法结合 治 疗	口服西药	西医	老年性血管性痴呆	循环系统疾病	否	75	否	否	否	否	是	否	是	否	是	是	是	否	否	否	否	否	否	否	否	否	否	是	否	是	否	否	否	否	是	是	否	否
2380	太乙雷火神针治疗白细胞减少症的临床研究	马泽云, 张舒雁 and 许文波	杭州浙江省中医院 310006	中国针灸 1997.04.12;17(4) 207-209	1997		3	2	263	未提及	针刺	药物	西医	白细胞减少症	循环系统疾病	否	18	否	否	否	否	是	否	是	否	是	否	是	否	否	否	否	否	否	否	否	否	否	是	否	是	否	否	否	是	是	是	否	否
2382	艾灸治疗经行口糜141例临床观察	朱沁 and 胡碧英	湖北省中医药研究院附院针灸科 430074	中国针灸 1997.04.12;17(4) 214	1997		2	2	282	未提及	艾灸	药物	西医	经行口糜	消化系统疾病	否	2	否	否	否	否	是	否	是	否	否	否	是	否	否	否	否	否	否	否	否	否	否	否	否	是	否	否	否	否	是	是	否	否
2384	针刺配合中药治疗肾石症临床观察	罗玳红	广东珠海市中医院针灸科 519015	中国针灸 1997.04.12;17(4) 225-226	1997		1	1	240	未提及	针利配合 中药进行 治疗	针刺；中药	多种对照措施	肾石症	泌尿生殖系统疾病	否	3	否	否	否	否	是	否	是	否	否	否	是	否	否	否	否	否	否	否	否	否	否	否	否	是	否	否	否	否	是	是	否	否
2385	针刺对脑-心卒中患者心功能影响的临床研究	傅立新, 赵铭辉 and 石学敏	河北邯郸医学高等专科学校 056002	中国针灸 1997.05.12;17(5) 261-263	1997		2	2	80	未提及	醒脑开窍	传统针刺	单纯针灸	脑-心卒中	循环系统疾病	否	17	否	否	否	否	是	否	是	否	是	否	是	是	否	否	否	否	否	否	否	否	否	否	否	是	否	否	否	是	是	是	否	否
2386	电子冷针热针对血管性头痛患者脑血流图的影响	葛宝和, 陈乃明 and 梅笑玲	济南山东中医学院附属医院 250011	中国针灸 1997.05.12;17(5) 267-269	1997		3	1	60	未提及	热针	冷针	单纯针灸	血管性头痛	循环系统疾病	否	15	否	否	否	否	否	否	是	否	否	是	是	是	否	否	否	否	否	否	否	否	否	否	否	是	否	否	否	否	是	是	否	否
2387	温针加中药治疗寒湿腰痛临床观察	何汝益	四川省川北医学院附属医院 637000	中国针灸 1997.05.12;17(5) 279-280	1997		1	1	100	未提及	采用温针灸配合 口 服 中药汤剂	采用口服中药汤剂	中医出针灸外的其它方法	寒湿腰痛	肌肉骨骼系统和结缔组织疾病	否	2	否	否	否	否	否	否	是	否	是	是	是	否	否	否	否	否	否	否	否	否	是	否	否	是	否	否	否	否	否	是	否	否
2388	排针刺治疗髌下脂肪垫炎16例疗效观察	王茵萍	南通市中医院 226001	中国针灸 1997.05.12;17(5) 283-284	1997		1	1	37	未提及	排针治疗	常规针刺	单纯针灸	髌下脂肪垫炎	肌肉骨骼系统和结缔组织疾病	否	5	否	否	否	否	是	否	是	否	是	否	是	否	否	否	否	否	否	否	否	否	否	否	否	是	否	否	否	否	是	是	否	否
2389	内关穴对心脏特异性治疗作用的探讨	林红伍, 李君正, 柴红焱, 礼青 and 张家梁	天津市工人医院 300011	中国针灸 1997.06.12;17(6) 340-341	1997		5	2	26	未提及	针刺双侧内关穴	在心电图证实有典型心肌缺血改变后， 针刺双侧足三里穴	单纯针灸	心脏特异性	循环系统疾病	否	33	否	否	否	否	是	否	是	否	否	是	是	是	否	否	否	否	否	否	否	否	否	否	否	是	否	否	否	否	否	是	否	否
2390	芒针治疗急性脊髓炎临床疗效观察	刘龙彪, 王干 and 李翔	盐城市中医院针灸科 224002	中国针灸 1997.06.12;17(6) 360-361	1997		3	2	31	未提及	在对照组治疗方案的基础上加用芒针治疗	在加强护理及时对症治疗等一般治疗的基础上 ， 加用糖皮质激素以及维生素 、 神经营养剂治疗	西医	急性脊髓炎	神经系统疾病	否	1	否	否	否	是	是	否	是	否	否	否	否	否	否	否	否	否	否	否	否	否	否	否	否	是	否	否	否	否	是	否	否	否
2391	针刺治疗抽动-秽语综合征疗效观察	罗健	肇庆市华佗医院 526060	中国针灸 1997.07.12;17(7) 429-430	1997		1	1	28	未提及	体针加头针	体针	单纯针灸	抽动-秽语综合征	精神和行为障碍	否	3	否	否	否	否	是	否	是	否	是	否	是	否	否	否	否	否	否	否	否	否	否	否	否	是	否	否	否	否	是	是	否	否
2392	针灸治疗高泌乳素血症为主月经不调的临床与实验研究	冀萍, 沙桂娥, 马仁海, 刘新民, 张艳萍, 王琼, 杨仲莉 and 刘少惠	济南市山东省千佛山医院 250014	中国针灸 1997.08.12;17(8) 453-455	1997		8	3	97	未提及	针灸	西药	西医	高泌乳素血症为主月经不调	起源于围生期的某些状况	否	15	否	否	否	否	是	否	是	否	是	否	是	是	否	否	否	否	否	否	否	否	否	是	否	是	否	否	否	是	是	是	否	否
2393	穴位贴敷治疗心绞痛的疗效观察	范准成, 李密英, 奚正隆, 李树凯 and 闫辰连	石家庄河北省中医药研究所 050031	中国针灸 1997.09.12;17(9) 527-528	1997		5	2	185	未提及	穴神阔、至阳、度里穴位贴敷	多种	多种对照措施	心绞痛	循环系统疾病	否	16	否	否	否	否	是	否	是	否	是	否	是	否	否	否	否	否	否	否	否	否	否	否	否	是	否	否	否	否	是	是	否	否
2394	针刺、艾灸、针加灸治疗糖尿病的比较研究	曹少鸣 and 孙国杰	成都军区昆明总医院中医科 650032	中国针灸 1997.10.12;17(10) 586-587	1997		1	1	42	未提及	针灸加艾灸	针灸；艾灸	多种对照措施	糖尿病	内分泌、营养和代谢疾病	否	19	否	否	否	否	是	否	是	否	是	否	是	是	否	否	否	否	否	否	否	否	否	否	否	是	否	否	否	是	是	是	否	否
2395	不同部位脑梗塞针刺效应比较	段国俊, 唐强, 张春英, 杨宇, 张波 and 孙申田	成都中医药大学 610075	中国针灸 1997.10.12;17(10) 591-593	1997		5	3	92	未提及	针刺	药物	西医	脑梗塞	循环系统疾病	否	25	否	否	否	否	是	否	是	否	否	否	是	否	否	否	否	否	否	否	否	否	否	否	否	是	否	否	否	否	是	是	否	否
2396	针刺控制人工流产反应的效果研究	王学美, 李宁, 宋怀兰, 王玲, 吴成, 韩雁华, 刘庚信 and 林黎明	北京医科大学第一医院中西医结合研究室 100034	中国针灸 1998.12.12;18(12) 715-717	1998		8	1	70	未提及	针刺	安慰；空白白白白	多种对照措施含空白		妊娠、分娩和产褥期	否	7	否	否	否	否	是	否	是	否	否	否	是	是	否	否	否	否	否	否	否	否	否	是	否	是	否	否	否	否	是	是	否	否
2397	清降调督透刺治疗脑出血75例临床观察	行清椿 and 张书文	郑州河南省中医院 450002	中国针灸 1998.12.12;18(12) 719-722	1998		2	1	150	未提及	清降调督透刺	常规针刺	单纯针灸	脑出血	循环系统疾病	否	17	否	否	否	否	是	否	是	否	是	否	是	否	否	否	否	否	否	否	否	否	否	否	否	是	否	否	否	否	是	是	否	否
2398	针刺治疗阿耳茨海默病临床疗效对照研究	欧阳颀, 李忠仁, 穆艳云, 赵涤, 龙浩文 and 吴杞	南京中医药大学 210029	中国针灸 1999.07.12;19(7) 399-401	1999		6	3	30	未提及	采用针刺补肾益髓法	给予尼莫地平治疗	西医	阿耳茨海默病	神经系统疾病	否	42	否	否	否	否	是	否	是	否	是	否	是	是	否	否	否	否	否	否	否	否	否	是	否	是	否	否	否	是	是	是	否	否
2399	以痛为腧治疗肾绞痛疗效观察	赵璃珏, 李开才, 颜鸿 and 贺志光	贵阳医学院附属医院 550001	中国针灸 1999.07.12;19(7) 403-404	1999		4	2	251	未提及	以注射用水痛点皮内注射治疗	采用度冷丁肌肉注射治疗；采用黄体酮肌肉注射治疗	西医	肾绞痛	泌尿生殖系统疾病	否	3	否	否	否	否	是	否	是	否	是	否	是	否	否	否	否	否	否	否	否	否	否	否	否	是	否	否	否	否	是	是	否	否
2400	针刺麻醉下心脏手术患者血流动力学的变化	王祥瑞, 杭燕南, 孙大金, 张马忠 and 许灿然	上海第二医科大学附属仁济医院 200001	中国针灸 1999.10.12;19(10) 628-630	1999		5	1	38	未提及	针麻加全麻	针麻；全麻 多种	多种对照措施		血液及造血器官疾病和某些免疫机制的疾患	否	25	否	否	否	否	是	否	是	否	否	否	是	是	否	否	否	否	否	否	否	否	否	否	否	是	否	否	否	是	否	是	否	否
2401	针刺、激光治疗面肌痉挛疗效观察	王存周	濮阳市人民医院针灸科 457000	中国针灸 1999.12.12;19(12) 715-716	1999		1	1	60	未提及	针刺激光的方法治疗	口服苯妥英钠等西药治疗	西医	面肌痉挛	肌肉骨骼系统和结缔组织疾病	否	8	否	否	否	否	是	否	是	否	否	否	是	否	否	否	否	否	否	否	否	否	否	否	否	是	否	否	否	是	是	是	否	否
2402	针刺内关神门对冠心病患者血小板活性的影响	张朝晖;王强	天津中医学院第二附属医院内科部	中国针灸 2000.02.12;20(2) 119-120	2000		2	1	60	未提及	针刺内关、 神门的方法	西医	西医	冠心病	循环系统疾病	否	73	否	否	否	否	是	否	是	否	是	否	是	是	否	否	否	否	否	否	否	否	否	是	否	是	否	否	否	否	否	是	否	否
2403	不同穴位治疗缺血性中风的临床研究	庞勇;李保良	南宁广西中医学院第一附属医院针灸科	中国针灸 2000.02.12;20(2) 69-72	2000		2	1	70	未提及	益肾调督取穴	普通取穴	单纯针灸	缺血性中风	循环系统疾病	否	58	否	否	否	否	是	否	是	否	是	是	是	是	否	否	否	是	是	否	否	否	否	否	否	是	否	否	否	是	是	是	否	否
2404	电针头穴配合语言训练治疗中风失语症的临床观察	刘立安;牟姗;贺鑫;李淑芝	哈尔滨黑龙江省中医研究院针灸科	中国针灸 2000.03.12;20(3) 145-148	2000		4	1	60	未提及	针刺配合语言训练	语言训练	西医	中风失语症	循环系统疾病	否	24	否	否	否	否	是	否	是	否	是	否	是	是	否	否	否	否	否	否	否	否	否	是	否	是	否	否	否	否	是	是	否	否
2406	针刺对溶栓治疗急性脑梗塞患者D-二聚体的影响	孟庆刚;孔庆爱;唐强;高兵兵;张宁;于致顺	大连大学医学院	中国针灸 2000.04.12;20(4) 229-233	2000		5	3	107	未提及	针刺	多种	多种对照措施	急性脑梗塞	循环系统疾病	否	24	否	否	否	否	是	否	是	否	否	否	是	是	否	否	否	否	否	否	否	否	否	是	否	是	否	否	否	否	否	是	否	否
2407	针刺对幽门螺杆菌根除率影响的临床对比研究	焦伟;杜云波	郑州河南省中医药研究院针灸经络研究所	中国针灸 2000.04.12;20(4) 235-236	2000		2	2	100	未提及	中西医常规联合用药同时辨证加用针刺疗法	中西医常规联合用药	西医		某些传染病和寄生虫病	否	8	否	否	否	否	是	否	是	否	是	是	是	否	否	否	否	否	否	否	否	否	否	否	否	是	否	否	否	否	是	是	否	否
2408	电针刺激对心脏手术病人心肌缺血的调节作用	王祥瑞;郁勤燕;孙大金;杭燕南;许灿然	上海第二医科大学附属仁济医院	中国针灸 2000.05.12;20(5) 261-263	2000		5	1	25	未提及	针刺加全麻	针刺；全麻	多种对照措施	心脏手术病人心肌缺血	损伤、中毒和外因的某些后果	否	35	否	否	否	否	是	否	是	否	否	否	是	是	否	否	否	否	否	否	否	否	否	是	否	是	否	否	否	是	是	是	否	否
2409	头穴透刺治疗急性脑梗塞及对血浆中β-内啡肽含量的影响	吴绪平;杨毅红;李家康;王艾姣;王亚文;刘又香;周爽	武汉湖北中医学院针骨系	中国针灸 2000.07.12;20(7) 429-431	2000		7	2	100	未提及	用百会透前顶, 率谷透悬厘;	先后用川芎嗪和脑复康注射液静滴	西医	急性脑梗塞	循环系统疾病	否	74	否	否	否	是	是	否	是	否	是	否	是	否	否	否	否	否	否	否	否	否	否	是	否	是	否	否	否	否	是	是	否	否
2410	电针配刺络治疗偏头痛32例临床观察	金孟梓	苍南县第三人民医院	中国针灸 2000.08.12;20(8) 471-472	2000		1	1	221	未提及	电针配刺络	西比灵麦角胺服用	西医	偏头痛	神经系统疾病	否	13	否	否	否	否	否	否	是	否	否	是	是	否	否	否	否	否	否	否	否	否	否	否	否	是	否	否	否	否	是	是	否	否
2411	龙虎交战针法治疗坐骨神经痛169例疗效观察	詹德琦	襄樊市中医院针灸科	中国针灸 2000.08.12;20(8) 481-482	2000		1	1	221	未提及	龙虎交战针刺手法治疗	一般针刺手法	单纯针灸	坐骨神经痛	神经系统疾病	否	8	否	否	否	否	是	否	是	否	是	否	是	否	否	否	否	否	否	否	否	否	是	否	否	是	否	否	否	否	是	是	否	否
2412	电针治疗糖尿病周围神经病变临床研究	李永方;郑蕙田;康尔竹	石家庄白求恩国际和平医院	中国针灸 2000.08.20;20(S) 1-3	2000		2	1	75	未提及	电针	弥可保口服	西医	糖尿病周围神经病	内分泌、营养和代谢疾病	否	0	否	否	否	否	是	否	是	否	是	否	是	否	否	否	否	否	否	否	否	否	否	是	否	是	否	否	否	否	是	是	否	否
2413	穴位埋线治疗慢性胆囊炎疗效观察	宋宏杰;宋洪涛;宋永贵	蛟河市医院	中国针灸 2000.09.12;20(9) 533-534	2000		3	2	99	未提及	穴位埋线	口服消炎利胆片	西医	慢性胆囊炎	消化系统疾病	否	8	否	否	否	是	是	否	是	否	是	否	是	否	否	否	否	否	否	否	否	否	否	否	否	是	否	否	否	否	是	是	否	否
2414	针刺加耳穴贴压治疗黄褐斑59例疗效观察	余蕾	广州天河区中医院针灸推拿科	中国针灸 2000.09.12;20(9) 535-536	2000		1	1	115	未提及	针刺加耳穴贴压法治疗	内服维生素 E、 C ,外涂复方维甲霜	西医	黄褐斑	皮肤和皮下组织疾病	否	27	否	否	否	是	是	否	是	否	否	否	是	否	否	否	否	否	否	否	否	否	否	否	否	是	否	否	否	否	是	是	否	否
2415	温针灸治疗痛风性关节炎61例	刘鑫	衡阳医学院第一附属医院	中国针灸 2000.09.12;20(9) 537-538	2000		1	1	93	未提及	温针	秋水仙碱口服	西医	痛风性关节炎	肌肉骨骼系统和结缔组织疾病	否	24	否	否	否	是	是	否	是	否	是	否	是	否	否	否	否	否	否	否	否	否	否	是	否	是	否	否	否	否	是	是	否	否
2416	针刺头穴治疗蛛网膜下腔出血头痛36例	郭振刚;王相玲;郭清华	冠县中医医院	中国针灸 2000.10.12;20(10) 591-592	2000		3	1	66	未提及	针刺头穴	肌注药物	西医	蛛网膜下腔出血头痛	神经系统疾病	否	11	否	否	否	是	是	否	是	否	是	是	是	否	否	否	否	否	否	否	否	否	否	是	否	是	否	否	否	是	是	是	否	否
2417	电针治疗胫骨骨折迟缓愈合52例疗效观察	周黎明	三门县人民医院骨伤科	中国针灸 2000.10.12;20(10) 599-600	2000		1	1	97	未提及	电针	中药内服	中医出针灸外的其它方法	胫骨骨折迟缓愈合	损伤、中毒和外因的某些后果	否	9	否	否	否	是	是	否	是	否	是	否	是	否	否	否	否	否	否	否	否	否	否	否	否	是	否	否	否	否	是	是	否	否
2418	针刺对高血压病患者血浆内皮素、血管紧张素Ⅱ影响的研究	陈越峰;钱红;李兰;茅敏;钱伟华;何兴权;白杨;张敏	成都市第一人民医院	中国针灸 2000.11.12;20(11) 691-693	2000		8	1	70	未提及	针刺	口服硝苯地平	西医	高血压	循环系统疾病	否	32	否	否	否	是	是	否	是	否	是	是	是	是	否	否	否	否	否	否	否	否	否	是	否	是	否	否	否	是	是	是	否	否
2419	针罐疗法与牵引法治疗腰椎间盘突出症疗效对比观察	李建萍;宓轶群	上海市第六人民医院	中国针灸 2000.12.12;20(12) 717-718	2000		2	1	320	未提及	腰痛组、 臀痛组、 腿痛组 ,再在每组中随机分为针罐组与牵引组	多种	多种对照措施	腰椎间盘突出症	肌肉骨骼系统和结缔组织疾病	否	26	否	否	否	否	是	否	是	否	否	否	是	否	否	否	否	否	否	否	否	否	否	否	否	是	否	否	否	否	是	是	否	否
2420	不同取穴方法治疗痹证的疗效比较	周然宓	厦门大学海外教育学院	中国针灸 2000.12.12;20(12) 731-732	2000		1	1	210	未提及	局部穴位、 远道穴位和远近结合穴位	多种	多种对照措施	痹证	神经系统疾病	否	3	否	否	否	是	是	否	是	否	否	否	是	否	否	否	否	否	否	否	否	否	否	否	否	是	否	否	否	否	是	是	否	否
2421	电针阳明经穴治疗缺血性脑卒中及经颅彩色多普勒超声观察	刘克英;秦培森;刘秀梅;马成福;范丽娟	日照市人民医院	中国针灸 2000.12.12;20(12) 735-737	2000		5	3	130	未提及	电针	口服维脑路通	西医	缺血性脑卒中	循环系统疾病	否	30	否	否	否	是	是	否	是	否	否	否	是	是	否	否	否	否	否	否	否	否	否	是	否	是	否	否	否	是	是	是	否	否
2422	穴位药线植入治疗单纯性支气管哮喘360例临床观察	李月;李星;王丽萍;黄建平	厦门解放军第174医院	中国针灸 2001.01.12;21(1) 11-12	2001		4	2	510	未提及	药线穴位植入治疗	羊肠线穴位植入	单纯针灸	单纯性支气管哮喘	呼吸系统疾病	否	25	否	否	否	是	是	否	是	否	否	否	是	否	否	否	否	否	否	否	否	否	否	是	否	是	否	否	否	否	是	是	否	否
2423	耳针用于妊娠晚期引产疗效观察	石淑贤;白丽敏;高永珍;胡青萍	包头医学院附属第一医院	中国针灸 2001.01.12;21(1) 27-28	2001		4	2	400	未提及	除产科常规处理外加针刺	除产科常规处理外, 不做特殊处理	西医	妊娠晚期引产	妊娠、分娩和产褥期	否	7	否	否	否	是	是	否	是	否	否	否	是	否	否	否	否	否	否	否	否	否	否	否	否	是	否	否	否	否	是	是	否	否
2424	经皮电穴位刺激无痛分娩的研究	王冰洁;李万瑶;熊小英	中山市妇幼保健院	中国针灸 2001.01.12;21(1) 29-31	2001		3	2	120	未提及	皮电治疗；催产素治疗；空白白白白	多种	多种对照措施	无痛分娩	妊娠、分娩和产褥期	否	22	否	否	否	是	是	否	是	否	否	是	是	是	否	否	否	否	否	否	否	否	否	否	否	是	否	否	否	否	是	是	否	否
2425	代针膏穴敷治疗消化性溃疡临床研究	梁繁荣;鄢路洲;朱慧民;何刚;任亚东;王黎明	成都中医药大学	中国针灸 2001.01.12;21(1) 7-9	2001		6	4	93	未提及	穴敷；针灸；西药	多种	多种对照措施	消化性溃疡	消化系统疾病	否	25	否	否	否	是	是	否	是	否	是	是	是	是	否	否	否	否	否	否	否	否	否	否	否	是	否	否	否	否	是	是	否	否
2426	针药复合麻醉食管癌根治术临床应用观察	唐育民;秦必光;王焱林;胡北喜;尹志礼;万德宁	成都四川省肿瘤医院	中国针灸 2001.02.12;21(2) 102-104	2001		6	3	45	未提及	采用穴位电刺激与药物麻醉相结合;	单纯采用穴位电刺激; 采用单纯药物麻醉	多种对照措施		神经系统疾病	否	2	否	否	否	是	是	否	是	否	否	否	是	否	否	否	否	否	否	否	否	否	否	是	否	是	否	否	否	是	是	是	否	否
2427	药氧针刺法治疗中风肢体功能障碍的临床研究	康国喜;苏庄员;许萍	修武县中医医院	中国针灸 2001.02.12;21(2) 77-78	2001		3	2	150	未提及	药氧针刺	针氧；针刺	多种对照措施	中风肢体功能障碍	循环系统疾病	否	12	否	否	否	是	是	否	是	否	否	是	是	否	否	否	否	否	是	否	否	否	否	是	否	是	否	否	否	是	是	是	否	否
2428	电针刺激对心脏手术病人心肌热休克蛋白mRNA基因表达的影响	王祥瑞;张腾飞;马曙亮;周嘉;郁勤燕;杭燕南;孙大金	上海第二医科大学附属仁济医院	中国针灸 2001.02.12;21(2) 99-101	2001		7	2	28	未提及	针刺加全麻	针刺；全麻	多种对照措施		神经系统疾病	否	45	否	否	否	是	是	否	是	否	否	否	是	是	否	否	否	否	否	否	否	否	否	是	否	是	否	否	否	是	否	是	否	否
2429	麦粒灸治疗脾虚泄泻证的临床研究	余华;张安仁;张月娥;王文莉;黄迪君;弋代明	成都军区总医院理疗科	中国针灸 2001.03.12;21(3) 131-134	2001		6	3	112	未提及	针刺	中药	中医出针灸外的其它方法	脾虚泄泻证	消化系统疾病	否	11	否	否	否	是	是	否	是	否	是	否	是	是	否	否	否	否	否	否	否	否	否	是	否	是	否	否	否	否	是	是	否	否
2430	泌尿系结石B超定位、定量与电针疗效的相关规律研究	于澎;张玮琳;赵然;王新华;杨国华;张士任;高利利	哈尔滨医科大学第一临床医学院	中国针灸 2001.03.12;21(3) 135-137	2001		7	2	217	未提及	电针	药物	西医	泌尿系结石	泌尿生殖系统疾病	否	5	否	否	否	是	是	否	是	否	是	否	是	否	否	否	否	否	否	否	否	否	否	是	否	是	否	否	否	否	是	是	否	否
2431	吊针治疗阵发性面肌痉挛的疗效观察	张悦;杨振辉;孙英霞	济南山东省千佛山医院针灸科	中国针灸 2001.04.12;21(4) 201-202	2001		3	2	150	未提及	采用吊针治疗,	采用常规针刺治疗,采用口服苯妥英钠等药物治疗	西医	阵发性面肌痉挛	肌肉骨骼系统和结缔组织疾病	否	10	否	否	否	是	是	否	是	否	否	否	是	否	否	否	否	否	否	否	否	否	是	否	否	是	否	否	否	否	是	是	否	否
2432	养子时刻开穴法治疗椎动脉型颈椎病40例疗效观察	赵天平;仇裕丰	南京中医药大学	中国针灸 2001.04.12;21(4) 203-204	2001		2	1	78	未提及	养子时刻开穴	辨证取穴配合局部取穴	单纯针灸	椎动脉型颈椎病	肌肉骨骼系统和结缔组织疾病	否	21	否	否	否	是	是	否	是	否	是	否	是	否	否	否	否	否	否	否	否	否	否	是	否	是	否	否	否	否	是	是	否	否
2433	头针配合穴位注射治疗糖尿病肢体麻木	陈天韵	贵阳医学院附院针灸科	中国针灸 2001.04.12;21(4) 207-208	2001		1	1	60	未提及	头针配合穴位照射	口服维生素	西医	糖尿病肢体麻木	内分泌、营养和代谢疾病	否	8	否	否	否	是	是	否	是	否	是	否	是	否	否	否	否	否	否	否	否	否	否	否	否	是	否	否	否	是	是	是	否	否
2434	头针对脑梗塞患者血浆ET-1、MDA、NO的影响	王光义;蒋乃昌;贺志光	贵阳医学院附属医院针灸科	中国针灸 2001.04.12;21(4) 241-242	2001		3	2	100	未提及	头针	药物	西医	脑梗塞	循环系统疾病	否	70	否	否	否	是	是	否	是	否	否	否	是	是	否	否	否	否	否	否	否	否	否	是	否	是	否	否	否	否	是	是	否	否
2436	针刺对功能性消化不良胃肠动力影响的临床研究	刘文全;王健;郝志友	天津中医学院第一附属医院	中国针灸 2001.05.12;21(5) 267-269	2001		3	3	68	未提及	针刺	药物	西医	功能性消化不良	消化系统疾病	否	62	否	否	否	是	是	否	是	否	是	否	是	是	否	否	否	是	是	是	否	否	否	否	否	是	否	否	否	是	是	是	否	否
2437	头穴透刺治疗脑卒中临床研究	孙怀玲;李翔敏	临沂市中医医院	中国针灸 2001.05.12;21(5) 275-278	2001		2	1	240	未提及	头穴顶颞前斜线透刺	头针焦氏运动区治疗；体针	多种对照措施	脑卒中	循环系统疾病	否	68	否	否	否	是	是	否	是	否	是	否	是	是	否	否	否	否	否	否	否	否	否	否	否	是	否	否	否	否	是	是	否	否
2438	头皮针治疗多发性抽动症临床观察	单永华;姚维菊	上海市中医医院	中国针灸 2001.06.12;21(6) 331-332	2001		2	2	105	未提及	头针加中药；	头皮针；西药	多种对照措施	多发性抽动症	精神和行为障碍	否	21	否	否	否	是	是	否	是	否	是	否	是	否	否	否	否	否	否	否	否	否	否	否	否	是	否	否	否	否	是	是	否	否
2439	头皮针治疗脑血管病后便秘的疗效观察	周炜;王丽平	北京中医药大学附属护国寺中医院	中国针灸 2001.06.12;21(6) 341-342	2001		2	1	60	未提及	针刺	药物	西医	脑血管病后便秘	循环系统疾病	否	22	否	否	否	是	是	否	是	否	是	是	是	否	否	否	否	否	否	否	否	否	否	是	否	是	否	否	否	否	是	是	否	否
2440	针刺对糖尿病并发急性脑梗死下丘脑激素CRH及TRH水平的影响	谌剑飞	广州中医药大学附属珠海市中医院	中国针灸 2001.06.12;21(6) 363-365	2001		1	1	60	未提及	常规药物加针刺	常规药物	西医	糖尿病并发急性脑梗死	内分泌、营养和代谢疾病	否	32	否	否	否	是	是	否	是	否	是	是	是	否	否	否	否	是	是	否	否	否	否	是	否	是	否	否	否	是	是	是	否	否
2441	经络全息联合疗法治疗银屑病36例疗效观察	田元生;范军铭;王素萍	郑州河南省中医药研究院	中国针灸 2001.07.12;21(7) 387-388	2001		3	1	69	未提及	穴位埋线、 耳部割治压穴、神阙敷药,	复方青黛丸口服	西医	银屑病	皮肤和皮下组织疾病	否	12	否	否	否	是	是	否	是	否	否	否	是	是	否	否	否	否	否	否	否	否	否	是	否	是	否	否	否	是	是	是	否	否
2442	艾灸加中药治疗糖尿病神经原性膀胱临床观察	赵彩霞;任慧雅;李军;米会平;于连贵	保定中国乐凯胶片公司职工医院	中国针灸 2001.07.12;21(7) 397-398	2001		5	2	88	未提及	艾条悬灸肾俞、 三焦俞、 气海、 关元、 阴谷、 水道、 委阳穴位 ,并配合中药治疗;	只予中药治疗	中医出针灸外的其它方法	糖尿病神经原性膀胱	内分泌、营养和代谢疾病	否	10	否	否	否	是	是	否	是	否	否	是	是	否	否	否	否	否	否	否	否	否	否	是	否	是	否	否	否	是	是	是	否	否
2443	耳针镇痛用于分娩的疗效观察	许娟;张秀举	连云港市第三人民医院妇产科	中国针灸 2001.07.12;21(7) 399-400	2001		2	1	70	未提及	耳针镇痛	未用任何镇痛方法	西医	分娩	妊娠、分娩和产褥期	否	20	否	否	否	是	是	否	是	否	是	是	是	是	否	否	否	否	否	否	否	否	否	是	否	是	否	否	否	是	是	是	否	否
2444	电针对胆道手术中胆心反射的影响	陆黎;朱洪生;郭圆;毕宏达	上海中医药大学附属龙华医院	中国针灸 2001.07.12;21(7) 417-418	2001		4	1	40	未提及	电针复合硬膜外	单纯硬膜外	西医		神经系统疾病	否	0	否	否	否	是	是	否	是	否	否	否	是	是	否	否	否	否	否	否	否	否	否	否	否	是	否	否	否	否	是	是	否	否
2445	针刺与药物治疗偏头痛临床疗效对比研究	刘克英;刘秀梅;马成福;秦培森;赵萍	日照市人民医院	中国针灸 2001.09.12;21(9) 515-517	2001		5	3	86	未提及	采用头针配合体针治疗;	口服尼莫地平	西医	偏头痛	神经系统疾病	否	12	否	否	否	是	是	否	是	否	是	否	是	是	否	否	否	否	否	否	否	否	否	是	否	是	否	否	否	是	是	是	否	否
2446	浮针治疗腰椎间盘突出症疗效观察	徐华明,张志红,龙菊梅	英德市中医院	中国针灸 2001.09.12;21(9) 529-530	2001		3	1	102	未提及	浮针	针刺	单纯针灸	腰椎间盘突出症	肌肉骨骼系统和结缔组织疾病	否	7	否	否	否	否	是	否	是	否	是	是	是	否	否	否	否	否	否	否	否	否	否	否	否	是	否	否	否	否	是	是	否	否
2447	微波针灸治疗膝关节退行性骨关节炎60例	郭福成	天津市汉沽区中医医院	中国针灸 2001.09.12;21(9) 533-534	2001		1	1	80	未提及	采用微波针灸	采用温针灸治疗	单纯针灸	膝关节退行性骨关节炎	肌肉骨骼系统和结缔组织疾病	否	22	否	否	否	是	是	否	是	否	否	是	是	否	否	否	否	否	否	否	否	否	否	否	否	是	否	否	否	是	是	是	否	否
2450	不同留针时间对踝关节软组织损伤的疗效观察	许云祥;陈贵珍	广州中医药大学	中国针灸 2001.10.12;21(10) 607-608	2001		2	2	272	研究生	留针5分钟；20分钟；30分钟；4 分钟；60分钟组	多种	多种对照措施	踝关节软组织损伤	损伤、中毒和外因的某些后果	否	25	否	否	否	是	是	否	是	否	是	否	是	否	否	否	否	否	否	否	否	否	否	是	否	是	否	否	否	否	是	是	否	否
2451	针刺曲池与药物即时降压的对比观察	张红星;张唐法;刘悦平	武汉市中西医结合医院针灸科	中国针灸 2001.11.12;21(11) 645-646	2001		3	1	50	未提及	针刺	药物	西医		血液及造血器官疾病和某些免疫机制的疾患	否	24	否	否	否	是	是	否	是	否	否	是	是	是	否	否	否	是	是	是	否	否	否	否	否	是	否	否	否	是	是	是	否	否
2454	镇静调气法针刺不同腧穴治疗胸壁挫伤疗效观察	刘世平	北京中医药大学附属护国寺中医医院	中国针灸 2001.11.12;21(11) 665-666	2001		1	1	120	未提及	针刺阳陵泉、外关	镇静调气刺法治疗	单纯针灸	胸壁挫伤	损伤、中毒和外因的某些后果	否	2	否	否	否	是	是	否	是	否	是	否	是	否	否	否	否	否	否	否	否	否	否	否	否	是	否	否	否	否	是	是	否	否
2456	DAJ多功能艾灸仪治疗膝关节骨性关节炎临床观察	乐小燕	桂林市中西医结合医院	中国针灸 2001.11.12;21(11) 687-688	2001		1	1	120	未提及	运用DAJ 多功能艾灸仪温针灸	传统温针灸；电针	多种对照措施	膝关节骨性关节炎	肌肉骨骼系统和结缔组织疾病	否	10	否	否	否	是	是	否	是	否	是	否	是	否	否	否	否	否	否	否	否	否	否	否	否	是	否	否	否	否	是	是	否	否
2463	埋线治疗脑瘫300例临床研究	陈学农;周清毅;叶燕;冷钰玲	遵义医学院附属医院针灸科	中国针灸 2002.01.12;22(1) 9-11	2002		4	2	300	未提及	穴位埋线法治疗	针刺疗法；穴位注射疗法	多种对照措施	脑瘫	循环系统疾病	否	15	否	否	否	是	是	否	是	否	是	是	是	否	否	否	否	是	是	否	否	否	否	是	否	是	否	否	否	是	是	是	否	否
2464	针刺对急性脑梗塞患者血清肿瘤坏死因子的影响	王丽平;边垠;李建媛;周炜;冯勇伟;杨炬	北京中医药大学附属护国寺中医医院	中国针灸 2002.02.12;22(2) 117-118	2002		6	1	68	未提及	针刺	空白白	空白对照	脑瘫	循环系统疾病	否	25	否	否	否	是	是	否	是	否	否	否	是	是	否	否	否	否	否	否	否	否	否	否	否	是	否	否	否	否	是	是	否	否
2467	循经取穴针刺治疗血管性头痛126例疗效观察	雷景和;张水德;魏三川	景泰县人民医院针灸科	中国针灸 2002.02.12;22(2) 87-88	2002		3	1	178	未提及	以远近配穴法,循经选穴施以针刺	给以临床西医常规治疗	西医	血管性头痛	神经系统疾病	否	3	否	否	否	是	是	否	是	否	是	是	是	否	否	否	否	是	否	否	否	否	否	否	否	是	否	否	否	是	是	是	否	否
2469	针刺对原发性高血压病的疗效及其对血浆内皮素的影响	张朝晖;王强	天津中医学院第二附属医院	中国针灸 2002.03.12;22(3) 147-148	2002		2	1	60	未提及	单纯针刺	口服复方降压 片	西医	原发性高血压病	循环系统疾病	否	21	否	否	否	是	是	否	是	否	否	否	是	是	否	否	否	是	是	否	否	否	否	是	否	是	否	否	否	是	是	是	否	否
2471	针刺阴茎根部4穴为主治疗慢性前列腺炎100例临床分析	王振琴;刘明;徐燕	合肥安徽中医学院附属医院	中国针灸 2002.03.12;22(3) 155-156	2002		3	2	200	未提及	针刺阴茎根部穴、关元、中极、肾俞、三阴交、会阴	针刺关元、中极、肾俞、三阴交、会阴	单纯针灸	慢性前列腺炎	泌尿生殖系统疾病	否	19	否	否	否	是	是	否	是	否	是	否	是	否	否	否	否	否	否	否	否	否	否	是	否	是	否	否	否	是	是	是	否	否
2475	针刺疗法对白塞病的疗效及机理探讨	于澎;白桦;陈力;张玮琳;夏永华;吴刚	哈尔滨医科大学第一临床医学院	中国针灸 2002.04.12;22(4) 219-221	2002		6	1	46	未提及	针刺	药物	西医	白塞病	皮肤和皮下组织疾病	否	3	否	否	否	是	是	否	是	否	是	否	是	是	否	否	否	否	否	否	否	否	否	否	否	是	否	否	否	否	是	是	否	否
2476	温针药灸与电针治疗单纯性肥胖的临床研究	杨金山	哈尔滨市中医院针灸科	中国针灸 2002.04.12;22(4) 237-239	2002		1	1	156	未提及	温针药灸	针刺	单纯针灸	单纯性肥胖	消化系统疾病	否	47	否	否	否	是	是	否	是	否	是	是	是	否	否	否	否	否	否	否	否	否	否	否	否	是	否	否	否	是	是	是	否	否
2478	早期应用通腑针刺法治疗脑卒中疗效观察	宋京英;翟素萍;申玮红	临汾市第二人民医院	中国针灸 2002.06.12;22(6) 369-370	2002		3	3	100	未提及	早期通腑针刺治疗	发病1周后 常规针刺	单纯针灸	脑卒中	循环系统疾病	否	14	否	否	否	是	是	否	是	否	是	否	是	是	否	否	否	否	否	否	否	否	否	否	否	是	否	否	否	是	是	是	否	否
2479	针刺配合颈椎牵引治疗椎动脉型颈椎病临床研究	谭吉林;何希俊;郭瑞兰;何宇峰;黄红缨;白伟杰;罗卫平;黄嘉柏	中山市中医院	中国针灸 2002.06.12;22(6) 371-374	2002		8	1	74	未提及	针刺颈 牵	药物牵引	西医	椎动脉型颈椎病	肌肉骨骼系统和结缔组织疾病	否	40	否	否	否	是	是	否	是	否	是	是	是	是	否	否	否	是	是	否	否	否	否	是	否	是	否	否	否	是	是	是	否	否
2481	头针交叉刺久留针法治疗中风后偏瘫疗效观察	秦黎虹	合肥安徽中医学院第一附属医院	中国针灸 2002.06.12;22(6) 397-398	2002		1	1	124	未提及	头针交叉刺久留针治疗	传统头针	单纯针灸	中风后偏瘫	循环系统疾病	否	38	否	否	否	是	是	否	是	否	是	是	是	否	否	否	否	否	否	否	否	否	是	否	否	是	否	否	否	是	是	是	否	否
2482	针刺治疗急性重型颅脑损伤临床疗效对比观察	丁晶;董国丰;宋英轩;刘桂双;吴迪;许迎春	天津市环湖医院中医科	中国针灸 2002.07.12;22(7) 445-447	2002		6	1	60	未提及	西药加针刺	西药	西医	急性重型颅脑损伤	损伤、中毒和外因的某些后果	否	3	否	否	否	是	是	否	是	否	否	是	是	是	否	否	否	否	否	否	否	否	否	是	否	是	否	否	否	是	是	是	否	否
2483	透穴为主治疗无先兆偏头痛的临床疗效观察	老锦雄;赖新生	佛山市中医院针灸科	中国针灸 2002.07.12;22(7) 448-450	2002		2	2	148	未提及	透穴电针	西药颅痛定	西医	无先兆偏头痛	神经系统疾病	否	9	否	否	否	是	是	否	是	否	是	否	是	是	否	否	否	是	是	否	否	否	否	否	否	是	否	否	否	是	是	是	否	否
2485	剪刺龈交穴治疗内痔30例临床研究	李素荷;林凯玲;王倩;陆智华	广州中医药大学针灸推拿学院	中国针灸 2002.07.12;22(7) 457-458	2002		4	2	64	未提及	剪刺龈交穴治疗	局部注射消痔灵	西医	内痔	消化系统疾病	否	4	否	否	否	是	是	否	是	否	是	是	是	是	否	否	否	是	否	否	否	否	否	是	否	是	否	否	否	否	是	是	否	否
2487	火针为主治疗慢性软组织损伤临床研究	吴峻;徐国兰;邵荣世	南通市中医院	中国针灸 2002.08.12;22(8) 515-517	2002		2	2	261	未提及	火针	针灸	单纯针灸	慢性软组织损伤	损伤、中毒和外因的某些后果	否	10	否	否	否	是	是	否	是	否	是	否	是	是	否	否	否	否	否	否	否	否	是	否	否	是	否	否	否	是	是	是	否	否
2488	针刺与氯丙咪嗪治疗强迫症疗效对比观察	吕多	中国人民解放军254医院理疗科	中国针灸 2002.08.12;22(8) 519-520	2002		1	1	60	未提及	针刺	西药	西医	强迫症	精神和行为障碍	否	5	否	否	否	是	是	否	是	否	是	否	是	否	否	否	否	是	是	否	否	否	否	否	否	是	否	否	否	是	是	是	否	否
2493	头皮针为主治疗美尼埃病的疗效观察	高雪平;倪海红	长治医学院附属和平医院	中国针灸 2002.09.12;22(9) 583-584	2002		2	1	132	未提及	药物配合头皮穴针灸	药物治疗	西医	美尼埃病	耳和乳突疾病	否	1	否	否	否	是	是	否	是	否	是	否	是	是	否	否	否	是	是	否	否	否	否	否	否	是	否	否	否	否	是	是	否	否
2499	胃脘下俞穴埋线法治疗糖尿病临床研究	董卫	太原铁路中心医院	中国针灸 2002.10.12;22(10) 653-655	2002		1	1	92	未提及	埋线配合西药	埋线；西药	多种对照措施	糖尿病	内分泌、营养和代谢疾病	否	6	否	否	否	是	是	否	是	否	是	否	是	是	否	否	否	否	否	否	否	否	否	的	否	是	否	否	否	是	是	是	否	否
2501	通督活络针刺法治疗中风后遗症的临床研究	郭晓晨;彭萍飞;邓汉成;王继平	万载县中医院	中国针灸 2002.10.12;22(S) 1-3	2002		4	1	50	未提及	采用通督活络针刺法分型取穴	采用常规针刺治疗法取穴	单纯针灸	中风后遗症	循环系统疾病	否	0	否	否	否	是	是	否	是	否	是	否	是	是	否	否	否	否	否	否	否	否	否	否	否	是	否	否	否	是	是	是	否	否
2502	赵氏雷火灸治疗慢性咽炎的疗效观察	李丁霞	黄浦区中心医院	中国针灸 2002.10.12;22(S) 135-136	2002		1	1	187	未提及	用赵氏雷火灸治疗,	口服冬凌草片和 西瓜霜润喉 片治疗	西医	慢性咽炎	呼吸系统疾病	否	0	否	否	否	是	是	否	是	否	否	是	是	否	否	否	否	否	否	否	否	否	否	否	否	是	否	否	否	否	是	是	否	否
2503	刺灸法治疗颈性眩晕临床观察	袁秀丽;刘驰	绵阳市中医院	中国针灸 2002.10.12;22(S) 18-19	2002		2	2	120	未提及	刺灸	西药	西医	颈性眩晕	神经系统疾病	否	0	否	否	否	是	是	否	是	否	否	是	是	否	否	否	否	否	否	否	否	否	否	否	否	是	否	否	否	否	是	是	否	否
2504	针刺促进脑卒中急性期神经功能康复临床观察	吴秀玲;邹倩;蔡定均;唐勇;赵征宇;曾宪容(指导);廖方正	唐山市工人医院神经内科	中国针灸 2002.11.12;22(11) 726-728	2002		6	3	104	未提及	针刺加药物	针刺	单纯针灸	脑卒中急性期神经功能康复	循环系统疾病	是	15	否	否	否	是	是	否	是	否	是	是	是	是	否	否	否	否	否	否	否	否	是	是	否	是	否	否	否	是	是	是	否	否
2505	艾灸配合运动疗法治疗膝关节骨性关节炎疗效观察	李宁;吴滨;张永玲	成都四川大学华西医院针灸科	中国针灸 2002.11.12;22(11) 729-731	2002		3	1	50	未提及	艾灸特定腧穴并配合指导下肢股四头肌肉锻炼	物理热疗、 按摩及必要的口服止痛药物治疗	西医	膝关节骨性关节炎	肌肉骨骼系统和结缔组织疾病	否	66	否	否	否	是	是	否	是	否	是	否	是	否	否	否	否	是	是	否	否	否	否	否	否	是	否	否	否	是	是	是	否	否
2508	针刺治疗中风慢性期中重度吞咽障碍临床研究	刘志顺;刘保延;张维;孙书臣;王德文;刘军;刘元石;黄漫;杨涛;叶永铭;王映辉;郭玉峰;赵宏;黄石玺;乐扬;李以松	中国中医研究院广安门医院	中国针灸 2002;22(5) 291-294	2002		16	1	90	未提及	针刺	康复训练	西医	中风慢性期中重度吞咽障碍	循环系统疾病	是	67	否	否	否	是	是	否	是	否	是	是	是	是	否	否	否	否	是	是	否	否	否	是	否	是	否	否	否	是	是	是	否	否
2511	磁化针治疗高脂血症的疗效观察	张丽;盛丽	沈阳市中医院	中国针灸 2002;22(5) 337-338	2002		2	1	60	未提及	针柄上套磁针器	针柄上未套磁针器	单纯针灸	高脂血症	循环系统疾病	否	20	否	否	否	是	是	否	是	否	是	否	是	是	否	否	否	否	是	否	否	否	否	否	否	是	否	否	否	是	是	是	否	否
2513	针刺治疗脑梗塞失语症疗效观察	沐榕	福州福建医科大学附属协和医院	中国针灸 2003.01.12;23(1) 19-20	2003		1	1	94	未提及	在西医治疗的同时,应用头针、舌三针和体针进行综合治疗	单纯西药治疗	西医	脑梗塞失语症	循环系统疾病	否	25	否	否	否	是	是	否	是	否	否	是	是	否	否	否	否	否	否	否	否	否	否	否	否	是	否	否	否	否	是	是	否	否
2516	头颅CT定位围针治疗多发梗塞性痴呆的近期疗效分析	伦新;荣莉;李滋平;杨文辉(指导)	广州中医药大学第一附属医院	中国针灸 2003.01.12;23(1) 31-33	2003		3	1	89	未提及	电围针	西药	西医	多发梗塞性痴呆	精神和行为障碍	否	13	否	否	否	是	是	否	是	否	是	是	是	否	否	否	否	是	是	否	否	否	否	否	否	是	否	否	否	否	是	是	否	否
2517	针刺对胚胎移植怀孕率的影响及其机理随机安慰对照研究	张明敏;黄光英;陆付耳;W.E.Paulus[德];K.Sterzik[德]	武汉华中科技大学同济医学院附属同济医院	中国针灸 2003.01.12;23(1) 3-5	2003		5	2	210	未提及	针刺治疗	安慰针灸；空白白白白	多种对照措施含空白	胚胎移植怀孕	妊娠、分娩和产褥期	否	28	否	否	是	是	是	否	是	否	否	否	是	是	否	否	否	否	否	否	否	否	否	是	否	是	否	否	否	是	是	是	否	否
2520	穴位磁疗法治疗脑卒中运动功能障碍的临床研究	练汉健;孔令深;黄柳和;罗健;李玉臣;吴琳;叶涛	肇庆华佗医院针灸科	中国针灸 2003.02.12;23(2) 71-73	2003		7	1	100	未提及	磁针	电针	单纯针灸	脑卒中运动功能障碍	循环系统疾病	否	8	否	否	否	是	是	否	是	否	是	是	是	是	否	否	否	是	是	否	否	否	否	是	否	是	否	否	否	是	是	是	否	否
2522	大椎、关元对腰椎间盘突出症临床疗效的影响	林志苇;张永树;黎健;张夏玲;留镜才;陈丽莹	泉州市中医院针灸科	中国针灸 2003.02.12;23(2) 81-83	2003		6	1	427	未提及	循经取穴加大推组和循经取穴加关元	循 经取穴	单纯针灸	腰椎间盘突出症	肌肉骨骼系统和结缔组织疾病	否	9	否	否	否	是	是	否	是	否	是	否	是	否	否	否	否	是	是	否	否	否	否	否	否	是	否	否	否	是	是	是	否	否
2524	头部电针透穴疗法治疗帕金森氏病的临床研究	王顺;周振坤;胡丙成;蔡玉颖;贺苏;卢金荣;张雅丽	哈尔滨黑龙江省中医研究院针灸科	中国针灸 2003.03.12;23(3) 129-131	2003		7	3	180	未提及	头部电针透穴疗法治疗	口服美多巴药物治疗	西医	帕金森氏病	神经系统疾病	否	45	否	否	否	是	是	否	是	否	是	是	是	是	否	否	否	是	是	否	否	否	否	否	否	是	否	否	否	否	是	是	否	否
2525	按时取穴治疗窦性心动过速即时效应观察	李红	广州中医药大学针推学院	中国针灸 2003.03.12;23(3) 132-134	2003		1	1	90	未提及	灵龟八法按时取穴；常规辫证取穴	空白白白白	多种对照措施含空白	窦性心动过速	循环系统疾病	否	5	否	否	否	是	是	否	是	否	是	是	是	是	否	否	否	是	是	否	否	否	否	否	否	是	否	否	否	是	是	是	否	否
2527	针刺夹脊穴配合梅花针叩刺治疗溃疡性结肠炎疗效观察	杨振辉;张悦;孙英霞	济南山东省千佛山医院针灸科	中国针灸 2003.03.12;23(3) 141-142	2003		3	2	78	未提及	采用针刺夹奋穴配合梅花针叩刺拔雄放血治疗	采用西药保留灌肠 治疗	西医	溃疡性结肠炎	消化系统疾病	否	26	否	否	否	是	是	否	是	否	否	否	是	否	否	否	否	否	否	否	否	否	否	否	否	是	否	否	否	是	否	是	否	否
2528	腹针为主治疗腰椎间盘突出症50例疗效观察	郭万刚;马林儒;弓利风;张海京	兰州军区乌鲁木齐总医院理疗科	中国针灸 2003.03.12;23(3) 145-146	2003		4	1	98	未提及	腹针	电针	单纯针灸	腰椎间盘突出症	肌肉骨骼系统和结缔组织疾病	否	36	否	否	否	是	是	否	是	否	是	否	是	否	否	否	否	是	否	否	否	否	否	否	否	是	否	否	否	是	是	是	否	否
2529	针刺治疗青少年轻中度近视眼临床研究	李学惠;刘英才;巩凤梅;亓秀英;郭效德;刘桂东;侯冬梅	莱芜市人民医院针灸推拿科	中国针灸 2003.03.12;23(3) 147-149	2003		7	1	58	未提及	针刺	双星明滴眼液	西医	青少年轻中度近视眼	眼和附器疾病	否	6	否	否	否	是	是	否	是	否	是	否	是	否	否	否	否	否	否	否	否	否	否	否	否	是	否	否	否	否	是	是	否	否
2530	针刺对高血压病胰岛素抵抗的影响	赵东杰;范群丽	南京中医药大学	中国针灸 2003.03.12;23(3) 165-167	2003		2	1	60	未提及	针刺	采用改善生活方式	西医	高血压病胰岛素抵抗	循环系统疾病	否	25	否	否	否	是	是	否	是	否	是	否	是	是	否	否	否	是	是	否	否	否	否	是	否	是	否	否	否	是	是	是	否	否
2531	针刺开"四关"加百会穴温针灸治疗原发性高血压的临床研究	冯国湘;吴清明	长沙湖南中医学院附属第二医院	中国针灸 2003.04.25;23(4) 193-195	2003		2	1	60	未提及	针刺	西药	西医	原发性高血压	循环系统疾病	是	32	否	否	否	是	是	否	是	否	是	否	是	是	否	否	否	是	是	否	否	否	否	否	否	是	否	否	否	否	是	是	否	否
2532	刺络拔罐围刺为主治疗高原带状疱疹疗效观察	庞素芳;鲍家铸(指导)	西宁市第一人民医院	中国针灸 2003.04.25;23(4) 207-209	2003		1	2	120	未提及	刺络拔罐围刺	药物	西医	高原带状疱疹	皮肤和皮下组织疾病	否	6	否	否	否	是	是	否	是	否	是	是	是	否	否	否	否	是	是	否	否	否	否	否	否	是	否	否	否	是	是	是	否	否
2538	络脉叩刺治疗糖尿病周围神经病变疗效观察	胥林波;龙绍疆;陈晓莉(指导)	攀枝花市中心医院	中国针灸 2003.06.12;23(6) 329-331	2003		2	2	103	未提及	基础治疗加体针、基础治疗加络脉叩刺	基础治疗	多种对照措施	糖尿病周围神经病变	内分泌、营养和代谢疾病	否	14	否	否	否	是	是	否	是	否	是	是	是	是	否	否	否	是	否	否	否	否	否	是	否	是	否	否	否	是	是	是	否	否
2542	中西医结合对重症脑外伤昏迷病人促苏醒疗效观察	李壮志;孙学东;张学军;曹任江;戚本广;刘书深	威海市立医院神经外科	中国针灸 2003.07.12;23(7) 380-382	2003		6	1	80	未提及	在常规治疗基础上加用中药针刺疗法	常规治疗	西医	重症脑外伤昏迷病人促苏醒	损伤、中毒和外因的某些后果	否	15	否	否	否	是	是	否	是	否	是	否	是	否	否	否	否	是	是	否	否	否	否	是	否	是	否	否	否	是	是	是	否	否
2545	经络-穴区带"疗法治疗原发性面肌痉挛的临床研究	王谅;欧阳志;李正元;谢媛;刘伍立	娄底市卫生学校中医组	中国针灸 2003.07.12;23(7) 391-393	2003		5	3	47	未提及	经络——穴区带疗法	常规针刺；卡马西平片口服	多种对照措施	原发性面肌痉挛	肌肉骨骼系统和结缔组织疾病	否	8	否	否	否	是	是	否	是	否	是	是	是	是	否	否	否	否	否	否	否	否	否	是	否	是	否	否	否	是	是	是	否	否
2546	针刺对环状混合痔术后康复的影响	段海涛;沈瑞子;阳建民;邱仁斌;温伟平	深圳市龙岗区中心医院中医肛肠科	中国针灸 2003.07.12;23(7) 397-398	2003		5	1	95	未提及	针刺	西药；空白白白白	多种对照措施含空白	环状混合痔	消化系统疾病	否	8	否	否	否	是	是	否	是	否	是	是	是	是	否	否	否	是	是	否	否	否	否	是	否	是	否	否	否	是	是	是	否	否
2548	穴位注射加针刺对椎动脉型颈椎病影响的临床研究	孟培燕;吴绪荣;郭桂荣	武汉湖北中医学院针灸骨伤系	中国针灸 2003.08.12;23(8) 449-451	2003		3	1	60	未提及	穴位注射加针刺	单纯针刺	单纯针灸	椎动脉型颈椎病	肌肉骨骼系统和结缔组织疾病	否	28	否	否	否	是	是	否	是	否	是	是	是	否	否	否	否	是	是	否	否	否	否	是	否	是	否	否	否	否	是	是	否	否
2549	舌针治疗假性延髓麻痹45例疗效观察	李滋平;符文彬;荣莉	广州广东省中医院	中国针灸 2003.09.12;23(9) 509-510	2003		3	1	90	未提及	取舌针的心穴、脾穴、肾穴治疗	单纯体针治疗	单纯针灸	假性延髓麻痹	神经系统疾病	否	29	否	否	否	是	是	否	是	否	是	是	是	否	否	否	否	是	否	否	否	否	否	否	否	是	否	否	否	是	是	是	否	否
2550	头针结合现代康复治疗小儿脑瘫临床研究	贾杰	新乡医学院第三附属医院	中国针灸 2003.09.12;23(9) 513-515	2003		1	1	90	未提及	采用头针结合现代康复疗法	采用头针；采用现代康复疗法	多种对照措施	小儿脑瘫	神经系统疾病	否	19	否	否	否	是	是	否	是	否	否	是	是	否	否	否	否	是	否	否	否	否	否	否	否	是	否	否	否	是	是	是	否	否
2551	辨证针刺治疗糖尿病胃轻瘫36例	成秀梅;姬承武;孙灵娇	石家庄河北医科大学中西医结合学院	中国针灸 2003.09.12;23(9) 525-526	2003		3	1	72	未提及	采用辨证取穴针刺治疗	口服吗丁啉和维生素B6 进行治疗	西医	糖尿病胃轻瘫	内分泌、营养和代谢疾病	否	21	否	否	否	是	是	否	是	否	是	否	是	是	否	否	否	是	否	否	否	否	否	否	否	是	否	否	否	是	是	是	否	否
2552	针刺、中药对桡骨远端骨折及其继发性骨质疏松骨矿物质密度的影响	黄伯灵;徐媛;卜擎燕;庞俊;吕玉琦	南京市中医院	中国针灸 2003.09.12;23(9) 527-530	2003		5	2	90	未提及	针刺；中药	自然愈合	多种对照措施含空白	桡骨远端骨折及其继发性骨质疏松	损伤、中毒和外因的某些后果	否	1	否	否	否	是	是	否	是	否	是	否	是	是	否	否	否	是	否	否	否	否	否	否	否	是	否	否	否	否	是	是	否	否
2554	体针、耳针治疗青少年近视临床观察	邓元江;刘卫英	长沙湖南中医学院针灸推拿系	中国针灸 2003.10.12;23(10) 574-576	2003		2	1	104	未提及	体针	耳针	单纯针灸	青少年近视	眼和附器疾病	否	7	否	否	否	是	是	否	是	否	是	否	是	是	否	否	否	否	否	否	否	否	否	是	否	是	否	否	否	是	是	是	否	否
2555	温针灸治疗老年性膝骨关节病的临床观察	刘立安;马春燕;姜文	天津中医学院	中国针灸 2003.10.12;23(10) 579-580	2003		3	2	112	未提及	针刺犊鼻、 鹤顶、 血海等穴 ,并同时加灸	单纯针刺	单纯针灸	老年性膝骨关节病	肌肉骨骼系统和结缔组织疾病	否	22	否	否	否	是	是	否	是	否	是	否	是	是	否	否	否	是	是	否	否	否	否	否	否	是	否	否	否	是	是	是	否	否
2558	电针与牵引治疗神经根型颈椎病的随机对照研究	张洪来;靳瑞	广州广东省中医院针灸科	中国针灸 2003.11.12;23(11) 637-639	2003		2	2	120	未提及	电针	牵引	西医	神经根型颈椎病	肌肉骨骼系统和结缔组织疾病	否	38	否	否	是	是	是	否	是	否	是	是	是	是	否	否	否	是	是	是	否	否	否	是	否	是	否	否	否	是	是	是	否	否
2559	针刺治疗慢性荨麻疹50例及其对血清补体C3的影响	艾宙;张倩如;邹婷;奚玉风;陈国勤;庄礼兴(指导);杨廉	珠海广东省中医院珠海医院	中国针灸 2003.11.12;23(11) 641-643	2003		5	2	92	未提及	采用针刺合谷、 血海、 足三里、 三阴交穴联合抗组胺药仙特敏治疗 ,	单纯使用仙特敏	西医	慢性荨麻疹	皮肤和皮下组织疾病	否	18	否	否	否	是	是	否	是	否	是	是	是	是	否	否	否	是	是	否	否	否	否	是	否	是	否	否	否	是	是	是	否	否
2562	围刺飞针加电针治疗斑秃128例疗效观察	李红;张家维	广州中医药大学针灸推拿学院	中国针灸 2003.11.12;23(11) 659-660	2003		1	1	208	未提及	采用围刺飞针加电针治疗	内服中药治疗	中医出针灸外的其它方法	斑秃	皮肤和皮下组织疾病	是	10	否	否	否	是	是	否	是	否	是	否	是	否	否	否	否	是	是	否	否	否	否	否	否	是	否	否	否	是	是	是	否	否
2563	傍刺天柱穴为主治疗颈性眩晕疗效观察	朱国祥;岳红;陈华德	杭州市中医院	中国针灸 2003.11.12;23(11) 665-667	2003		3	2	62	未提及	以傍刺天柱穴为主;	取穴与治疗组同 ,均按常规单刺	单纯针灸	颈性眩晕	神经系统疾病	否	22	否	否	否	是	是	否	是	否	是	是	是	是	否	否	否	是	是	否	否	否	否	是	否	是	否	否	否	是	是	是	否	否
2565	针刺治疗格林-巴利综合征的临床观察及对免疫球蛋白含量的影响	董勤;王萍;仲远明;顾平;韩燕;徐兰凤	南京中医药大学	中国针灸 2003.12.12;23(12) 705-708	2003		6	3	72	未提及	针刺	激素治疗	西医	格林-巴利综合征	神经系统疾病	否	11	否	否	否	是	是	否	是	否	是	是	是	是	否	否	否	否	否	否	否	否	否	否	否	是	否	否	否	是	是	是	否	否
2567	腹针配合局部取穴治疗膝骨关节炎疗效观察	陶群;陆惠新	崇明县中心医院	中国针灸 2003.12.12;23(12) 719-720	2003		2	1	100	未提及	腹针配合局部取穴法	局部取穴法治疗	单纯针灸	膝骨关节炎	肌肉骨骼系统和结缔组织疾病	否	42	否	否	否	是	是	否	是	否	是	否	是	是	否	否	否	否	否	否	否	否	否	否	否	是	否	否	否	否	是	是	否	否
2568	化脓灸对中风先兆及其全血黏度、血脂近期影响的观察	邓柏颖;谢感共;罗敏然	南宁广西中医学院第一附属医院针灸科	中国针灸 2003.12.12;23(12) 731-734	2003		3	2	150	未提及	1 次化脓灸治疗	复方丹参注射液治疗	西医	中风先兆	循环系统疾病	否	18	否	否	否	是	是	否	是	否	是	是	是	是	否	否	否	是	是	否	否	否	否	否	否	是	否	否	否	是	是	是	否	否
2569	贺氏三通法治疗偏头痛疗效观察	崔芮;王麟鹏;林威;马欣宇	北京中医医院	中国针灸 2004.01.12;24(1) 21-23	2004		4	1	86	未提及	采用贺氏三通法治疗,	采用口服西药尼莫地平和谷维素治疗	西医	偏头痛	神经系统疾病	否	27	否	否	否	是	是	否	是	否	是	否	是	是	否	否	否	是	否	否	否	否	否	是	否	是	否	否	否	是	是	是	否	否
2570	益气通经"指针法为主治疗腰椎间盘突出症的疗效观察	路玫;曹大明;赵勇军;张典;徐彦阁;程艳婷;王晓梅;冉淑芳	郑州河南中医学院	中国针灸 2004.01.12;24(1) 25-27	2004		7	3	104	未提及	指针气海穴 益气通经 为主,	常规推拿	中医出针灸外的其它方法	腰椎间盘突出症	肌肉骨骼系统和结缔组织疾病	是	12	否	否	否	是	是	否	是	否	是	是	是	是	否	否	否	是	否	否	否	否	否	是	否	是	否	否	否	是	是	是	否	否
2573	针刺不同侧头皮运动区肢体功能效应观察	王凡;王丽平;周炜;李建媛;刘泓;贾少微	北京中医药大学附属中西医结合医院	中国针灸 2004.01.12;24(1) 51-52	2004		6	3	60	未提及	针刺患者的病灶侧头皮运动区	针刺患者的非病灶侧头皮运动区	单纯针灸	不同侧头皮运动区肢体功能效应	神经系统疾病	否	16	否	否	否	是	是	否	是	否	否	是	是	是	否	否	否	是	是	否	否	否	否	否	否	是	否	否	否	是	是	是	否	否
2574	针刺开"四关"加百会穴温针灸对原发性高血压患者血浆中ET和NO的影响	吴清明;冯国湘;汤雪飞	沙湖南中医学院第二附属医院	中国针灸 2004.01.12;24(1) 53-55	2004		3	1	80	未提及	采用针刺合谷、太冲加百会穴温针灸	口服卡托普利片	西医	原发性高血压	循环系统疾病	是	31	否	否	是	是	是	否	是	否	是	是	是	是	否	否	否	是	是	否	否	否	否	否	否	是	否	否	否	是	是	是	否	否
2575	面瘫神经损伤定位和治疗方法选择相关关系的临床随机对照研究	李常度;黄信勇;杨娟娟;符晓英;李漾	成都中医药大学附属医院	中国针灸 2004.01.12;24(1) 7-9	2004		5	2	199	未提及	中西医结合治疗	针刺；西药	多种对照措施	面瘫神经损伤	神经系统疾病	是	27	否	否	否	是	是	否	是	否	否	是	是	否	否	是	否	是	是	否	否	否	否	否	否	是	否	否	否	是	是	是	否	否
2577	电针预防全麻气管插管应激反应的作用观察	时金华;高寅秋;李雁;曹健荣;王兰敏	中国中医研究院广安门医院麻醉科	中国针灸 2004.02.12;24(2) 109-111	2004		5	1	100	未提及	电针	不予措施	空白对照		神经系统疾病	否	17	否	否	否	是	是	否	是	否	是	否	是	是	否	否	否	是	是	否	否	否	否	否	否	是	否	否	否	否	是	是	否	否
2578	头穴久留针治疗血管性痴呆的随机对照研究	包烨华;冯伟民;朱国祥;邹超;龚燕;纪晨彤;李瑾	杭州市中医院	中国针灸 2004.02.12;24(2) 81-84	2004		7	1	60	未提及	头穴久留针；头穴电针	药物	西医	血管性痴呆	循环系统疾病	否	34	否	否	是	是	是	否	是	否	是	是	是	是	否	否	否	是	是	否	否	否	是	是	否	是	否	否	否	是	是	是	否	否
2581	针灸配合推拿治疗椎动脉型颈椎病疗效观察	卜彦青	济南山东省中医药研究院	中国针灸 2004.02.12;24(2) 97-98	2004		1	1	96	未提及	针刺颈夹脊、百会、风池等穴结合推拿治疗	口服西比灵治疗	西医	椎动脉型颈椎病	肌肉骨骼系统和结缔组织疾病	否	31	否	否	否	是	是	否	是	否	是	是	是	否	否	否	否	是	是	否	否	否	否	是	否	是	否	否	否	否	是	是	否	否
2585	深刺天枢治疗老年性便秘近期观察	刘志顺;郑成哲;张维;赵宏;刘元石	中国中医研究院广安门医院针灸科	中国针灸 2004.03.12;24(3) 155-156	2004		5	1	47	未提及	深刺天枢	常规深度针刺天枢	单纯针灸	老年性便秘	消化系统疾病	是	47	否	否	否	是	是	否	是	否	是	是	是	是	否	否	否	否	是	是	否	否	否	否	否	是	否	否	否	否	是	是	否	否
2586	电热药贴灸对老年人临床衰老症状的影响	廖方正;钟兰;艾双春	成都中医药大学	中国针灸 2004.03.12;24(3) 161-164	2004		3	1	120	未提及	电热药贴、单纯药贴、	传统隔药饼灸、空白白白白对照	多种对照措施含空白	老年人临床衰老症状	影响健康状况和与保健机构接触的因素	否	4	否	否	否	是	是	否	是	否	是	是	是	是	否	否	否	是	是	否	否	否	否	是	否	是	否	否	否	是	是	是	否	否
2590	针刺运针与否对胃电图影响的观察	陈莉	福州福建医科大学附属协和医院针灸科	中国针灸 2004.03.12;24(3) 189-190	2004		1	1	67	未提及	运针	不运针	单纯针灸		消化系统疾病	否	11	否	否	否	是	是	否	是	否	否	是	是	是	否	否	否	否	否	否	否	否	否	否	否	是	否	否	否	否	是	是	否	否
2591	针刺治疗假性球麻痹吞咽困难疗效观察	邹宏军;赵文民	济南山东省立医院针灸科	中国针灸 2004.04.12;24(4) 227-228	2004		2	1	179	未提及	在西医治疗的同时 ,应用头针、 舌针、 体针进行综合治疗	单纯西药	西医	假性球麻痹吞咽困难	神经系统疾病	否	15	否	否	否	是	是	否	是	否	是	是	是	否	否	否	否	否	否	否	否	否	是	否	否	是	否	否	否	是	是	是	否	否
2592	三步针法治疗中风偏瘫的疗效观察	于晓刚;张丽;王国华	北京市中西医结合医院	中国针灸 2004.04.12;24(4) 232-234	2004		3	1	76	未提及	予三步针法	予传统针刺方法	单纯针灸	中风偏瘫	循环系统疾病	否	6	否	否	否	是	是	否	是	否	是	是	是	否	否	否	否	否	是	否	否	否	否	是	否	是	否	否	否	否	是	是	否	否
2593	电热针结合艾灸中药治疗溃疡性结肠炎疗效观察	杨晨曦;张凤娥;苏筱玲	怀化医学高等专科学校附属第三人民医院康复科	中国针灸 2004.04.12;24(4) 238-240	2004		3	2	152	未提及	神阙穴 +中药；天枢穴 +中药；中药；西药	多种	多种对照措施	溃疡性结肠炎	消化系统疾病	否	14	否	否	否	是	是	否	是	否	是	是	是	否	否	否	否	是	是	否	否	否	否	是	否	是	否	否	否	是	是	是	否	否
2598	针刺合谷与太冲fMRI脑功能成像的比较研究	许建阳;王发强;王宏;单保慈;吕剑;马毅	武警总医院	中国针灸 2004.04.12;24(4) 263-265	2004		6	2	21	未提及	针刺合谷配伍太冲	针刺合谷，伍太冲	单纯针灸		循环系统疾病	是	77	否	否	否	是	是	否	是	否	否	否	是	是	否	否	否	是	否	否	否	否	否	否	否	是	否	否	否	否	是	是	否	否
2599	针刺颅骨缝加药物治疗急性脑梗死患者的临床研究	俞昌德;吴炳煌;白靖宇;张晶;俞宙	福州福建中医学院针灸推拿系	中国针灸 2004.05.12;24(5) 329-332	2004		5	2	60	未提及	早期常规药物治法基础上加用颅针治疗	早期常规药物治法	西医	急性脑梗死	循环系统疾病	否	21	否	否	否	是	是	否	是	否	是	是	是	是	否	否	否	否	否	否	否	否	否	否	否	是	否	否	否	是	是	是	否	否
2600	用单光子发射CT观察针刺不同侧头皮运动区对中风患者脑血流量的影响	王凡;欧阳钢;贾少微	北京中医药大学附属中西医结合医院	中国针灸 2004.05.12;24(5) 343-346	2004		3	2	23	未提及	针刺脑内病灶的同侧头皮	针刺脑内病灶的对侧头皮	单纯针灸	中风	循环系统疾病	否	21	否	否	否	是	是	否	是	否	是	否	是	是	否	否	否	否	否	否	否	否	否	否	否	是	否	否	否	是	是	是	否	否
2601	体针与头针治疗缺血性中风的对照研究	谭吉林;李国辉	广州中医药大学中山附属医院康复科	中国针灸 2004.06.12;24(6) 371-373	2004		2	1	59	未提及	体针	头针	单纯针灸	缺血性中风	循环系统疾病	否	31	否	否	否	是	是	否	是	否	是	是	是	否	否	否	否	是	是	否	否	否	否	是	否	是	否	否	否	是	是	是	否	否
2602	穴位注射治疗功能性消化不良37例临床观察	缪奇祥	邛崃市人民医院	中国针灸 2004.06.12;24(6) 383-384	2004		1	1	70	未提及	采用Vi tB1、 Vi tB12两种注射液混合注入肝俞、 胃俞、 足三里等穴	服用吗叮啉	西医	功能性消化不良	消化系统疾病	否	20	否	否	否	是	是	否	是	否	是	是	是	否	否	否	否	否	否	否	否	否	否	否	否	是	否	否	否	是	是	是	否	否
2603	针刺督脉穴用于海洛因依赖脱毒治疗的临床对照观察	曾湘玲;雷龙鸣;卢永红;王泽涛(指导)	长沙民政职业技术学院康复系	中国针灸 2004.06.12;24(6) 385-387	2004		4	4	70	未提及	采用美沙酮 10 d 递减疗法,配合针刺督脉穴	采用美沙酮10 d 递减疗法	西医	海洛因依赖脱毒治疗	影响健康状况和与保健机构接触的因素	是	12	否	否	否	是	是	否	是	否	是	是	是	是	否	否	否	是	是	否	否	否	否	是	否	是	否	否	否	是	是	是	否	否
2604	神聪鼎灸法治疗颈性头痛疗效观察	赵征宇;蔡定均;梁繁荣(指导)	成都中医药大学	中国针灸 2004.06.12;24(6) 389-391	2004		1	1	106	未提及	取四神聪、 百会穴 ,针加鼎灸法	只针不灸	单纯针灸	颈性头痛	神经系统疾病	否	5	否	否	否	是	是	否	是	否	是	是	是	否	否	否	否	是	是	否	否	否	是	是	否	是	否	否	否	是	是	是	否	否
2605	火针与毫针治疗膝关节侧副韧带损伤疗效对比	张福会;姚益龙;白晓英;周志杰(指导)	西安市中心医院	中国针灸 2004.06.12;24(6) 393-394	2004		3	2	68	未提及	火针	毫针	单纯针灸	膝关节侧副韧带损伤	损伤、中毒和外因的某些后果	否	2	否	否	否	是	是	否	是	否	是	是	是	否	否	否	否	是	是	否	否	否	否	否	否	是	否	否	否	否	是	是	否	否
2607	头针及推拿治疗腰椎间盘突出症及其对自身免疫水平的影响	崔瑾;向开维;梁永瑛	贵阳中医学院第一附属医院针灸推拿科	中国针灸 2004.07.12;24(7) 445-448	2004		3	1	50	未提及	头针推拿	推拿	中医出针灸外的其它方法	腰椎间盘突出症	肌肉骨骼系统和结缔组织疾病	否	8	否	否	否	是	是	否	是	否	是	是	是	是	否	否	否	是	是	否	否	否	否	是	否	是	否	否	否	是	是	是	否	否
2608	灵龟八法针刺对窦性心动过速患者心率的影响	谢感共;李红;赵彩娇;卢献群;陆美芬;翁泰来(指导)	南宁广西中医学院针灸研究所	中国针灸 2004.07.12;24(7) 449-451	2004		5	1	90	未提及	灵龟八法	常规辨证取穴/空白白白白对照	多种对照措施含空白	窦性心动过速	循环系统疾病	否	11	否	否	否	是	是	否	是	否	是	是	是	是	否	否	否	是	是	否	否	否	否	否	否	是	否	否	否	是	是	是	否	否
2609	头针改善慢性支气管炎患者缺氧即时疗效观察	倪卫民;沈洁;黄元芳	上海市中医医院	中国针灸 2004.07.12;24(7) 452-454	2004		3	3	101	未提及	头针/药物	观察前停用药物1 小时以上, 观察期间( 30 分钟)也不做任何治疗。	多种对照措施	慢性支气管炎	呼吸系统疾病	否	2	否	否	否	是	是	否	是	否	否	否	是	否	否	否	否	是	否	否	否	否	否	否	否	是	否	否	否	是	是	是	否	否
2612	温针灸加TDP照射治疗压力性尿失禁疗效观察	杨鹏飞	上海市第二医科大学附属第九人民医院针灸科	中国针灸 2004.07.12;24(7) 459-460	2004		1	2	50	未提及	用温针灸加TDP 照射	电针加TDP 照射	单纯针灸	压力性尿失禁	泌尿生殖系统疾病	否	7	否	否	否	是	是	否	是	否	是	是	是	否	否	否	否	是	是	否	否	否	是	否	否	是	否	否	否	否	是	是	否	否
2617	经皮穴位电刺激治疗糖尿病周围神经病变的对照研究	郭永红;石田寅夫;郭义;吴深涛;田文八	天津市河北区中山医院	中国针灸 2004.08.12;24(8) 522-524	2004		5	4	68	未提及	口服维生素B120 mg,每日3 次;肌肉注射维生素B120 5 mg,每日1 次，加经皮穴位电刺激治疗	口服维生素B120 mg,每日3 次;肌肉注射维生素B120 5 mg,每日1 次，加口服弥可保	西医	糖尿病周围神经病变	内分泌、营养和代谢疾病	否	14	否	否	否	是	是	否	是	否	是	是	是	是	否	否	否	是	是	否	否	否	否	是	否	是	否	否	否	是	是	是	否	否
2618	针刺配合吞咽训练治疗脑卒中并发吞咽障碍疗效观察	罗卫平;黄红缨;谭吉林;赖莹莹;黄晓煌;黄嘉柏;何宇峰;胡凯旋	中山市中医院康复科	中国针灸 2004.08.12;24(8) 528-530	2004		8	1	60	未提及	针刺配合吞咽训练	单纯吞咽	西医	脑卒中并发吞咽障碍	循环系统疾病	否	12	否	否	否	是	是	否	是	否	是	否	是	否	否	否	否	是	否	否	否	否	否	否	否	是	否	否	否	是	是	是	否	否
2623	经筋论治脑卒中后痉挛状态及对脑脊液Glu、GABA的影响	岳增辉;袁建菱;姜京明	长沙湖南中医学院针灸推拿系	中国针灸 2004.08.12;24(8) 565-567	2004		3	1	112	未提及	采用经筋刺法	采用阳明刺法	单纯针灸	脑卒中后痉挛	循环系统疾病	是	47	否	否	否	是	是	否	是	否	是	是	是	是	否	否	否	是	是	否	否	否	否	是	否	是	否	否	否	是	是	是	否	否
2625	针刺配合低蛋白膳食对糖尿病早期肾病的影响	吉学群;于颂华;薛莉;张智龙(指导)	天津市中医医院	中国针灸 2004.09.12;24(9) 597-599	2004		3	1	120	未提及	行常规糖尿病治疗和低蛋白饮食加进行针刺	行常规糖尿病治疗和低蛋白饮食	西医	糖尿病早期肾病	内分泌、营养和代谢疾病	否	11	否	否	否	是	是	否	是	否	是	是	是	是	否	否	否	是	否	否	否	否	否	是	否	是	否	否	否	是	是	是	否	否
2626	针刺结合微波穴位照射治疗良性前列腺增生的疗效观察	赵中华;张向东;陈虎;单秋华(指导)	济南槐荫人民医院	中国针灸 2004.09.12;24(9) 607-610	2004		3	3	82	未提及	针刺结合微波穴位照射	西药舍尼通治疗	西医	良性前列腺增生	泌尿生殖系统疾病	否	5	否	否	否	是	是	否	是	否	是	是	是	是	否	否	否	是	是	否	否	否	否	是	否	是	是	否	否	否	是	是	否	否
2627	浮针治疗顽固性网球肘疗效观察	查和萍;熊艳红;黄伟昌	佛山市南海中医院	中国针灸 2004.09.12;24(9) 611-612	2004		3	1	117	未提及	浮针	采用2 %利多卡因5 mL +醋酸氢化可的松注射液125 mg(1 mL)	西医	顽固性网球肘	肌肉骨骼系统和结缔组织疾病	否	12	否	否	否	是	是	否	是	否	是	否	是	是	否	否	否	是	是	否	否	否	否	否	否	是	否	否	否	是	是	是	否	否
2628	长针透刺治疗膝骨关节炎的临床研究	张必萌;吴耀持;沈健	上海交通大学附属第六人民医院	中国针灸 2004.09.12;24(9) 613-614	2004		3	2	50	未提及	长针	服用美洛昔康片剂	西医	膝骨关节炎	肌肉骨骼系统和结缔组织疾病	否	45	否	否	否	是	是	否	是	否	是	否	是	否	否	否	否	是	是	否	否	否	否	是	否	是	否	否	否	是	是	是	否	否
2629	电针治疗外展神经麻痹性复视临床对比研究	李义;冷钰玲;杨廷辉;杨代慧;杨邦辉;朱铭	遵义医学院附属医院	中国针灸 2004.09.12;24(9) 615-617	2004		6	1	36	未提及	采用电针疗法	予维生素B1、 维生素B6 口服,肌生注射液肌肉注射和三磷酸腺苷、 乙酰辅酶A、 细胞色素C 静脉滴注并采用遮盖单眼法	西医	外展神经麻痹性复视	眼和附器疾病	否	2	否	否	否	是	是	否	是	否	否	否	是	是	否	否	否	是	是	是	是	否	否	否	否	是	否	否	否	是	是	是	否	否
2630	经皮穴位电刺激治疗牙科痛症临床探讨	林茜;竺海玮	广州广东省中医院口腔科	中国针灸 2004.09.12;24(9) 621-623	2004		2	2	100	未提及	采用西医口腔常规冲洗、 消炎止痛治疗并进行经皮穴位电刺激治疗	单纯采用西医口腔常规冲洗, 消炎止痛治疗	西医	牙科痛症	消化系统疾病	否	1	否	否	否	是	是	否	是	否	否	是	是	是	否	否	否	否	是	否	否	否	否	否	否	是	否	否	否	是	是	是	否	否
2633	针刺联合康复训练改善慢性阻塞性肺病肺功能的临床研究	贾杰	新乡医学院第三附属医院康复针灸科	中国针灸 2004.10.12;24(10) 681-683	2004		1	1	66	未提及	针刺加耐力训练和呼吸训练	针刺/耐力训练、呼吸训练 多种	多种对照措施	慢性阻塞性肺病肺功能	呼吸系统疾病	否	7	否	否	否	是	是	否	是	否	是	是	是	是	否	否	否	是	是	否	否	否	否	是	否	是	否	否	否	是	是	是	否	否
2634	灸脐治疗女性更年期综合征的临床观察	李芳莉	湖北中医学院附属襄樊医院针灸科	中国针灸 2004.10.12;24(10) 689-690	2004		1	1	62	未提及	采用灸脐疗法	采用口服尼尔雌醇	西医	女性更年期综合征	精神和行为障碍	否	21	否	否	否	是	是	否	是	否	否	否	是	是	否	否	否	否	否	否	否	否	否	是	否	是	否	否	否	是	是	是	否	否
2635	耳穴贴压结合超短波治疗慢性盆腔炎临床观察	钟建国;陈洪沛;王燕(指导)	成都核工业416医院	中国针灸 2004.10.12;24(10) 691-692	2004		2	2	98	未提及	采用耳穴贴压结合超短波治疗	组采用口服奥硝唑片；阿奇霉素胶囊	西医	慢性盆腔炎	泌尿生殖系统疾病	否	8	否	否	否	是	是	否	是	否	是	是	是	否	否	否	否	是	是	否	否	否	否	是	否	是	否	否	否	是	是	是	否	否
2636	针刺三阴穴”治疗慢性前列腺炎临床观察	何天有;赵耀东;雒成林	兰州甘肃中医学院附属医院针灸科	中国针灸 2004.10.12;24(10) 697-698	2004		3	2	90	未提及	针刺 三阴穴 内服前列康	内服前列康	西医	慢性前列腺炎	泌尿生殖系统疾病	否	19	否	否	否	是	是	否	是	否	是	是	是	否	否	否	否	是	是	否	否	否	否	否	否	是	否	否	否	否	是	是	否	否
2638	温针对绝经后骨质疏松症骨密度的影响及疗效研究	陈丽仪;郭元琦;凌楠	广州暨南大学医学院第四附属医院	中国针灸 2004.11.12;24(11) 744-746	2004		3	2	60	未提及	组选取大椎、 足三里、 肾俞、 关元俞隔日温针并服钙尔奇D 治疗	口服钙尔奇D 治疗	西医	绝经后骨质疏松症	肌肉骨骼系统和结缔组织疾病	是	18	否	否	否	是	是	否	是	否	是	是	是	是	否	否	否	是	是	是	否	否	否	是	否	是	否	否	否	是	是	是	否	否
2639	大接经法治疗血管性痴呆临床观察	米建平;朱晓平;樊莉;蒙昌荣;李伟雄	广州广东省中医院针灸科	中国针灸 2004.11.12;24(11) 747-749	2004		5	1	96	未提及	毫针	头针/口服舒脑宁	多种对照措施	血管性痴呆	循环系统疾病	否	18	否	否	否	是	是	否	是	否	是	是	是	是	否	否	否	是	否	否	否	否	否	是	否	是	否	否	否	是	是	是	否	否
2641	针刺对女性迟发性痤疮生活质量的影响	黄碧玉;龚顺波;林丽莉;陈美华	福州福建中医学院针灸推拿系	中国针灸 2004.11.12;24(11) 759-762	2004		4	2	60	未提及	用围刺配合叩刺拔罐治疗	用口服丹参酮胶囊治疗	西医	迟发性痤疮	皮肤和皮下组织疾病	是	7	否	否	否	是	是	否	是	否	是	是	是	是	否	否	否	是	是	是	否	否	否	是	否	是	否	否	否	是	是	是	否	否
2642	针刺结合中药治疗慢性鼻窦炎疗效观察	彭易雨;黄庭荣;黄移生;赵荷英;孙莉嘉;江跃;张剑	黄石市中医院针灸科	中国针灸 2004.11.12;24(11) 763-765	2004		7	2	262	未提及	针刺加中药	针刺/中药	多种对照措施	慢性鼻窦炎	呼吸系统疾病	否	3	否	否	否	是	是	否	是	否	是	是	是	否	否	否	否	是	是	否	否	否	是	否	否	是	否	否	否	是	是	是	否	否
2644	穴位埋线治疗重型颅脑损伤康复期患者临床观察	蔡昌龙;邢之华;刘卫平;谭海彦;张臣;周虹	长沙中南大学附属湘雅医院中西医结合研究所	中国针灸 2004.12.12;24(12) 818-820	2004		6	1	60	未提及	止血、 脱水、 降颅压、 外科手术、 营养脑神经及对症治疗颅压、 外科手术、 营养脑神经及对症治疗接受运动为主的康复训练加用穴位埋线	止血、 脱水、 降颅压、 外科手术、 营养脑神经及对症治疗颅压、 外科手术、 营养脑神经及对症治疗接受运动为主的康复训练	西医	重型颅脑损伤	损伤、中毒和外因的某些后果	否	1	否	否	否	是	是	否	是	否	否	是	是	否	否	否	否	是	是	否	否	否	否	是	否	是	否	否	否	是	是	是	否	否
2646	穴位埋线与天灸治疗变应性鼻炎近期疗效对比分析	郭元琦;陈丽仪;张世平	广州中医药大学第二临床医学院	中国针灸 2004.12.12;24(12) 828-830	2004		3	2	72	未提及	埋线	天灸	单纯针灸	变应性鼻炎	呼吸系统疾病	否	14	否	否	否	是	是	否	是	否	是	是	是	否	否	否	否	是	是	是	否	否	否	是	否	是	否	否	否	是	是	是	否	否
2647	齐刺法治疗原发性三叉神经痛疗效观察	周仲瑜;李家康;罗惠平	武汉湖北省中医院针灸科	中国针灸 2004.12.12;24(12) 835-836	2004		3	1	49	未提及	采用齐刺颧 加阳陵泉、 丰隆穴	口服卡马西平	西医	原发性三叉神经痛	神经系统疾病	否	4	否	否	否	是	是	否	是	否	是	是	是	否	否	否	否	是	否	否	否	否	否	否	否	是	否	否	否	是	是	是	否	否
2649	针刺推拿结合治疗椎-基底动脉供血不足的临床及机理研究	梁立安, 陈文, 胡湘, 杨文新, 林周杰, 陈尚杰 and 蒋垂刚	南宁广西中医学院附属瑞康医院 530011	中国针灸 2005.01.12;25(1) 15-18	2005		7	3	90	研究者	针推	针刺/推拿	多种对照措施	椎-基底动脉供血不足	循环系统疾病	否	12	否	否	否	是	是	否	是	否	是	是	是	是	否	否	否	是	否	否	否	否	否	否	否	是	否	否	否	是	是	是	否	否
2650	头针结合促通技术对脑卒中偏瘫康复疗效的观察	赵大贵 and 穆敬平	十堰市太和医院针灸科 442000	中国针灸 2005.01.12;25(1) 19-20	2005		2	1	120	临床医生	采用头针配合促通技术进行康复治疗	单纯进行促通技术治疗	西医	脑卒中偏瘫	神经系统疾病	否	34	否	否	否	是	是	否	是	否	否	是	是	否	否	否	否	是	否	否	否	否	是	是	否	是	否	否	否	是	是	是	否	否
2652	针刺加神阙隔盐灸治疗黄褐斑60例疗效观察	老锦雄 and 李子勇	佛山市中医院针灸科 528000	中国针灸 2005.01.12;25(1) 35-36	2005		2	1	106	临床医生	采用针刺加神阙隔盐灸	采用单纯针刺	单纯针灸	黄褐斑	皮肤和皮下组织疾病	否	14	否	否	否	是	是	否	是	否	是	否	是	否	否	否	否	是	是	否	否	否	是	否	否	是	否	否	否	是	是	是	否	否
2656	神灯丁电梅花针叩刺结合穴位埋线治疗白癜风58例	郑卫国	广州中医药大学第三附属医院 510360	中国针灸 2005.02.12;25(2) 85-86	2005		1	1	116	临床医生	神灯照射下用特制的电梅花针叩刺患处并配合穴位埋线	搽适确得霜	西医	白癜风	精神和行为障碍	否	10	否	否	否	是	是	否	是	否	是	是	是	否	否	否	否	否	否	否	否	否	否	否	否	是	否	否	否	否	是	是	否	否
2659	针刺推拿法与药物治疗小儿腹泻疗效对比观察	王雪峰 and 膝旭	沈阳辽宁中医学院附属医院儿科 110032	中国针灸 2005.02.12;25(2) 92-94	2005		2	1	120	研究者	针刺推拿	口服思密达	西医	小儿腹泻	消化系统疾病	否	1	否	否	否	是	是	否	是	否	是	否	是	否	否	否	否	否	否	否	否	否	否	否	否	是	否	否	否	是	是	是	否	否
2661	调神疏肝针法治疗郁证的临床研究	杜元灏, 李桂平, 颜红, 张新军 and 黄立芳	天津中医学院第一附属医院 300193	中国针灸 2005.03.12;25(3) 151-154	2005		5	2	110	临床医生	调神疏肝针法	传统针刺/百忧解	多种对照措施	郁证	精神和行为障碍	是	35	否	否	否	是	是	否	是	否	是	是	是	是	否	否	否	是	是	否	否	否	否	是	否	是	是	否	否	是	是	是	否	否
2663	针刺治疗支气管哮喘急性发作期临床观察	张智龙, 吉学群, 薛莉 and 于颂华	天津市中医医院针灸科 300140	中国针灸 2005.03.12;25(3) 158-160	2005		4	1	90	临床医生	毫针针刺支沟 、 内关 、 太冲、 肺俞 、 丰隆 阴陵泉	喘康速气雾剂	西医	支气管哮喘	呼吸系统疾病	否	19	否	否	否	是	是	否	是	否	是	否	是	是	否	否	否	是	否	否	否	否	否	是	否	是	否	否	否	是	是	是	否	否
2664	针刺治疗中风假性延髓性麻痹疗效观察	陈兴华, 赖新生 and 陈治忠	广州中医药大学第一附属医院针灸科 510405	中国针灸 2005.03.12;25(3) 161-163	2005		3	2	75	临床医生	针刺	脑活素/脑活素加针刺	多种对照措施	中风假性延髓性麻痹	循环系统疾病	否	8	否	否	否	是	是	否	是	否	是	是	是	是	否	否	否	是	否	否	否	否	否	否	否	是	否	否	否	是	是	是	否	否
2665	针刺天鼎穴治疗顽固性呃逆47例疗效观察	杨志豪 and 蔡培勇	武汉解放军第457医院 430012	中国针灸 2005.03.12;25(3) 164-166	2005		2	2	94	临床医生	针刺天鼎穴	针刺中院、 内关、 足三里、 隔俞	单纯针灸	顽固性呃逆	消化系统疾病	否	3	否	否	否	是	是	否	是	否	否	否	是	否	否	否	否	是	是	否	否	否	否	否	否	是	否	否	否	是	是	是	否	否
2667	针刺加推拿治疗冻疮136例临床观察	向峰, 王英 and 肖一宾	永顺县中医院 416700	中国针灸 2005.03.12;25(3) 171-172	2005		3	1	264	临床医生	针刺辅以推拿	外用冻疮膏	西医	冻疮	损伤、中毒和外因的某些后果	否	3	否	否	否	是	是	否	是	否	是	否	是	否	否	否	否	否	否	否	否	否	否	否	否	是	否	否	否	是	是	是	否	否
2668	颈外夹脊穴为主治疗椎动脉型颈椎病的疗效观察	高海锋 and 沈小雷	杭州浙江大学医学院附属第二医院针灸科 310009	中国针灸 2005.03.12;25(3) 173-175	2005		2	1	72	临床医生	针刺颈外夹脊穴	针刺传统颈夹脊穴	单纯针灸	椎动脉型颈椎病	肌肉骨骼系统和结缔组织疾病	否	6	否	否	否	是	是	否	是	否	否	是	是	否	否	否	否	是	是	否	否	否	否	否	否	是	否	否	否	是	是	是	否	否
2669	壮医药线点灸疗法治疗肺虚哮喘临床效果观察	李圭	南宁广西民族医药研究所 530001	中国针灸 2005.03.12;25(3) 181-183	2005		1	1	72	临床医生	壮医药线点灸疗法	针灸	单纯针灸	肺虚哮喘	呼吸系统疾病	否	8	否	否	否	是	是	否	是	否	是	否	是	是	否	否	否	否	否	否	否	否	否	是	否	是	否	否	否	是	是	是	否	否
2670	不同针刺方案对偏瘫早期康复作用的临床观察	雷龙鸣, 庞军, 陈家兴, 彭德辉 and 王泽涛	南宁广西中医学院第一附属医院 530023	中国针灸 2005.04.12;25(4) 233-236	2005		5	3	70	临床医生	每日两次针刺健患侧腧穴	每日一次针刺健患侧腧穴	单纯针灸	偏瘫	神经系统疾病	否	13	否	否	否	是	是	否	是	否	是	是	是	是	否	否	否	否	否	否	否	否	否	是	否	是	否	否	否	是	是	是	否	否
2671	针刺治疗单纯性肥胖症及其对患者血清瘦素的影响	康锁彬, 高秀领, 王少锦 and 王艳君	石家庄河北医科大学中医院 050011	中国针灸 2005.04.12;25(4) 243-245	2005		4	2	50	研究者	体针、电针配合耳穴贴压	口服西布曲明	西医	单纯性肥胖症	内分泌、营养和代谢疾病	否	19	否	否	否	是	是	否	是	否	是	是	是	是	否	否	否	是	是	否	否	否	否	是	否	是	否	否	否	是	是	是	否	否
2672	毫针浅刺法治疗急性脑出血的临床观察	张振伟, 李文雪 and 薛维华	石家庄河北省中医院 050011	中国针灸 2005.04.12;25(4) 246-248	2005		3	1	85	临床医生	控制血压、 预防感染及应急性溃疡加毫针浅刺法	西医	西医	急性脑出血	循环系统疾病	否	6	否	否	否	是	是	否	是	否	是	是	是	否	否	否	否	是	是	否	否	否	否	是	否	是	否	否	否	是	是	是	否	否
2673	穴位注射合体针治疗经前期紧张综合征疗效观察	徐天舒	南京大学医学院附属医院、南京市鼓楼医院 210008	中国针灸 2005.04.12;25(4) 253-254	2005		1	2	102	临床医生	采用黄蔑注射液穴位注射结合体针	服用安定，谷维素	西医	经前期紧张综合征	精神和行为障碍	否	9	否	否	否	是	是	否	是	否	是	是	是	否	否	否	否	是	否	否	否	否	否	否	否	是	否	否	否	是	是	是	否	否
2678	电针结合手捻针治疗单纯性肥胖病的临床观察	陈梅, 徐斌 and 李玉堂	南京中医药大学 210029	中国针灸 2005.05.12;25(5) 317-319	2005		3	2	120	研究生	电针结合手捻针	电针	单纯针灸	单纯性肥胖病	内分泌、营养和代谢疾病	否	13	否	否	否	是	是	否	是	否	是	是	是	否	否	否	否	否	否	否	否	否	否	否	否	是	否	否	否	是	是	是	否	否
2681	针刺加拔罐治疗老年心理生理障碍疾病疗效观察	郄玉兰	长宁区天山中医医院 200051	中国针灸 2005.05.12;25(5) 329-330	2005		1	1	60	临床医生	针刺配合背部腧穴快速反复吻罐疗法	给予小剂量镇静剂	西医	老年心理生理障碍疾病	精神和行为障碍	否	5	否	否	否	是	是	否	是	否	否	否	是	否	否	否	否	否	否	否	否	否	否	否	否	是	否	否	否	是	是	是	否	否
2682	针刺清喘穴”即刻止喘多中心对照研究	蔡志红, 董宇翔, 刘放, 潘颖萍, 高阳, 高波, 王伟, 潘志伟, 常凤芹, 朴香玉, 张秀娟 and 韩春霞	梅河口市中医院 135000	中国针灸 2005.06.12;25(6) 383-386	2005		12	5	200	研究者	针刺 清喘穴 ;	针刺定喘穴	单纯针灸		呼吸系统疾病	是	12	否	否	否	是	是	否	是	否	是	否	是	是	否	否	否	是	是	否	否	否	否	是	否	是	否	否	否	是	是	是	否	否
2683	腹针治疗神经根型颈椎病多中心对照研究	薄智云, 牛庆强, 朱文罡, 向谊, 王广康 and 袁淑美	北京薄氏腹针医学研究院 100088	中国针灸 2005.06.12;25(6) 387-389	2005		6	6	300	研究者	腹针	用枕— 颌式坐位颈椎牵引带进行悬吊牵引	西医	神经根型颈椎病	肌肉骨骼系统和结缔组织疾病	否	40	否	否	否	是	是	否	是	否	是	是	是	是	否	否	否	是	是	否	否	否	否	否	否	是	否	否	否	是	是	是	否	否
2684	针刺配合音乐疗法治疗阿尔茨海默病的临床观察	刘刚 and 袁立霞	广州中医药大学针灸推拿学院靳三针研究中心 510405	中国针灸 2005.06.12;25(6) 390-392	2005		2	2	41	研究生	针刺	针刺配合音乐疗法	单纯针灸	阿尔茨海默病	神经系统疾病	是	21	否	否	否	是	是	否	是	否	是	否	是	是	否	否	否	是	否	否	否	否	否	是	否	是	否	否	否	是	是	是	否	否
2685	分期整体针灸法治疗脑梗死临床对照研究	郭元琦, 陈丽仪, 符文彬, 欧爱华, 区轩明, 李伟雄, 樊莉 and 萧蕙	广州中医药大学第二临床医学院 510120	中国针灸 2005.06.12;25(6) 395-398	2005		8	3	113	临床医生	整体针灸法	采用常规针灸法	单纯针灸	脑梗死	循环系统疾病	否	12	否	否	否	是	是	否	是	否	是	是	是	否	否	否	否	是	是	否	否	否	否	是	否	是	否	否	否	是	是	是	否	否
2686	电针与手针治疗女性尿道综合征疗效对比观察	陈跃来, 哈力甫, 岑珏, 黄俏蓉, 侯文光 and 高志强	上海中医药大学附属岳阳中西医结合医院 200437	中国针灸 2005.06.12;25(6) 425-426	2005		6	1	89	临床医生	电针	手针	单纯针灸	女性尿道综合征	泌尿生殖系统疾病	否	8	否	否	否	是	是	否	是	否	是	是	是	是	否	否	否	是	是	否	否	否	否	否	否	是	否	否	否	是	是	是	否	否
2688	温针灸和电针治疗脾虚型单纯性肥胖症的对照研究	施茵, 张琳珊, 赵琛 and 左晓云	上海市针灸经络研究所 200030	中国针灸 2005.07.12;25(7) 465-467	2005		4	3	68	临床医生	温针灸	电针	单纯针灸	脾虚型单纯性肥胖症	内分泌、营养和代谢疾病	否	46	否	否	否	是	是	否	是	否	是	是	是	否	否	否	否	是	是	否	否	否	否	否	否	是	否	否	否	是	是	是	否	否
2690	闪动效应”针刺法治疗脑梗死的疗效观察	廖钰, 刘俊洪 and 张君幸	肇庆市中医院针灸科 526020	中国针灸 2005.07.12;25(7) 487-489	2005		3	1	60	临床医生	采用常规电针疗法加用“ 闪动效应” 针刺法	采用常规电针疗法	单纯针灸	脑梗死	循环系统疾病	否	3	否	否	否	是	是	否	是	否	是	否	是	是	否	否	否	是	是	否	否	否	否	是	否	是	否	否	否	否	是	是	否	否
2692	电针配合药物治疗类风湿关节炎活动期疗效观察	艾宙, 刘媛媛, 杨廉, 张倩如, 邹婷 and 奚玉风	珠海广东省中医院珠海医院 519015	中国针灸 2005.08.12;25(8) 531-533	2005		6	2	146	临床医生	采用电针曲池、 合谷、 阳陵泉等穴联合美洛昔康柳氮磺胺吡啶、 甲氨喋呤	服用美洛昔康柳氮磺胺吡啶、 甲氨喋呤	西医	类风湿关节炎	肌肉骨骼系统和结缔组织疾病	否	2	否	否	否	是	是	否	是	否	是	是	是	是	否	否	否	否	是	否	否	否	否	是	否	是	否	否	否	是	是	是	否	否
2693	温针灸加中药治疗卵巢囊肿疗效观察	李艳梅, 宋立中, 王鹏 and 姜豪杰	济南山东省中医药研究院 250014	中国针灸 2005.08.12;25(8) 537-538	2005		4	3	46	临床医生	温针灸子宫、 气海、 三阴交等穴加内服中药祛瘀汤	单服中药祛瘀汤	中医出针灸外的其它方法	卵巢囊肿	泌尿生殖系统疾病	否	5	否	否	否	是	是	否	是	否	否	否	是	否	否	否	否	是	是	否	否	否	是	否	否	是	否	否	否	否	是	是	否	否
2696	百会、水沟、神门治疗血管性痴呆的比较研究	赖新生 and 黄泳	广州中医药大学针灸推拿学院 510407	中国针灸 2005.08.12;25(8) 559-563	2005		2	2	50	研究者	以常规穴位针刺加用百会/加用水沟/加用神门/加用百会、 水沟和神门	以常规穴位针刺	单纯针灸	血管性痴呆	循环系统疾病	是	22	否	否	否	是	是	否	是	否	是	是	是	是	否	否	否	是	否	否	否	否	否	是	否	是	否	否	否	是	是	是	否	否
2697	电针夹脊穴干预海洛因依赖者稽延性戒断症状的临床观察	穆敬平, 刘莉, 胡军 and 徐平	郧阳医学院附属太和医院针灸科 442000	中国针灸 2005.09.12;25(9) 599-602	2005		4	2	120	临床医生	针刺/模拟电刺激穴位取足三里、 三阴交	不予任何干预治疗	多种对照措施含空白	海洛因依赖者稽延性戒断症状	影响健康状况和与保健机构接触的因素	是	16	否	否	否	是	是	否	是	否	是	是	是	是	否	否	否	是	是	是	否	否	否	是	否	是	否	否	否	是	是	是	否	否
2698	祛风化痰针刺法治疗风痰型假性球麻痹120例	吴清明, 冯国湘, 刘未艾, 刘本立, 赵艳玲, 张志萍 and 易宣超	长沙湖南中医学院第二附属医院 410005	中国针灸 2005.09.12;25(9) 603-606	2005		7	3	240	研究者	祛风化痰针刺法	胞二磷胆碱钠注射液静脉滴注	西医	风痰型假性球麻痹	神经系统疾病	是	5	否	否	否	是	是	否	是	否	是	是	是	是	否	否	否	否	否	否	否	否	否	是	否	是	否	否	否	是	是	是	否	否
2702	绝缘电针治疗周围性面瘫的临床观察	姜旭强, 王洪涛, 苏秀贞 and 姜亦农	潍坊市中医院针灸科 261041	中国针灸 2005.09.12;25(9) 657-658	2005		4	2	100	临床医生	用绝缘电针配合药物治疗	合药物治疗	西医	周围性面瘫	神经系统疾病	否	11	否	否	否	是	是	否	是	否	是	否	是	否	否	否	否	是	否	否	否	否	否	否	否	是	否	否	否	是	是	是	否	否
2703	电针内麻点用于四肢手术后镇痛效应	常庚申, 冯坤, 于国军, 朱桂枝, 邢群智, 王红丽, 裴会芳, 李毓, 唐时荣 and 张中利	洛阳正骨医院 471002	中国针灸 2005.10.12;25(10) 675-677	2005		10	3	200	临床医生	电针刺激内麻点加口服安慰剂	安慰针加口服盐酸曲马多片	西医		神经系统疾病	否	2	否	否	否	是	是	否	是	否	是	是	是	是	否	否	否	是	是	是	否	否	否	是	否	是	否	否	否	是	是	是	否	否
2706	电热针治疗膝骨关节炎临床观察	林凌峰 and 梁燕萍	泉州市德化中医院针灸科 362500	中国针灸 2005.10.12;25(10) 689-690	2005		2	2	65	临床医生	用电热针针刺犊鼻、 内膝眼、 阳陵泉、 阴陵泉	单纯针刺犊鼻、 内膝眼、 阳陵泉、 阴陵泉	单纯针灸	膝骨关节炎	肌肉骨骼系统和结缔组织疾病	否	33	否	否	否	是	是	否	是	否	是	否	是	否	否	否	否	是	是	否	否	否	否	是	否	是	否	否	否	是	是	是	否	否
2707	耳针配合加碘盐治疗青少年地方性甲状腺肿及其对甲状腺激素的影响	刘智艳 and 姚小红	乌鲁木齐新疆医科大学中医学院针推骨伤系 830054	中国针灸 2005.10.12;25(10) 702-704	2005		2	2	75	研究者	耳针配合加碘盐	单纯食用加碘盐	西医	青少年地方性甲状腺肿	内分泌、营养和代谢疾病	否	1	否	否	否	是	是	否	是	否	是	是	是	否	否	否	否	否	否	否	否	否	否	是	否	是	否	否	否	是	是	是	否	否
2708	头穴透刺对急性高血压性脑出血患者血浆ET、CGRP的影响	鲍春龄, 东红升, 东贵荣 and 罗恩丽	哈尔滨黑龙江中医药大学针灸研究所 150040	中国针灸 2005.10.12;25(10) 717-719	2005		4	3	60	研究生	西药治疗基础上加用头部腧穴透刺治疗	西药治疗	西医	急性高血压性脑出血	循环系统疾病	是	14	否	否	否	是	是	否	是	否	是	是	是	是	否	否	否	是	是	否	否	否	否	是	否	是	否	否	否	是	是	是	否	否
2709	阿是穴四花刺法治疗急性软组织损伤临床观察	周建伟, 张凡, 赵菁菁, 张颜 and 王敏	成都四川省中医药研究院针灸经络研究所 610031	中国针灸 2005.11.12;25(11) 753-756	2005		5	2	220	临床医生	阿是穴四花刺法	常规针刺法	单纯针灸	急性软组织损伤	损伤、中毒和外因的某些后果	是	6	否	否	否	是	是	否	是	否	是	是	是	是	否	否	否	是	是	是	否	是	否	是	否	是	否	否	否	是	是	是	否	否
2710	腹针治疗脑血管病后痉挛性瘫痪的疗效观察	周炜 and 王丽平	北京中医药大学附属护国寺中医院中风病房 100035	中国针灸 2005.11.12;25(11) 757-759	2005		2	1	60	临床医生	腹针	体针	单纯针灸	脑血管病后痉挛性瘫痪	循环系统疾病	否	23	否	否	否	是	是	否	是	否	是	是	是	否	否	否	否	是	否	否	否	否	否	否	否	是	否	否	否	是	是	是	否	否
2711	通关开窍针法治疗缺血性中风早期失语症观察	李继安	唐山华北煤炭医学院附属医院路南分院 063000	中国针灸 2005.11.12;25(11) 760-762	2005		1	1	70	临床医生	给予规范药物治疗和康复指导加通关开窍针刺	给予规范药物治疗和康复指导	西医	缺血性中风早期失语症	循环系统疾病	否	15	否	否	否	是	是	否	是	否	是	是	是	是	否	否	否	是	是	否	否	否	否	是	否	是	否	否	否	否	是	是	否	否
2714	薄氏腹针治疗慢性荨麻疹近期疗效观察	陈丽仪 and 郭元琦	广州市红十字会医院针灸科 510220	中国针灸 2005.11.12;25(11) 768-770	2005		2	2	61	临床医生	以薄氏腹针治疗	以西替利嗪片治疗	西医	慢性荨麻疹	皮肤和皮下组织疾病	否	8	否	否	否	是	是	否	是	否	是	是	是	否	否	否	否	是	是	是	否	否	否	否	否	是	是	否	否	是	是	是	否	否
2716	隔药灸治疗原发性痛经临床观察	王松梅, 李兴国, 张立群, 徐迎春 and 李清	泰安泰山医学院护理学院 271000	中国针灸 2005.11.12;25(11) 773-775	2005		5	4	96	研究者	采用隔药灸疗法	服月月舒冲剂	西医	原发性痛经	泌尿生殖系统疾病	否	28	否	否	否	是	是	否	是	否	是	是	是	是	否	否	否	否	否	否	否	否	否	是	否	是	否	否	否	是	是	是	否	否
2717	舌针为主治疗中风临床观察	李群, 王祖红, 叶建, 朱晓云 and 管遵惠	昆明市中医医院针灸科 650021	中国针灸 2005.11.12;25(11) 820-822	2005		4	1	190	未提及	以舌针配合体针治疗	单纯体针治疗	单纯针灸	中风	循环系统疾病	否	11	否	否	否	是	是	否	是	否	是	是	是	否	否	否	否	否	否	否	否	否	否	否	否	是	否	否	否	是	是	是	否	否
2718	艾灸治疗血脂异常患者的临床研究	李建萍, 姚永年, 何培达, 干霞曼 and 樊芳玲	徐汇区中心医院 200031	中国针灸 2005.11.12;25(11) 825-827	2005		5	1	160	未提及	在饮食治疗的基础上进行艾灸手三里、 足三里、 神阙治疗	只进行饮食治疗	西医	血脂异常	循环系统疾病	是	22	否	否	否	是	是	否	是	否	是	是	是	是	否	否	否	是	是	否	否	否	否	否	否	是	否	否	否	是	是	是	否	否
2719	针刺为主治疗单纯性肥胖疗效观察	宇傲霜, 杨金生, 卫兰香 and 解艳嫣	西安市闫良区141医院中医科 710089	中国针灸 2005.11.12;25(11) 828-830	2005		4	3	203	未提及	针刺、 耳穴贴压、 TDP 照射	饮食控制运动	西医	单纯性肥胖	内分泌、营养和代谢疾病	否	15	否	否	否	是	是	否	是	否	否	否	是	否	否	否	否	否	否	否	否	否	否	否	否	是	否	否	否	是	是	是	否	否
2720	温针灸对坐骨神经痛患者痛阈值的影响	陈美仁, 王萍, 成钢, 郭翔, 魏高文 and 成旭辉	株洲湖南中医药高等专科学校 412012	中国针灸 2005.12.12;25(12) 831-833	2005		6	2	90	研究者	取肾俞、 大肠俞环跳等穴,施以温针灸	口服尼美舒利片/用 654 2 作穴位注射	西医	坐骨神经痛	神经系统疾病	否	17	否	否	否	是	是	否	是	否	是	是	是	是	否	否	否	是	是	否	否	否	否	否	否	是	否	否	否	是	是	是	否	否
2722	佐金平木法”治疗慢性胆囊炎临床研究	刘涛, 刘臣, 高鹏翔 and 于翠萍	长春吉林大学第二医院中医科 130041	中国针灸 2005.12.12;25(12) 855-856	2005		4	2	40	临床医生	针刺、 艾灸结合,采用 佐金平木法	用常规灸法	单纯针灸	慢性胆囊炎	消化系统疾病	否	1	否	否	否	是	是	否	是	否	是	是	是	是	否	否	否	是	是	否	否	否	是	是	否	是	否	否	否	是	是	是	否	否
2723	光明、太冲穴与中枢神经相关效应的观察	胡卡明, 王承平 and J.海宁	成都中医药大学附属医院针灸科 610072	中国针灸 2005.12.12;25(12) 860-862	2005		3	3	19	临床医生	视觉刺激加单侧针刺	视觉刺激加双侧针刺/单纯针刺双侧穴	多种对照措施		神经系统疾病	是	11	否	否	否	是	是	否	是	否	否	是	是	否	否	否	否	否	否	否	否	否	否	否	否	是	否	否	否	否	否	否	否	否
2724	电针对全麻围气管插管期血流动力学的影响	朋立超, 蒋克泉 and 杨美蓉	复旦大学附属上海市第五人民医院麻醉科 200240	中国针灸 2005.12.12;25(12) 873-875	2005		3	1	60	临床医生	电针刺激内关、 合谷、 曲池、 神门，用咪唑安定、 芬太尼、 异丙酚、 琥珀酰胆碱等全身麻醉药物诱导 ,光导喉镜明视下行气管插管	用咪唑安定、 芬太尼、 异丙酚、 琥珀酰胆碱等全身麻醉药物诱导 ,光导喉镜明视下行气管插管	西医		血液及造血器官疾病和某些免疫机制的疾患	否	2	否	否	否	是	是	否	是	否	否	否	是	是	否	否	否	是	是	否	否	否	否	是	否	是	否	否	否	是	是	是	否	否
2725	针刺麻醉在直肠癌手术中的作用	尹利华, 李万山, 招伟贤 and 李万瑶	深圳市福田区中医院 518034	中国针灸 2005.12.12;25(12) 876-878	2005		4	3	69	临床医生	针刺诱导后全麻/全麻后针刺	单纯全麻	多种对照措施	直肠癌手术	损伤、中毒和外因的某些后果	否	6	否	否	否	是	是	否	是	否	是	否	是	是	否	否	否	是	是	否	否	否	否	是	否	是	否	否	否	是	是	是	否	否
2729	针刺四缝穴治疗小儿疳证多中心随机对照研究	梁繁荣, 夏晓红, 彭晓虹, 袁秀丽, 胥林波 and 刘小凡	(1)成都中医药大学,四川610075;	中国针灸 2006;26(1) 3-7	2006		6	5	222	研究者	采用针刺双手四缝穴	口服益气健脾口服液	西医	小儿疳证	某些传染病和寄生虫病	是	7	是	否	是	是	是	否	是	否	是	是	是	是	否	是	否	是	是	是	否	否	否	是	否	是	是	否	否	是	是	是	否	否
2730	三棱针刺血拔罐治疗也门人风湿痹痛临床观察	王敏, 英迪莎 and 阿芙拉哈	(1)蚌埠医学院附属医院,安徽233004;	中国针灸 2006;26(1) 48-50	2006		3	2	80	临床医生	采用三棱针点刺阿是穴出血加拔火罐	用 “黑嘎麻” 治疗	西医	也门人风湿痹痛	神经系统疾病	否	1	否	否	否	是	是	否	是	否	是	否	是	否	否	否	否	是	否	否	否	否	否	否	否	是	否	否	否	是	是	是	否	否
2731	透穴刺法治疗中风后小脑性共济失调临床观察	王顺, 蔡玉颖, 胡丙成, 卢金荣, 孙忠人 and 张雅丽	(1)黑龙江省中医研究院,哈尔滨150036;	中国针灸 2006;26(1) 75-77	2006		6	4	224	临床医生	采用透穴刺法	采用普通刺法	单纯针灸	中风后小脑性共济失调	循环系统疾病	是	10	否	否	否	是	是	否	是	否	是	是	是	是	否	否	否	是	否	否	是	否	否	是	否	是	否	否	否	是	是	是	否	否
2732	针刺治疗急性缺血性脑卒中随机对照观察	饶萍, 周莉, 茅敏, 白杨, 温天明, 唐宇红 and 郭文莉	成都市第一人民医院神经内科,四川 610016	中国针灸 2006;26(10) 694-696	2006		7	1	40	临床医生	对症、 支持和防治并发症加针刺	对症、 支持和防治并发症	西医	急性缺血性脑卒中	循环系统疾病	否	17	否	否	是	是	是	否	是	否	是	是	是	是	否	否	否	是	是	是	否	否	否	是	否	是	否	否	否	是	是	是	否	否
2733	耳压加体针对椎动脉型颈椎病的影响	张慧兰, 仲远明, 彭国民 and 万毅刚	(1)马来西亚东方中医药进修学院;	中国针灸 2006;26(10) 697-700	2006		4	3	92	临床医生	采用耳压加体针治疗	采用体针治疗	单纯针灸	椎动脉型颈椎病	肌肉骨骼系统和结缔组织疾病	否	14	否	否	否	是	是	否	是	否	是	是	是	是	否	否	否	否	否	否	否	否	否	是	否	是	否	否	否	是	是	是	否	否
2735	圆利针结合推拿治疗腰椎间盘突出症临床研究	彭易雨, 黄移生, 熊真荣, 彭瑛, 胡春娥, 黄廷荣 and 朱其卉	黄石市中医医院针灸科,湖北 435000	中国针灸 2006;26(10) 719-723	2006		7	1	116	临床医生	圆利针+ 推拿组	毫针+ 推拿组	单纯针灸	腰椎间盘突出症	肌肉骨骼系统和结缔组织疾病	是	3	否	否	否	是	是	否	是	否	是	是	是	否	否	否	否	是	是	否	否	否	是	否	否	是	否	否	否	是	是	是	否	否
2737	条口穴不同刺法对肩周炎疗效差异的观察	赵宏, 赵婷, 刘保延 and 刘志顺	(1)中国中医科学院广安门医院针灸科,北京100053;	中国针灸 2006;26(10) 729-731	2006		4	2	80	临床医生	采用透刺法	用刺入40 mm/ 只刺入皮下/ 假针刺治疗	多种对照措施	肩周炎	肌肉骨骼系统和结缔组织疾病	是	16	否	否	否	是	是	否	是	否	是	是	是	是	否	否	否	是	是	是	否	否	是	是	否	是	否	否	否	是	是	是	否	否
2738	针刺对支气管哮喘患者临床症状与肺功能的影响	张文彭, Е.В.Владимирский, А.В.Туев, В.Л.Кучерский, Е.В.Семеиных and Е.Г.Паршакова	(1)中国中医科学院研究生院,北京100700;	中国针灸 2006;26(11) 763-767	2006		6	3	104	临床医生	在应用抗哮喘药物的同时 ,取曲池、列缺、 鱼际、 内关、 足三里、 三阴交、 太溪穴针刺治疗	单独应用抗哮喘药物	西医	支气管哮喘	呼吸系统疾病	否	11	否	否	否	是	是	否	是	否	是	是	是	是	否	否	否	否	是	否	否	否	否	是	否	是	否	否	否	是	否	是	否	否
2739	变频电针治疗胆石症的临床观察	宋曼萍	哈尔滨市第四医院针灸科,黑龙江 150026	中国针灸 2006;26(11) 772-774	2006		1	1	120	临床医生	取右侧的期门、 梁门、 日月、 胆俞、 肝俞、 阳陵泉、 胆囊穴,给予变频电针治疗	给予中药排石汤、 33%硫酸镁40 mL、 0 5%盐酸30 mL及脂餐, 做推按运经仪治疗	西医	胆石症	消化系统疾病	否	12	否	否	否	是	是	否	是	否	是	是	是	否	否	否	否	是	是	否	否	否	否	否	否	是	否	否	否	是	是	是	否	否
2742	调理脾胃针法治疗糖尿病视网膜病变对照研究	张智龙, 吉学群, 张玉红, 于颂华 and 薛莉	(1)天津市中医医院针灸科,天津300140;	中国针灸 2006;26(12) 839-842	2006		5	2	120	临床医生	采用调理脾胃针法	穴取承泣、 睛明、 球后、 光明、 肝俞、 肾俞进行针刺	单纯针灸	糖尿病视网膜病变	内分泌、营养和代谢疾病	是	3	否	否	否	是	是	否	是	否	是	否	是	是	否	否	否	是	是	否	否	否	否	是	否	是	否	否	否	是	是	是	否	否
2743	电针合谷对子宫收缩乏力产妇宫缩时间的影响	王兵, 刘家瑛, 韩颖, 张宁, 任小群, 翟桂荣, 潘俊峰, 王颖 and 周宇	(1)中国中医科学院针灸研究所,北京100700;	中国针灸 2006;26(12) 843-846	2006		9	4	276	临床医生	采用静脉滴注催产素治疗的基础上加电针合谷	采用静脉滴注催产素治疗	西医	子宫收缩乏力	泌尿生殖系统疾病	是	5	否	否	否	是	是	否	是	否	是	是	是	否	否	否	否	是	是	是	否	否	否	是	否	是	否	否	否	是	是	是	否	否
2744	踝三针治疗腰椎间盘突出症根性痛临床观察	周友龙, 张世卿, 孙国胜, 陈建辉, 刘平, 刘宜军, 林国平 and 胡斌	(1)河南中医学院第三附属医院椎间盘突出科,郑州450008;	中国针灸 2006;26(12) 847-850	2006		8	3	380	研究者	踝三针	常规针刺/来比林针	多种对照措施	腰椎间盘突出症根性痛	肌肉骨骼系统和结缔组织疾病	是	11	否	否	否	是	是	否	是	否	是	是	是	是	否	否	否	否	否	否	否	否	否	是	否	是	是	否	否	是	是	是	否	否
2748	透刺为主治疗过敏性鼻炎60例	何天有, 李惠琴, 赵耀东 and 高汉媛	(1)甘肃中医学院附属医院针灸科,兰州730020;	中国针灸 2006;26(2) 110-112	2006		4	3	120	临床医生	以透刺为主,取印堂透鼻根、 四白透鼻根、 迎香透鼻根	口服鼻炎康	西医	过敏性鼻炎	呼吸系统疾病	否	16	否	否	否	是	是	否	是	否	是	是	是	否	否	否	否	是	是	否	否	否	否	否	否	是	否	否	否	否	是	是	否	否
2750	电针加康复训练治疗前庭中枢性平衡障碍对照观察	赵宏, 刘志顺, 赵婷, 赵因 and 王麟鹏	(1)中国中医研究院广安门医院针灸科,北京100053;	中国针灸 2006;26(2) 83-86	2006		5	2	46	临床医生	采用电针(穴取百会、 风府、 风池等) 加康复训练治疗	采用康复训练治疗	西医	前庭中枢性平衡障碍	神经系统疾病	否	3	否	否	否	是	是	否	是	否	是	是	是	是	否	否	否	是	是	是	否	否	否	是	否	是	否	否	否	是	是	是	否	否
2751	针刺加穴位贴敷对原发性骨质疏松症患者骨密度及疼痛的影响	徐亚莉, 金建军, 徐登玉 and 郑昱	(1)甘肃中医学院临床医学院针灸科,兰州730000;	中国针灸 2006;26(2) 87-90	2006		4	3	96	临床医生	针刺加密骨丹穴位贴敷	口服盖天力	西医	原发性骨质疏松症	肌肉骨骼系统和结缔组织疾病	是	15	否	否	否	是	是	否	是	否	是	是	是	是	否	是	否	是	否	否	否	否	否	是	否	是	否	否	否	是	是	是	否	否
2754	管灸与悬灸治疗疱疹病毒性面神经炎对照观察	田丰玮, 王竹行, 路瑜, 苟春雁, 李宁 and 王红	(1)重庆中医研究院针灸科,重庆400013;	中国针灸 2006;26(3) 166-168	2006		6	3	160	临床医生	基础针刺治疗加管灸治疗	基础针刺治疗加悬灸治疗	单纯针灸	疱疹病毒性面神经炎	皮肤和皮下组织疾病	是	8	否	否	否	是	是	否	是	否	是	是	是	是	否	否	否	是	是	是	否	是	否	是	否	是	否	否	否	是	是	是	否	否
2755	经筋透刺法治疗周围性面神经麻痹疗效观察	许凯声, 黄漫为 and 王琼梅	莆田学院附属医院,福建 351100	中国针灸 2006;26(3) 169-171	2006		3	1	110	临床医生	经筋针刺	常规针刺	单纯针灸	周围性面神经麻痹	神经系统疾病	否	12	否	否	否	是	是	否	是	否	是	是	是	否	否	否	否	否	否	否	否	否	否	否	否	是	否	否	否	否	是	是	否	否
2756	体穴与耳穴治疗青少年单纯性肥胖症及对血脂代谢的影响	李琳 and 汪振宇	(1)营口市中医医院针灸科,辽宁115000;	中国针灸 2006;26(3) 173-176	2006		2	2	90	临床医生	采用调整饮食结构、 增加运动以及减肥心理指导加针刺体穴/耳针	采用调整饮食结构、 增加运动以及减肥心理指导	西医	青少年单纯性肥胖症	内分泌、营养和代谢疾病	是	16	否	否	否	是	是	否	是	否	是	是	是	是	否	否	否	是	是	否	否	否	否	是	否	是	否	否	否	是	是	是	否	否
2757	透穴刺法治疗偏头痛的临床疗效及对脑血流速度的影响	蔡玉颖 and 王顺	黑龙江省中医研究院针灸科,哈尔滨 150036	中国针灸 2006;26(3) 177-179	2006		1	1	90	临床医生	采用透穴刺法	采用普通刺法	单纯针灸	偏头痛	神经系统疾病	否	14	否	否	否	是	是	否	是	否	是	是	是	是	否	否	否	是	是	否	否	否	否	是	否	是	否	否	否	否	是	是	否	否
2758	滚针治疗失眠症临床疗效研究	罗玲, 胡幼平, 余曙光 and 李宁	(1)成都中医药大学针灸推拿学院,四川610075;	中国针灸 2006;26(3) 183-185	2006		3	2	64	临床医生	口服氯硝安定再用滚针刺激背部督脉、 膀胱经腧穴	口服氯硝安定	西医	失眠症	精神和行为障碍	否	18	否	否	否	是	是	否	是	否	否	否	是	是	否	否	否	是	是	否	否	否	否	否	否	是	否	否	否	是	是	是	否	否
2759	温针灸治疗虚寒型膝骨关节炎疗效观察	李常度, 黄信勇, 杨旭光, 王琼芬 and 黄思琴	成都中医药大学附属医院针灸科,四川 610072	中国针灸 2006;26(3) 189-191	2006		5	1	120	临床医生	温针灸	单纯针刺	单纯针灸	虚寒型膝骨关节炎	肌肉骨骼系统和结缔组织疾病	是	23	否	否	否	是	是	否	是	否	是	是	是	是	否	否	否	是	是	否	否	是	否	是	否	是	是	否	否	是	是	是	否	否
2761	刺络放血合电针治疗肌肉拉伤疗效观察	和岚	北京大学第三医院中医科,北京 100083	中国针灸 2006;26(3) 198-200	2006		1	1	106	临床医生	取损伤部位阿是穴, 电针后刺络放血	单纯电针治疗	单纯针灸	肌肉拉伤	损伤、中毒和外因的某些后果	否	1	否	否	否	是	是	否	是	否	是	是	是	否	否	否	否	是	是	否	否	否	是	是	否	是	否	否	否	是	是	是	否	否
2763	腕踝针对新兵植物神经功能状态的影响	张庆光, 王健, 顾克斌, 王寿增 and 朱琳	中国人民解放军66058部队卫生队,北京 100072	中国针灸 2006;26(3) 203-204	2006		5	1	60	临床医生	给予腕踝针治疗	空白白白白	空白对照	新兵植物神经功能状态	神经系统疾病	否	3	否	否	否	是	是	否	是	否	否	否	是	是	否	否	否	是	否	否	否	否	否	是	否	是	否	否	否	是	是	是	否	否
2764	头穴不同留针时间治疗小儿脑性瘫痪对照观察	袁青, 王琴玉 and 靳瑞	广州中医药大学针灸推拿学院,广东 510405	中国针灸 2006;26(3) 209-211	2006		3	1	43	研究者	针刺	针刺	单纯针灸	小儿脑性瘫痪	神经系统疾病	否	31	否	否	否	是	是	否	是	否	是	是	是	是	否	否	否	是	是	否	否	否	否	是	否	是	否	否	否	否	是	是	否	否
2765	雀啄刺法与温针治疗腰椎间盘膨出疗效观察	陈宁	姜堰市中医院针灸科,江苏 225500	中国针灸 2006;26(3) 213-214	2006		1	1	80	临床医生	采用雀啄刺法加温针疗法治疗	应用平补平泻加温针疗法治疗	单纯针灸	腰椎间盘膨出	肌肉骨骼系统和结缔组织疾病	否	1	否	否	否	是	是	否	是	否	否	否	是	否	否	否	否	否	否	否	否	否	是	否	否	是	否	否	否	是	是	是	否	否
2766	电针八髎、会阳治疗脊髓损伤性尿潴留疗效观察	周凌云, 李杰, 李春梅, 于占革, 张玮琳, 郑敏, 孟庆刚, 王凤艳 and 生志纲	(1)哈尔滨医科大学第一临床医学院针灸科,黑龙江150001;	中国针灸 2006;26(4) 237-239	2006		9	3	84	研究者	采用电针八髎、 会阳穴	用常规取穴电针治疗	单纯针灸	脊髓损伤性尿潴留	泌尿生殖系统疾病	是	22	否	否	否	是	是	否	是	否	是	是	是	否	否	否	否	是	是	否	否	否	否	否	否	是	否	否	否	是	是	是	否	否
2767	头部电针透穴对帕金森病患者SOD及LPO的影响	王顺, 蔡玉颖, 尚艳杰 and 卢金荣	(1)黑龙江省中医研究院针灸科,哈尔滨150036;	中国针灸 2006;26(4) 240-242	2006		4	2	76	临床医生	头部电针透穴 +美多巴	口服美多巴	西医	帕金森病	神经系统疾病	否	10	否	否	否	是	是	否	是	否	是	是	是	是	否	否	否	是	是	否	否	否	是	否	否	是	否	否	否	是	是	是	否	否
2768	针刺对高血压脑出血术后病人神经功能的影响	李涛, 赵建国, 田桂杰, 张蓝 and 刘淑君	天津中医学院第一附属医院脑外科,天津 300193	中国针灸 2006;26(4) 247-249	2006		5	1	100	临床医生	采用内科西药( 甘露醇、 心痛定、 罗氏芬等)常规治疗、术后9 天加用针刺,取内关、 水沟、 三阴交、 极泉、 委中等穴,并合用头针	采用内科西药( 甘露醇、 心痛定、 罗氏芬等)常规治疗	西医	高血压	循环系统疾病	否	13	否	否	否	是	是	否	是	否	是	是	是	否	否	否	否	是	是	否	否	否	否	是	否	是	否	否	否	是	是	是	否	否
2769	深刺与浅刺治疗突发性耳聋的疗效观察	张翠彦 and 王寅	中国中医科学院广安门医院针灸科,北京 100053	中国针灸 2006;26(4) 256-258	2006		1	1	47	临床医生	深刺耳前3 穴即耳门、 听宫、 听会配合体针疗法	浅刺耳前3 穴配合体针	单纯针灸	突发性耳聋	耳和乳突疾病	否	12	否	否	否	是	是	否	是	否	是	是	是	是	否	否	否	是	是	否	否	否	是	否	否	是	否	否	否	否	是	是	否	否
2770	穴位埋线治疗溃疡性结肠炎临床观察	李宏军, 李国萍 and 李宏岩	(1)平顶山市中医院内二科,河南467000;	中国针灸 2006;26(4) 261-263	2006		3	3	116	临床医生	采用大肠俞、 足三里、 上巨虚等穴位埋线	例口服柳氮磺胺吡啶	西医	溃疡性结肠炎	消化系统疾病	否	8	否	否	否	是	是	否	是	否	是	否	是	否	否	否	否	是	是	否	否	否	否	否	否	是	否	否	否	是	是	是	否	否
2771	穴位埋线治疗经前期综合征疗效观察	刘向阳 and 韩宁	淄博市张店区中医院针灸科,山东 255035	中国针灸 2006;26(4) 265-266	2006		2	1	88	临床医生	埋线	口服氟西汀	西医	经前期综合征	泌尿生殖系统疾病	否	3	否	否	否	是	是	否	是	否	是	是	是	是	否	否	否	是	否	否	否	否	否	否	否	是	否	否	否	是	是	是	否	否
2773	浅刺多针法治疗股外侧皮神经炎64例	杨翊 and 周光涛	十堰东风汽车公司茅箭医院,湖北 442012	中国针灸 2006;26(4) 290	2006		2	1	64	临床医生	浅刺多针法治疗	针刺夹脊穴, 肾俞、 风市、 中渎	单纯针灸	股外侧皮神经炎	神经系统疾病	否	1	否	否	否	否	是	否	是	否	是	否	是	否	否	否	否	否	否	否	否	否	否	否	否	是	否	否	否	否	是	是	否	否
2774	头针对手术期氧化应激反应调节能力的观察	贺必梅, 李万瑶, 李万山 and 招伟贤	(1)广东省中医院麻醉科,广州510120;	中国针灸 2006;26(4) 291-294	2006		4	2	52	未提及	先行头针麻醉诱导20 min,然后行全身麻醉	单纯全麻	西医		神经系统疾病	否	1	否	否	否	是	是	否	是	否	否	是	是	是	否	否	否	是	是	否	否	是	否	是	否	是	否	否	否	否	是	是	否	否
2775	穴位电刺激增强运动员快速力量的作用观察	杨华元, 刘堂义, 蒯乐 and 高明	上海中医药大学针灸推拿学院,上海 201203	中国针灸 2006;26(5) 313-315	2006		4	1	150	研究者	音频脉冲调制波刺激穴位	空白白白白	空白对照		影响健康状况和与保健机构接触的因素	否	12	否	否	否	是	是	否	是	否	是	是	是	是	否	否	否	否	否	否	否	是	否	是	否	是	否	否	否	否	是	是	否	否
2776	单穴电针对腰椎间盘突出症镇痛作用的对照研究	黄仕荣, 石印玉 and 詹红生	上海中医药大学附属曙光医院骨伤科,上海市中医药研究院骨伤科研究所,上海 200021	中国针灸 2006;26(5) 319-321	2006		3	2	98	临床医生	局部单穴电针	常规取穴的电针治疗	单纯针灸	腰椎间盘突出症	肌肉骨骼系统和结缔组织疾病	是	24	否	否	否	是	是	否	是	否	是	是	是	是	否	否	否	是	是	否	否	否	否	是	否	是	否	否	否	是	是	是	否	否
2779	温针灸为主治疗慢性前列腺炎疗效观察	薛银萍, 张士斌, 高彤 and 王文智	(1)河北省石家庄市中心医院,石家庄050011;	中国针灸 2006;26(5) 335-336	2006		3	3	82	临床医生	,在西药组治疗基础上加用温针灸(穴取关元、 气海、 中极等	,常规西医治疗并配合	西医	慢性前列腺炎	泌尿生殖系统疾病	否	15	否	否	否	是	是	否	是	否	是	是	是	是	否	否	否	是	是	否	否	否	否	是	否	是	否	否	否	是	是	是	否	否
2781	针刺治疗抽动-秽语综合征临床疗效观察	马胜, 刘学禹, 于瑞玲 and 陈乐杰	青州市中医院针灸科,山东 262500	中国针灸 2006;26(6) 392-394	2006		4	1	102	临床医生	用针刺太冲、 合谷为主的方法治疗	口服西药氟哌啶醇	西医	抽动-秽语综合征	精神和行为障碍	否	3	否	否	否	是	是	否	是	否	是	否	是	是	否	否	否	是	是	否	否	否	否	否	否	是	否	否	否	是	是	是	否	否
2785	三段针刺法与常规针刺法治疗肩周炎的对照研究	陈尚杰, 李红 and 张家维	(1)广州中医药大学针灸推拿学院,广东510407;	中国针灸 2006;26(6) 421-423	2006		2	2	70	研究生	三段针刺	常规针刺	西医	肩周炎	肌肉骨骼系统和结缔组织疾病	是	8	否	否	否	是	是	否	是	否	是	是	是	否	否	否	否	是	是	否	否	否	否	是	否	是	否	否	否	是	是	是	否	否
2786	滚针对非器质性慢性失眠症患者生活质量的影响随机对照研究	王成伟, 康杰, 周建伟, 胡幼平 and 李宁	(1)四川大学华西医院针灸科,成都610041;	中国针灸 2006;26(7) 461-465	2006		5	3	180	临床医生	滚针	用氯硝安定	单纯针灸	非器质性慢性失眠症	精神和行为障碍	是	15	否	否	是	是	是	否	是	否	是	是	是	否	否	否	否	是	是	否	否	否	否	是	否	是	否	否	否	是	是	是	否	否
2787	卒中后抑郁发生率及针灸治疗	刘素坤, 赵秀敏 and 席志梅	(1)保定市第一中心医院,河北071000;	中国针灸 2006;26(7) 472-474	2006		3	2	560	临床医生	针灸	百忧解	西医	卒中后抑郁	循环系统疾病	否	14	否	否	否	是	是	否	是	否	是	是	是	是	否	否	否	否	否	否	否	否	否	是	否	是	否	否	否	是	是	是	否	否
2788	隔物灸治疗寒湿凝滞型原发性痛经疗效分析	李文丽, 刘丽 and 孙立虹	(1)河北医科大学中医学院,石家庄050091;	中国针灸 2006;26(7) 481-482	2006		3	2	138	临床医生	采用隔物灸关元、 神阙穴治疗	口服月月舒冲剂治疗	西医	寒湿凝滞型原发性痛经	泌尿生殖系统疾病	否	12	否	否	否	是	是	否	是	否	是	否	是	否	否	否	否	是	是	否	否	否	否	是	否	是	否	否	否	是	是	是	否	否
2789	扬刺、齐刺法为主治疗强直性脊柱炎疗效观察	白伟杰 and 谭吉林	中山市中医院神经内科康复科,广东 528400	中国针灸 2006;26(7) 495-497	2006		2	1	60	临床医生	采用以扬刺法和齐刺法为主的针刺治疗配合运动疗法	采用常规针刺法配合运动疗法	西医	强直性脊柱炎	肌肉骨骼系统和结缔组织疾病	否	6	否	否	否	是	是	否	是	否	是	是	是	否	否	否	否	否	否	否	否	否	否	是	否	是	否	否	否	否	是	是	否	否
2791	针刺大椎治疗感冒高热临床观察	邓玲 and 赵建国	(1)天津中医药大学2003级硕士研究生,天津300193;	中国针灸 2006;26(8) 554-556	2006		2	2	86	研究生	针刺大椎	肌肉注射安痛定注射液	单纯针灸	感冒高热	某些传染病和寄生虫病	是	4	否	否	否	是	是	否	是	否	是	否	是	是	否	否	否	否	否	否	否	否	否	是	否	是	否	否	否	否	是	是	否	否
2792	针刺治疗变应性鼻炎疗效观察及对血清免疫学的影响	饶艳秋 and 韩乃沂	济南历城中医院针灸科,山东 250100	中国针灸 2006;26(8) 557-560	2006		2	1	150	临床医生	针刺/耳亚	口服药物赛特赞	西医	变应性鼻炎	呼吸系统疾病	否	18	否	否	否	是	是	否	是	否	否	是	是	是	否	否	否	否	否	否	否	否	否	是	否	是	是	否	否	是	是	是	否	否
[truncated: 170 more rows]
[truncated: 37 more columns]
